# Supplementary material for: Hypoimmune anti-CD19 chimeric antigen receptor T cells provide lasting tumor control in fully immunocompetent allogeneic humanized mice
Source: Nat Commun. 2023 Apr 10;14:2020. doi: 10.1038/s41467-023-37785-2 (PMC10086027; doi:10.1038/s41467-023-37785-2)
Supplement: Supplementary file 3 — Source Data File [file 41467_2023_37785_MOESM3_ESM.xlsx]

## Sheet: Fig. 1
Fig. 1d		0.125					0.25					0.5					1					3					7
	0	1	1	1		0	1	1	1		0	1	1	1		0	1	1	1		0	1	1	1		0	1	1	1
	0.250556	1.0085	1.01	1.0142		0.250556	1.007	1.0015	1.012		0.250556	1.0093	1.0092	1.0098		0.250556	1.0105	1.0123	1.0104		0.250556	1.0114	1.015	1.0139		0.250556	0.9982	1.0108	1.0067
	1.1825	0.5623	0.5699	0.5931		1.1825	0.6	0.5842	0.5909		1.1825	0.6595	0.648	0.6238		1.1825	0.7573	0.7689	0.7822		1.1825	0.8095	0.8365	0.8402		1.1825	0.8829	0.8614	0.7913
	1.21639	0.5316	0.5396	0.5625		1.21639	0.5639	0.5493	0.5545		1.21639	0.6174	0.6084	0.5853		1.21639	0.6793	0.6907	0.7033		1.21639	0.6564	0.6825	0.667		1.21639	0.7449	0.7253	0.6811
	1.25	0.5082	0.5159	0.5367		1.25	0.5334	0.5216	0.5251		1.25	0.5814	0.5746	0.5536		1.25	0.6212	0.6347	0.644		1.25	0.5622	0.5876	0.566		1.25	0.6138	0.5979	0.5828
	1.28389	0.4958	0.5039	0.5219		1.28389	0.5157	0.5071	0.5071		1.28389	0.5464	0.5442	0.5225		1.28389	0.568	0.5873	0.5966		1.28389	0.5047	0.5266	0.5043		1.28389	0.5342	0.5199	0.5126
	1.31778	0.4995	0.5043	0.5202		1.31778	0.5097	0.5056	0.5023		1.31778	0.5175	0.5147	0.4944		1.31778	0.525	0.5463	0.5548		1.31778	0.4591	0.4787	0.4552		1.31778	0.4731	0.4606	0.4587
	1.35167	0.5172	0.5187	0.5294		1.35167	0.5156	0.5172	0.5108		1.35167	0.4904	0.4904	0.4683		1.35167	0.4859	0.5092	0.5182		1.35167	0.4178	0.4347	0.411		1.35167	0.421	0.4097	0.4112
	1.38556	0.5474	0.5438	0.5507		1.38556	0.532	0.541	0.53		1.38556	0.4668	0.4691	0.4461		1.38556	0.4501	0.475	0.4831		1.38556	0.3796	0.3944	0.3722		1.38556	0.3746	0.3612	0.3694
	1.41944	0.5861	0.5783	0.582		1.41944	0.5586	0.5738	0.56		1.41944	0.4505	0.4519	0.4269		1.41944	0.4188	0.4451	0.453		1.41944	0.344	0.3573	0.3353		1.41944	0.3316	0.3167	0.3287
	1.45333	0.6266	0.6196	0.6199		1.45333	0.5923	0.6116	0.5961		1.45333	0.4381	0.4388	0.4136		1.45333	0.3894	0.4171	0.4252		1.45333	0.3129	0.323	0.3014		1.45333	0.29	0.2705	0.2912
	1.48667	0.6658	0.6578	0.6622		1.48667	0.6303	0.6498	0.6355		1.48667	0.432	0.4315	0.4046		1.48667	0.3639	0.395	0.4023		1.48667	0.2848	0.2942	0.2712		1.48667	0.2513	0.2258	0.2537
	1.52556	0.7047	0.6979	0.7094		1.52556	0.6738	0.6914	0.6806		1.52556	0.432	0.4291	0.3993		1.52556	0.3413	0.3709	0.3788		1.52556	0.256	0.2645	0.2412		1.52556	0.2094	0.1756	0.2116
	1.55889	0.7299	0.726	0.7437		1.55889	0.7088	0.7204	0.7169		1.55889	0.4379	0.4334	0.3992		1.55889	0.3246	0.3536	0.3636		1.55889	0.2359	0.2453	0.2192		1.55889	0.1758	0.1374	0.1789
	1.59222	0.7526	0.7502	0.7746		1.59222	0.7381	0.7473	0.7456		1.59222	0.4478	0.4429	0.4023		1.59222	0.3123	0.3422	0.3513		1.59222	0.2202	0.2282	0.2021		1.59222	0.148	0.1049	0.1475
	1.62556	0.7735	0.7707	0.7984		1.62556	0.7633	0.7687	0.7701		1.62556	0.4599	0.4545	0.4068		1.62556	0.3032	0.3336	0.3432		1.62556	0.2105	0.2196	0.1903		1.62556	0.1214	0.0781	0.1198
	1.65889	0.7946	0.7901	0.8207		1.65889	0.7855	0.7906	0.7934		1.65889	0.4738	0.4683	0.414		1.65889	0.2991	0.3282	0.3347		1.65889	0.2032	0.2124	0.1792		1.65889	0.0994	0.0555	0.0963
	1.69278	0.8185	0.8103	0.8395		1.69278	0.8056	0.8122	0.8134		1.69278	0.4879	0.4831	0.423		1.69278	0.2941	0.3232	0.3307		1.69278	0.1976	0.207	0.1725		1.69278	0.0806	0.0357	0.0765
	1.72611	0.8414	0.8286	0.8564		1.72611	0.8231	0.8322	0.833		1.72611	0.5034	0.4992	0.4316		1.72611	0.2931	0.3217	0.3278		1.72611	0.1928	0.2038	0.1674		1.72611	0.0638	0.0208	0.0586
	1.75944	0.8653	0.8483	0.8729		1.75944	0.8443	0.8532	0.8519		1.75944	0.5207	0.5161	0.4433		1.75944	0.2904	0.3189	0.3242		1.75944	0.1903	0.2006	0.1614		1.75944	0.0535	0.0089	0.045
	1.79278	0.8859	0.8656	0.8923		1.79278	0.8636	0.8745	0.8703		1.79278	0.5372	0.5338	0.4541		1.79278	0.2892	0.319	0.3223		1.79278	0.1857	0.1966	0.1578		1.79278	0.0413	-0.0033	0.0326
	1.82611	0.9062	0.8837	0.91		1.82611	0.8834	0.8919	0.8888		1.82611	0.5551	0.5503	0.4681		1.82611	0.2893	0.3176	0.3221		1.82611	0.1822	0.1936	0.1528		1.82611	0.0325	-0.0123	0.0222
	1.85944	0.9213	0.8997	0.9275		1.85944	0.9001	0.9074	0.9053		1.85944	0.5729	0.5698	0.4812		1.85944	0.2908	0.3182	0.3197		1.85944	0.1787	0.1919	0.149		1.85944	0.0236	-0.0199	0.0133
	1.89278	0.9371	0.9154	0.9436		1.89278	0.9159	0.9214	0.9202		1.89278	0.592	0.5894	0.4988		1.89278	0.2908	0.3169	0.3207		1.89278	0.1756	0.1898	0.1446		1.89278	0.0171	-0.0268	0.0041
	1.92611	0.9529	0.9344	0.9596		1.92611	0.9306	0.9332	0.9355		1.92611	0.6109	0.6096	0.5151		1.92611	0.2939	0.3181	0.3208		1.92611	0.1728	0.1869	0.1414		1.92611	0.0089	-0.0332	-0.0029
	1.95944	0.9707	0.954	0.9759		1.95944	0.9444	0.9432	0.951		1.95944	0.6306	0.6294	0.5326		1.95944	0.297	0.3186	0.3214		1.95944	0.1697	0.1852	0.1374		1.95944	0.0025	-0.0388	-0.0099
	1.99278	0.988	0.9727	0.9915		1.99278	0.9603	0.9509	0.9685		1.99278	0.6498	0.6499	0.5516		1.99278	0.3003	0.3201	0.3231		1.99278	0.1662	0.1836	0.1346		1.99278	-0.003	-0.0437	-0.017
	2.02611	1.0078	0.9947	1.0064		2.02611	0.9781	0.9615	0.9858		2.02611	0.6682	0.6701	0.5699		2.02611	0.3037	0.3217	0.325		2.02611	0.1646	0.1813	0.1318		2.02611	-0.0093	-0.0475	-0.0221
	2.05944	1.028	1.0187	1.0237		2.05944	0.9957	0.9731	1.0043		2.05944	0.6875	0.6898	0.5897		2.05944	0.3071	0.3248	0.3243		2.05944	0.1602	0.1796	0.1276		2.05944	-0.0148	-0.0512	-0.0284
	2.09278	1.0471	1.0415	1.0434		2.09278	1.0163	0.9911	1.0266		2.09278	0.7062	0.7105	0.6084		2.09278	0.3107	0.3292	0.3275		2.09278	0.1582	0.1783	0.1246		2.09278	-0.0197	-0.0552	-0.0334
	2.12639	1.0703	1.0639	1.0639		2.12639	1.038	1.0116	1.047		2.12639	0.7272	0.7301	0.6259		2.12639	0.3167	0.3316	0.3306		2.12639	0.155	0.1756	0.1216		2.12639	-0.0242	-0.0585	-0.0383
	2.16028	1.0938	1.0898	1.0865		2.16028	1.0609	1.0336	1.0673		2.16028	0.748	0.7504	0.6453		2.16028	0.3213	0.337	0.334		2.16028	0.152	0.1746	0.1175		2.16028	-0.0296	-0.0625	-0.0431
	2.19417	1.1179	1.1136	1.1075		2.19417	1.083	1.0598	1.0882		2.19417	0.7697	0.7706	0.6653		2.19417	0.3273	0.3424	0.3388		2.19417	0.1484	0.1743	0.1151		2.19417	-0.0355	-0.0647	-0.0473
	2.22806	1.1421	1.1364	1.1323		2.22806	1.106	1.086	1.1095		2.22806	0.7876	0.7899	0.6848		2.22806	0.3334	0.3483	0.3432		2.22806	0.1449	0.1723	0.1111		2.22806	-0.0411	-0.0689	-0.0518
	2.26194	1.1665	1.1588	1.1547		2.26194	1.1269	1.111	1.1301		2.26194	0.8079	0.8094	0.7045		2.26194	0.3391	0.3536	0.3468		2.26194	0.1416	0.17	0.1076		2.26194	-0.0455	-0.0713	-0.0565
	2.29583	1.1903	1.1831	1.1768		2.29583	1.1499	1.1366	1.1527		2.29583	0.8277	0.8289	0.7261		2.29583	0.3455	0.3602	0.3526		2.29583	0.1391	0.1685	0.1033		2.29583	-0.0523	-0.0739	-0.0597
	2.32972	1.2148	1.2067	1.2		2.32972	1.1698	1.1615	1.1743		2.32972	0.8491	0.8486	0.7454		2.32972	0.3519	0.3662	0.358		2.32972	0.1355	0.1671	0.0999		2.32972	-0.0556	-0.076	-0.0639
	2.36361	1.2354	1.2266	1.2215		2.36361	1.192	1.1842	1.1958		2.36361	0.8699	0.8675	0.7671		2.36361	0.3596	0.3738	0.3648		2.36361	0.1326	0.1643	0.0959		2.36361	-0.0605	-0.0787	-0.067
	2.3975	1.2566	1.2469	1.2436		2.3975	1.2142	1.2083	1.2151		2.3975	0.8897	0.8843	0.7869		2.3975	0.3664	0.3799	0.3702		2.3975	0.1285	0.1611	0.0894		2.3975	-0.0651	-0.0805	-0.0703
	2.43083	1.2778	1.2669	1.2636		2.43083	1.2355	1.2283	1.2312		2.43083	0.9085	0.9028	0.8065		2.43083	0.3749	0.3874	0.375		2.43083	0.1251	0.1596	0.0844		2.43083	-0.068	-0.0821	-0.0738
	2.46472	1.2951	1.2861	1.2826		2.46472	1.2567	1.2485	1.2541		2.46472	0.929	0.9212	0.8276		2.46472	0.3817	0.3971	0.3822		2.46472	0.1215	0.1566	0.0788		2.46472	-0.0722	-0.0839	-0.0769
	2.49861	1.3152	1.3038	1.2979		2.49861	1.2731	1.2682	1.2702		2.49861	0.9482	0.9386	0.8487		2.49861	0.3886	0.4042	0.3881		2.49861	0.1179	0.1528	0.0721		2.49861	-0.0754	-0.0854	-0.0796
	2.53194	1.3331	1.3191	1.314		2.53194	1.2897	1.2863	1.2875		2.53194	0.9652	0.9559	0.8685		2.53194	0.3956	0.4115	0.393		2.53194	0.1132	0.1496	0.0667		2.53194	-0.0783	-0.0871	-0.0819
	2.56528	1.3498	1.3345	1.3318		2.56528	1.3076	1.303	1.3048		2.56528	0.9865	0.9734	0.8885		2.56528	0.4036	0.4206	0.4009		2.56528	0.1084	0.145	0.0603		2.56528	-0.0804	-0.0884	-0.0841
	2.59861	1.3617	1.3489	1.3475		2.59861	1.3245	1.3167	1.3219		2.59861	1.0049	0.9928	0.9089		2.59861	0.4105	0.427	0.4081		2.59861	0.1019	0.1428	0.0529		2.59861	-0.0833	-0.089	-0.0861
	2.63194	1.3722	1.3569	1.3588		2.63194	1.3379	1.3267	1.3353		2.63194	1.0218	1.0098	0.929		2.63194	0.4168	0.4347	0.4146		2.63194	0.0959	0.1386	0.0458		2.63194	-0.085	-0.0895	-0.0871
	2.66556	1.3822	1.3643	1.3697		2.66556	1.3525	1.3356	1.3472		2.66556	1.0402	1.0247	0.9493		2.66556	0.4236	0.4427	0.422		2.66556	0.0902	0.1339	0.0391		2.66556	-0.087	-0.0898	-0.089
	2.69889	1.393	1.3734	1.3811		2.69889	1.3645	1.3457	1.3584		2.69889	1.0574	1.0412	0.9691		2.69889	0.4328	0.4514	0.4297		2.69889	0.0845	0.1298	0.0314		2.69889	-0.0888	-0.0914	-0.0907
	2.7325	1.4019	1.3801	1.3893		2.7325	1.3754	1.3553	1.37		2.7325	1.0752	1.0568	0.988		2.7325	0.4397	0.4588	0.4367		2.7325	0.0819	0.125	0.0249		2.7325	-0.09	-0.0923	-0.0915
	2.76583	1.4066	1.3856	1.3993		2.76583	1.3826	1.3644	1.3785		2.76583	1.0899	1.0719	1.0057		2.76583	0.4456	0.4687	0.4447		2.76583	0.0763	0.1199	0.0182		2.76583	-0.0919	-0.0929	-0.0927
	2.79944	1.4105	1.3912	1.4068		2.79944	1.3901	1.3705	1.3868		2.79944	1.108	1.0862	1.0246		2.79944	0.4526	0.4775	0.452		2.79944	0.071	0.1151	0.0127		2.79944	-0.0939	-0.0924	-0.0935
	2.83306	1.415	1.3948	1.4158		2.83306	1.3979	1.3768	1.396		2.83306	1.1239	1.0986	1.04		2.83306	0.4589	0.4848	0.4583		2.83306	0.067	0.109	0.0051		2.83306	-0.0944	-0.0945	-0.0951
	2.86694	1.4167	1.3951	1.4215		2.86694	1.4077	1.3825	1.4039		2.86694	1.1398	1.1125	1.0577		2.86694	0.4666	0.494	0.4679		2.86694	0.0611	0.1048	0.0001		2.86694	-0.0961	-0.0936	-0.0959
	2.90056	1.421	1.3965	1.4259		2.90056	1.4124	1.3867	1.4128		2.90056	1.1536	1.1277	1.0727		2.90056	0.4742	0.5017	0.474		2.90056	0.0559	0.0998	-0.0054		2.90056	-0.096	-0.0939	-0.0963
	2.93444	1.4235	1.3947	1.4305		2.93444	1.4166	1.3917	1.4208		2.93444	1.169	1.1421	1.0892		2.93444	0.4826	0.5114	0.4823		2.93444	0.0507	0.0948	-0.0112		2.93444	-0.0983	-0.0951	-0.0971
	2.96806	1.4261	1.3939	1.4356		2.96806	1.4239	1.3953	1.4253		2.96806	1.1824	1.1576	1.1053		2.96806	0.4896	0.5201	0.489		2.96806	0.0456	0.0891	-0.016		2.96806	-0.098	-0.0951	-0.0972
	3.00167	1.4238	1.3923	1.4387		3.00167	1.4317	1.3963	1.4291		3.00167	1.1968	1.1697	1.1209		3.00167	0.4985	0.5298	0.4964		3.00167	0.0409	0.0843	-0.0206		3.00167	-0.0995	-0.0948	-0.098
	3.03556	1.4216	1.3907	1.4429		3.03556	1.4358	1.3968	1.432		3.03556	1.2102	1.1833	1.1332		3.03556	0.507	0.5402	0.5048		3.03556	0.0373	0.0792	-0.0246		3.03556	-0.1001	-0.0953	-0.0976
	3.06917	1.4218	1.3875	1.4463		3.06917	1.4377	1.3944	1.4321		3.06917	1.2253	1.1968	1.1474		3.06917	0.5164	0.5503	0.5116		3.06917	0.0316	0.0738	-0.0304		3.06917	-0.1015	-0.0956	-0.098
	3.10306	1.4171	1.3872	1.4476		3.10306	1.4396	1.3918	1.4325		3.10306	1.2388	1.2106	1.1618		3.10306	0.5245	0.5594	0.5198		3.10306	0.0278	0.0692	-0.034		3.10306	-0.1023	-0.0957	-0.0987
	3.13639	1.4137	1.3869	1.4489		3.13639	1.4425	1.3875	1.4338		3.13639	1.2511	1.224	1.1763		3.13639	0.5324	0.5687	0.527		3.13639	0.0236	0.0643	-0.0383		3.13639	-0.1019	-0.0949	-0.0998
	3.17	1.4107	1.3845	1.4505		3.17	1.444	1.3855	1.4353		3.17	1.2649	1.2368	1.189		3.17	0.5416	0.5797	0.5339		3.17	0.0195	0.0595	-0.0416		3.17	-0.1018	-0.095	-0.1002
	3.20361	1.4069	1.3847	1.4538		3.20361	1.4429	1.3807	1.4341		3.20361	1.2768	1.2494	1.2014		3.20361	0.5481	0.5895	0.5425		3.20361	0.0155	0.0552	-0.0459		3.20361	-0.1017	-0.095	-0.1002
	3.2375	1.406	1.3833	1.4567		3.2375	1.4443	1.3794	1.4314		3.2375	1.2906	1.2615	1.2156		3.2375	0.557	0.5996	0.5492		3.2375	0.0115	0.0504	-0.049		3.2375	-0.1032	-0.0955	-0.1004
	3.27111	1.4034	1.3827	1.4581		3.27111	1.4444	1.3733	1.431		3.27111	1.3055	1.2738	1.2292		3.27111	0.5651	0.6075	0.5573		3.27111	0.0078	0.0469	-0.0527		3.27111	-0.1034	-0.0949	-0.1
	3.305	1.399	1.3794	1.4575		3.305	1.4446	1.3683	1.4301		3.305	1.3179	1.2866	1.2432		3.305	0.5728	0.6165	0.565		3.305	0.0041	0.0438	-0.0561		3.305	-0.1035	-0.0949	-0.1007
	3.33861	1.3959	1.3741	1.4567		3.33861	1.4435	1.3649	1.4291		3.33861	1.3281	1.2993	1.2568		3.33861	0.5811	0.6247	0.5737		3.33861	0.0001	0.04	-0.0579		3.33861	-0.1046	-0.0968	-0.1005
	3.37222	1.3914	1.3713	1.457		3.37222	1.4419	1.3628	1.4255		3.37222	1.3411	1.3097	1.2704		3.37222	0.5888	0.635	0.5809		3.37222	-0.0032	0.0356	-0.0609		3.37222	-0.1042	-0.0957	-0.1008
	3.40972	1.3866	1.3685	1.4549		3.40972	1.4402	1.358	1.4205		3.40972	1.3531	1.3229	1.2851		3.40972	0.5963	0.644	0.5897		3.40972	-0.0069	0.0329	-0.064		3.40972	-0.1039	-0.095	-0.1016
	3.44306	1.383	1.3661	1.4522		3.44306	1.4391	1.356	1.4166		3.44306	1.3639	1.3331	1.2969		3.44306	0.605	0.653	0.5971		3.44306	-0.0099	0.0301	-0.0658		3.44306	-0.105	-0.0946	-0.1014
	3.47694	1.3798	1.3602	1.4504		3.47694	1.4373	1.3522	1.4132		3.47694	1.3763	1.346	1.3095		3.47694	0.6119	0.6606	0.6035		3.47694	-0.0122	0.0259	-0.0679		3.47694	-0.1047	-0.0946	-0.1013
	3.51056	1.3773	1.357	1.4459		3.51056	1.4341	1.3474	1.4115		3.51056	1.3869	1.3571	1.32		3.51056	0.6209	0.668	0.6109		3.51056	-0.0155	0.0232	-0.0705		3.51056	-0.1041	-0.095	-0.1014
	3.54444	1.3718	1.3539	1.4433		3.54444	1.4295	1.3447	1.4069		3.54444	1.3975	1.3677	1.3335		3.54444	0.6292	0.6735	0.6186		3.54444	-0.0171	0.0207	-0.0732		3.54444	-0.1056	-0.095	-0.1017
	3.57806	1.3647	1.3516	1.439		3.57806	1.4278	1.3427	1.4047		3.57806	1.4084	1.3791	1.3434		3.57806	0.6367	0.6841	0.6229		3.57806	-0.0204	0.0184	-0.0756		3.57806	-0.1048	-0.0951	-0.1019
	3.61139	1.3617	1.3517	1.4347		3.61139	1.4231	1.3394	1.4023		3.61139	1.4163	1.3889	1.3553		3.61139	0.6441	0.69	0.6294		3.61139	-0.0231	0.016	-0.0765		3.61139	-0.1047	-0.0954	-0.1011
	3.645	1.3566	1.3507	1.4296		3.645	1.4198	1.3379	1.4007		3.645	1.4266	1.3989	1.3662		3.645	0.6527	0.6975	0.6345		3.645	-0.0247	0.0131	-0.0782		3.645	-0.1056	-0.0948	-0.1012
	3.67889	1.3567	1.3496	1.4246		3.67889	1.4188	1.3338	1.3974		3.67889	1.4397	1.4081	1.3768		3.67889	0.6593	0.7036	0.6403		3.67889	-0.0267	0.0113	-0.081		3.67889	-0.1051	-0.0948	-0.1016
	3.71194	1.3527	1.3464	1.423		3.71194	1.4132	1.3317	1.3942		3.71194	1.4473	1.4178	1.3832		3.71194	0.6652	0.7108	0.6476		3.71194	-0.0283	0.0088	-0.0818		3.71194	-0.1055	-0.0941	-0.1016
	3.74556	1.3499	1.3451	1.4195		3.74556	1.4106	1.3266	1.3901		3.74556	1.4556	1.4262	1.3901		3.74556	0.6706	0.7174	0.6534		3.74556	-0.0302	0.0063	-0.0828		3.74556	-0.1043	-0.0949	-0.1017
	3.77889	1.349	1.3419	1.4148		3.77889	1.408	1.3268	1.3845		3.77889	1.4631	1.4344	1.3956		3.77889	0.678	0.7229	0.6601		3.77889	-0.0326	0.0044	-0.0847		3.77889	-0.1045	-0.0934	-0.1018
	3.81222	1.3481	1.3392	1.4112		3.81222	1.4012	1.3263	1.3801		3.81222	1.4685	1.4446	1.4015		3.81222	0.6824	0.7293	0.6652		3.81222	-0.0349	0.0031	-0.0864		3.81222	-0.105	-0.0945	-0.102
	3.84528	1.3455	1.337	1.4075		3.84528	1.399	1.3249	1.3772		3.84528	1.4776	1.4508	1.4058		3.84528	0.6894	0.7367	0.6714		3.84528	-0.0348	0.0021	-0.0888		3.84528	-0.1047	-0.0937	-0.1018
	3.87889	1.3444	1.3376	1.4049		3.87889	1.395	1.3253	1.3725		3.87889	1.4862	1.4589	1.4088		3.87889	0.6958	0.7407	0.6777		3.87889	-0.0374	-0.0002	-0.0893		3.87889	-0.1051	-0.0939	-0.1015
	3.91222	1.3429	1.3364	1.4017		3.91222	1.3921	1.3263	1.3699		3.91222	1.4924	1.4641	1.4102		3.91222	0.6996	0.7469	0.6834		3.91222	-0.0384	-0.0019	-0.0904		3.91222	-0.1055	-0.0939	-0.1012
	3.94556	1.342	1.335	1.402		3.94556	1.3862	1.3234	1.3683		3.94556	1.4988	1.4714	1.4142		3.94556	0.7033	0.7523	0.6884		3.94556	-0.0395	-0.003	-0.0915		3.94556	-0.1046	-0.094	-0.1012
	3.97694	1.3423	1.3349	1.402		3.97694	1.381	1.3251	1.3685		3.97694	1.5041	1.4792	1.4201		3.97694	0.7094	0.7584	0.6942		3.97694	-0.0411	-0.0049	-0.0924		3.97694	-0.1046	-0.094	-0.101
	4.01083	1.3436	1.3326	1.4014		4.01083	1.3757	1.3254	1.3651		4.01083	1.5089	1.4839	1.4234		4.01083	0.7159	0.764	0.6994		4.01083	-0.0415	-0.0068	-0.0932		4.01083	-0.1051	-0.0936	-0.101
	4.04472	1.3437	1.33	1.3982		4.04472	1.3725	1.3229	1.3613		4.04472	1.5149	1.4897	1.4278		4.04472	0.7188	0.7687	0.7039		4.04472	-0.0429	-0.0077	-0.0941		4.04472	-0.1039	-0.0933	-0.1007
	4.07861	1.343	1.3314	1.3961		4.07861	1.3714	1.3206	1.3605		4.07861	1.5166	1.4942	1.4315		4.07861	0.725	0.772	0.7089		4.07861	-0.0444	-0.0101	-0.0955		4.07861	-0.1046	-0.0934	-0.1021
	4.1125	1.3386	1.3306	1.3959		4.1125	1.3676	1.3209	1.3552		4.1125	1.5197	1.5009	1.431		4.1125	0.7308	0.7766	0.7126		4.1125	-0.0456	-0.0115	-0.096		4.1125	-0.104	-0.0936	-0.101
	4.14639	1.3402	1.328	1.393		4.14639	1.3672	1.3209	1.3507		4.14639	1.5234	1.5036	1.4321		4.14639	0.7359	0.7801	0.7173		4.14639	-0.0459	-0.0125	-0.0965		4.14639	-0.1044	-0.0935	-0.1011
	4.18028	1.3421	1.3286	1.3908		4.18028	1.3673	1.3222	1.3494		4.18028	1.5258	1.5084	1.4333		4.18028	0.7376	0.7854	0.7197		4.18028	-0.0479	-0.0136	-0.0974		4.18028	-0.1042	-0.0933	-0.1007
	4.21361	1.3432	1.33	1.3903		4.21361	1.3654	1.325	1.3484		4.21361	1.5287	1.5146	1.4355		4.21361	0.7398	0.7903	0.7222		4.21361	-0.0486	-0.0151	-0.0985		4.21361	-0.1039	-0.0928	-0.1011
	4.24694	1.3461	1.3309	1.3875		4.24694	1.3652	1.3243	1.3467		4.24694	1.5333	1.5206	1.4354		4.24694	0.7436	0.794	0.7259		4.24694	-0.0503	-0.0156	-0.0989		4.24694	-0.1044	-0.0932	-0.1005
	4.28028	1.3438	1.3305	1.3858		4.28028	1.3641	1.3232	1.3436		4.28028	1.5354	1.5244	1.4359		4.28028	0.7456	0.7957	0.7293		4.28028	-0.0515	-0.0162	-0.0993		4.28028	-0.1038	-0.0923	-0.1005
	4.31361	1.3436	1.3313	1.3809		4.31361	1.3604	1.3222	1.3433		4.31361	1.5362	1.5291	1.4343		4.31361	0.7471	0.8023	0.7329		4.31361	-0.0518	-0.0166	-0.1003		4.31361	-0.104	-0.0933	-0.1005
	4.34694	1.3427	1.3333	1.3786		4.34694	1.3593	1.3211	1.3405		4.34694	1.5358	1.535	1.4316		4.34694	0.7483	0.8066	0.7341		4.34694	-0.0525	-0.0182	-0.1006		4.34694	-0.1043	-0.0926	-0.1001
	4.38028	1.3446	1.3314	1.3772		4.38028	1.3567	1.3247	1.3375		4.38028	1.5363	1.536	1.4314		4.38028	0.7491	0.8069	0.7377		4.38028	-0.0535	-0.0196	-0.1015		4.38028	-0.1039	-0.0929	-0.0999
	4.41361	1.346	1.3305	1.3749		4.41361	1.3533	1.3245	1.3381		4.41361	1.5327	1.5383	1.4289		4.41361	0.7516	0.8104	0.7397		4.41361	-0.0539	-0.0212	-0.1016		4.41361	-0.1038	-0.0924	-0.1002
	4.44694	1.3437	1.3276	1.3722		4.44694	1.3518	1.3249	1.3383		4.44694	1.5279	1.5372	1.4261		4.44694	0.755	0.8128	0.7439		4.44694	-0.0537	-0.0218	-0.1016		4.44694	-0.1039	-0.092	-0.1
	4.48083	1.3421	1.3283	1.3691		4.48083	1.3487	1.3249	1.3389		4.48083	1.5241	1.5372	1.4247		4.48083	0.7561	0.8157	0.7472		4.48083	-0.0561	-0.0243	-0.1027		4.48083	-0.104	-0.0921	-0.1
	4.51417	1.3428	1.3276	1.3685		4.51417	1.3484	1.3257	1.338		4.51417	1.5236	1.5401	1.425		4.51417	0.7577	0.8178	0.7485		4.51417	-0.0559	-0.0241	-0.1033		4.51417	-0.1031	-0.0919	-0.1001
	4.5475	1.3432	1.3285	1.3669		4.5475	1.346	1.3272	1.3364		4.5475	1.5223	1.5383	1.4243		4.5475	0.7592	0.8231	0.7506		4.5475	-0.0571	-0.0244	-0.1041		4.5475	-0.1029	-0.0922	-0.0995
	4.58083	1.346	1.3281	1.3648		4.58083	1.344	1.3252	1.3312		4.58083	1.5219	1.536	1.4245		4.58083	0.7616	0.8242	0.7533		4.58083	-0.0571	-0.0263	-0.1045		4.58083	-0.1042	-0.0921	-0.0998
	4.61417	1.3462	1.3276	1.3649		4.61417	1.342	1.3248	1.3258		4.61417	1.5217	1.5344	1.4221		4.61417	0.7618	0.827	0.7539		4.61417	-0.0589	-0.0269	-0.1045		4.61417	-0.1036	-0.092	-0.0988
	4.6475	1.3513	1.3294	1.3628		4.6475	1.3401	1.3245	1.3245		4.6475	1.5216	1.5362	1.4231		4.6475	0.7614	0.8294	0.7563		4.6475	-0.0586	-0.0274	-0.1053		4.6475	-0.1032	-0.0926	-0.1
	4.68083	1.3552	1.3295	1.3614		4.68083	1.3357	1.3281	1.3258		4.68083	1.5231	1.5358	1.419		4.68083	0.763	0.8314	0.7582		4.68083	-0.0593	-0.0281	-0.1056		4.68083	-0.1033	-0.0916	-0.0997
	4.71417	1.3524	1.3304	1.3615		4.71417	1.3329	1.326	1.3295		4.71417	1.5227	1.5352	1.4181		4.71417	0.7636	0.8339	0.7597		4.71417	-0.0599	-0.0293	-0.1055		4.71417	-0.1027	-0.0924	-0.0998
	4.7475	1.3525	1.3332	1.3608		4.7475	1.3305	1.3257	1.3304		4.7475	1.5235	1.5371	1.4159		4.7475	0.7638	0.8375	0.7599		4.7475	-0.0602	-0.0297	-0.1066		4.7475	-0.1032	-0.0917	-0.1002
	4.78083	1.3514	1.3335	1.3598		4.78083	1.331	1.3252	1.3287		4.78083	1.5243	1.5381	1.4134		4.78083	0.765	0.8378	0.7622		4.78083	-0.0599	-0.0304	-0.1069		4.78083	-0.103	-0.0912	-0.0989
	4.81417	1.3515	1.3357	1.3593		4.81417	1.3291	1.3219	1.3279		4.81417	1.5257	1.5388	1.4117		4.81417	0.7651	0.8405	0.7633		4.81417	-0.0613	-0.0318	-0.107		4.81417	-0.1025	-0.0912	-0.0999
	4.8475	1.3522	1.3364	1.3596		4.8475	1.3269	1.3217	1.326		4.8475	1.5256	1.5361	1.4105		4.8475	0.7681	0.8439	0.765		4.8475	-0.0624	-0.0326	-0.1071		4.8475	-0.1028	-0.0915	-0.0996
	4.88083	1.3526	1.3347	1.3581		4.88083	1.3233	1.3193	1.324		4.88083	1.5246	1.5338	1.4071		4.88083	0.7692	0.8438	0.7663		4.88083	-0.0628	-0.0327	-0.1077		4.88083	-0.1027	-0.0915	-0.0993
	4.91417	1.3538	1.3337	1.3562		4.91417	1.3246	1.3165	1.3209		4.91417	1.5243	1.5324	1.4044		4.91417	0.7689	0.8456	0.7679		4.91417	-0.0631	-0.0328	-0.1074		4.91417	-0.103	-0.0914	-0.0986
	4.9475	1.3537	1.3315	1.353		4.9475	1.3223	1.3157	1.3188		4.9475	1.524	1.5301	1.405		4.9475	0.771	0.8473	0.7669		4.9475	-0.0631	-0.0347	-0.108		4.9475	-0.1022	-0.091	-0.0984
	4.97972	1.3551	1.3266	1.3525		4.97972	1.3192	1.3128	1.3165		4.97972	1.5246	1.5258	1.4021		4.97972	0.7722	0.8485	0.7685		4.97972	-0.0634	-0.0356	-0.1078		4.97972	-0.102	-0.0907	-0.0988
	5.01222	1.3529	1.3253	1.3503		5.01222	1.3155	1.3149	1.3127		5.01222	1.5237	1.5228	1.4004		5.01222	0.7711	0.8516	0.7686		5.01222	-0.0634	-0.0358	-0.1089		5.01222	-0.1021	-0.0914	-0.0987
	5.04611	1.3508	1.3242	1.3475		5.04611	1.3142	1.3127	1.3103		5.04611	1.5194	1.5206	1.3981		5.04611	0.7714	0.852	0.7686		5.04611	-0.0638	-0.037	-0.109		5.04611	-0.1027	-0.0907	-0.099
	5.07944	1.3517	1.3235	1.3437		5.07944	1.3114	1.3083	1.3084		5.07944	1.5171	1.5183	1.3933		5.07944	0.7696	0.8548	0.7686		5.07944	-0.0646	-0.037	-0.1088		5.07944	-0.1019	-0.0906	-0.0989
	5.11333	1.3517	1.3198	1.3407		5.11333	1.3094	1.308	1.3066		5.11333	1.5154	1.5175	1.391		5.11333	0.7695	0.8562	0.771		5.11333	-0.0651	-0.0379	-0.1085		5.11333	-0.1021	-0.0908	-0.0992
	5.14722	1.35	1.3173	1.338		5.14722	1.3072	1.306	1.3053		5.14722	1.5148	1.5151	1.3899		5.14722	0.769	0.8561	0.7699		5.14722	-0.0656	-0.0395	-0.1091		5.14722	-0.1026	-0.0909	-0.0985
	5.18056	1.3485	1.3163	1.3349		5.18056	1.3062	1.3015	1.3021		5.18056	1.513	1.5129	1.3862		5.18056	0.7693	0.8574	0.7692		5.18056	-0.0657	-0.0391	-0.1097		5.18056	-0.102	-0.0908	-0.0983
	5.21389	1.3451	1.3131	1.3296		5.21389	1.302	1.2982	1.2985		5.21389	1.5115	1.5123	1.3831		5.21389	0.7718	0.858	0.7696		5.21389	-0.0655	-0.039	-0.1102		5.21389	-0.1017	-0.0917	-0.098
	5.24722	1.3448	1.3108	1.3265		5.24722	1.2986	1.296	1.2972		5.24722	1.5103	1.5121	1.3816		5.24722	0.771	0.8596	0.771		5.24722	-0.0668	-0.0402	-0.1094		5.24722	-0.1015	-0.0909	-0.0984
	5.28056	1.3402	1.3072	1.3202		5.28056	1.2951	1.2928	1.2936		5.28056	1.5076	1.5105	1.3772		5.28056	0.7736	0.8611	0.7722		5.28056	-0.0666	-0.0404	-0.1102		5.28056	-0.1014	-0.0898	-0.0978
	5.31389	1.3381	1.3042	1.3187		5.31389	1.293	1.2919	1.2892		5.31389	1.5057	1.5107	1.3776		5.31389	0.7747	0.8611	0.7707		5.31389	-0.0674	-0.0408	-0.1092		5.31389	-0.1014	-0.0896	-0.0974
	5.34722	1.3334	1.3022	1.3143		5.34722	1.2916	1.2909	1.2851		5.34722	1.5025	1.5087	1.3773		5.34722	0.7754	0.8613	0.7717		5.34722	-0.0674	-0.0413	-0.1107		5.34722	-0.1022	-0.0911	-0.0981
	5.38056	1.3294	1.3004	1.3102		5.38056	1.2851	1.2898	1.2806		5.38056	1.4999	1.5046	1.3745		5.38056	0.7776	0.8609	0.7715		5.38056	-0.0675	-0.0412	-0.1099		5.38056	-0.1019	-0.0901	-0.0979
	5.41444	1.3257	1.2961	1.3051		5.41444	1.2808	1.2883	1.2783		5.41444	1.4957	1.5009	1.3735		5.41444	0.7772	0.8598	0.7725		5.41444	-0.068	-0.0415	-0.1104		5.41444	-0.1017	-0.0902	-0.0978
	5.44778	1.3232	1.2943	1.3031		5.44778	1.2769	1.2828	1.273		5.44778	1.4924	1.4987	1.3708		5.44778	0.7764	0.8614	0.7723		5.44778	-0.0681	-0.0419	-0.1107		5.44778	-0.1018	-0.0906	-0.0978
	5.48139	1.3204	1.2891	1.2984		5.48139	1.2716	1.2794	1.2655		5.48139	1.487	1.4942	1.3686		5.48139	0.7753	0.8607	0.773		5.48139	-0.0683	-0.0429	-0.1095		5.48139	-0.1016	-0.0903	-0.0974
	5.515	1.3177	1.2832	1.2937		5.515	1.2698	1.2773	1.2607		5.515	1.4833	1.4953	1.3673		5.515	0.7755	0.8601	0.7735		5.515	-0.0682	-0.0436	-0.1104		5.515	-0.1018	-0.0904	-0.0978
	5.54889	1.316	1.2807	1.2883		5.54889	1.2668	1.2754	1.2558		5.54889	1.4774	1.4926	1.3671		5.54889	0.7741	0.8591	0.7732		5.54889	-0.0687	-0.0439	-0.1099		5.54889	-0.1011	-0.0902	-0.0974
	5.58222	1.3103	1.277	1.2844		5.58222	1.2633	1.2752	1.2519		5.58222	1.4718	1.4894	1.364		5.58222	0.7767	0.8583	0.7726		5.58222	-0.0695	-0.0432	-0.11		5.58222	-0.1016	-0.0905	-0.0982
	5.61556	1.3095	1.2735	1.2811		5.61556	1.2599	1.2721	1.2476		5.61556	1.4665	1.4857	1.3657		5.61556	0.7783	0.8567	0.7708		5.61556	-0.0699	-0.0443	-0.1096		5.61556	-0.1018	-0.0902	-0.0974
	5.64944	1.3041	1.2696	1.2765		5.64944	1.2559	1.2684	1.2447		5.64944	1.4627	1.4812	1.365		5.64944	0.7793	0.8567	0.7729		5.64944	-0.07	-0.0449	-0.1101		5.64944	-0.1023	-0.0899	-0.0979
	5.68278	1.3018	1.2668	1.2744		5.68278	1.2545	1.2677	1.242		5.68278	1.4586	1.4775	1.3652		5.68278	0.7802	0.8578	0.7721		5.68278	-0.0706	-0.0457	-0.1102		5.68278	-0.1014	-0.091	-0.0977
	5.71611	1.295	1.2635	1.27		5.71611	1.2501	1.2632	1.2384		5.71611	1.4567	1.4732	1.3624		5.71611	0.7808	0.8548	0.7717		5.71611	-0.0694	-0.0461	-0.1112		5.71611	-0.1011	-0.09	-0.0981
	5.74972	1.2929	1.2576	1.2651		5.74972	1.2457	1.2621	1.2319		5.74972	1.4534	1.4694	1.3585		5.74972	0.7837	0.854	0.771		5.74972	-0.0703	-0.0456	-0.1098		5.74972	-0.1014	-0.0897	-0.0978
	5.78361	1.2888	1.2534	1.2597		5.78361	1.2426	1.2579	1.2293		5.78361	1.4486	1.466	1.3566		5.78361	0.7835	0.8526	0.7675		5.78361	-0.0705	-0.0467	-0.1102		5.78361	-0.1013	-0.0902	-0.098
	5.8175	1.2843	1.2499	1.2546		5.8175	1.241	1.2541	1.2248		5.8175	1.4451	1.4651	1.3559		5.8175	0.7846	0.8506	0.7659		5.8175	-0.0699	-0.0473	-0.1103		5.8175	-0.1008	-0.0905	-0.0977
	5.85139	1.281	1.2485	1.2514		5.85139	1.2378	1.2518	1.221		5.85139	1.4408	1.4623	1.3547		5.85139	0.7831	0.8484	0.7635		5.85139	-0.0707	-0.0471	-0.1106		5.85139	-0.1012	-0.0906	-0.0977
	5.88528	1.2746	1.2463	1.2488		5.88528	1.2346	1.2482	1.2178		5.88528	1.4398	1.4586	1.3531		5.88528	0.7839	0.8462	0.7605		5.88528	-0.0709	-0.0482	-0.11		5.88528	-0.1004	-0.09	-0.0973
	5.91917	1.2736	1.2438	1.2427		5.91917	1.2336	1.2455	1.2124		5.91917	1.4379	1.4538	1.3504		5.91917	0.7854	0.8437	0.7591		5.91917	-0.071	-0.0488	-0.1099		5.91917	-0.1011	-0.09	-0.0976
	5.95306	1.2718	1.2418	1.2398		5.95306	1.2286	1.2425	1.2093		5.95306	1.4321	1.4521	1.3495		5.95306	0.7841	0.8417	0.7577		5.95306	-0.0722	-0.048	-0.1106		5.95306	-0.1014	-0.0907	-0.0977
	5.98694	1.2685	1.2361	1.2335		5.98694	1.2236	1.2402	1.2045		5.98694	1.4292	1.4516	1.3474		5.98694	0.7848	0.8402	0.7581		5.98694	-0.0719	-0.0483	-0.111		5.98694	-0.1014	-0.0897	-0.0977
	6.02028	1.2659	1.2315	1.2275		6.02028	1.2172	1.2385	1.2		6.02028	1.4245	1.4496	1.3436		6.02028	0.7859	0.8369	0.756		6.02028	-0.0713	-0.0491	-0.1102		6.02028	-0.1013	-0.0898	-0.0975
	6.05417	1.2632	1.2298	1.2236		6.05417	1.2127	1.2377	1.1984		6.05417	1.4191	1.4458	1.3438		6.05417	0.781	0.8353	0.7537		6.05417	-0.0721	-0.0501	-0.1101		6.05417	-0.1011	-0.0895	-0.098
	6.0875	1.258	1.2288	1.2191		6.0875	1.2072	1.2355	1.1937		6.0875	1.4179	1.4415	1.3427		6.0875	0.7811	0.8325	0.7529		6.0875	-0.0724	-0.0494	-0.1102		6.0875	-0.1009	-0.0898	-0.0975
	6.12083	1.2557	1.2243	1.215		6.12083	1.2039	1.2327	1.1913		6.12083	1.4142	1.4371	1.3402		6.12083	0.7808	0.8301	0.753		6.12083	-0.0719	-0.0496	-0.1095		6.12083	-0.1011	-0.0906	-0.098
	6.15417	1.2539	1.2214	1.2103		6.15417	1.2007	1.2287	1.1902		6.15417	1.4142	1.4336	1.3385		6.15417	0.7779	0.8272	0.7497		6.15417	-0.0724	-0.0494	-0.1104		6.15417	-0.1014	-0.0904	-0.0986
	6.1875	1.2514	1.2168	1.2073		6.1875	1.1983	1.2241	1.1882		6.1875	1.4101	1.4297	1.335		6.1875	0.7759	0.8264	0.7482		6.1875	-0.072	-0.0498	-0.1104		6.1875	-0.1014	-0.0897	-0.0978
	6.22083	1.2496	1.214	1.2066		6.22083	1.1968	1.2202	1.1844		6.22083	1.4069	1.4254	1.3307		6.22083	0.7741	0.8229	0.7466		6.22083	-0.0728	-0.0509	-0.1102		6.22083	-0.101	-0.0905	-0.0976
	6.25472	1.2466	1.2122	1.2038		6.25472	1.1929	1.2178	1.1837		6.25472	1.4031	1.4212	1.3258		6.25472	0.7741	0.8193	0.7452		6.25472	-0.0729	-0.051	-0.1105		6.25472	-0.102	-0.0909	-0.0975
	6.28861	1.2457	1.2066	1.201		6.28861	1.19	1.2163	1.1806		6.28861	1.3995	1.4189	1.32		6.28861	0.7718	0.8179	0.7415		6.28861	-0.073	-0.05	-0.1102		6.28861	-0.102	-0.0899	-0.0972
	6.32194	1.2428	1.2052	1.1993		6.32194	1.1881	1.2144	1.1785		6.32194	1.3965	1.4149	1.3146		6.32194	0.7694	0.8143	0.7409		6.32194	-0.0722	-0.0506	-0.1107		6.32194	-0.1014	-0.0906	-0.0977
	6.35528	1.2388	1.2034	1.1978		6.35528	1.1858	1.2123	1.1763		6.35528	1.3944	1.4115	1.3103		6.35528	0.768	0.8131	0.7391		6.35528	-0.0727	-0.0521	-0.1102		6.35528	-0.1019	-0.0902	-0.0972
	6.38917	1.2405	1.2015	1.1944		6.38917	1.1851	1.2106	1.1714		6.38917	1.3905	1.4076	1.306		6.38917	0.7623	0.8098	0.738		6.38917	-0.0738	-0.0514	-0.1102		6.38917	-0.1017	-0.0904	-0.0977
	6.4225	1.239	1.1982	1.1917		6.4225	1.1811	1.207	1.1676		6.4225	1.3879	1.4027	1.2978		6.4225	0.7615	0.8078	0.7334		6.4225	-0.0745	-0.0524	-0.1103		6.4225	-0.1014	-0.0902	-0.0968
	6.45583	1.2386	1.1991	1.1902		6.45583	1.1793	1.2068	1.166		6.45583	1.3866	1.3981	1.295		6.45583	0.759	0.8063	0.7314		6.45583	-0.0742	-0.0528	-0.1103		6.45583	-0.102	-0.0902	-0.0979
	6.48917	1.2371	1.1945	1.1895		6.48917	1.1795	1.2056	1.1637		6.48917	1.3876	1.393	1.2921		6.48917	0.7586	0.8018	0.7264		6.48917	-0.0744	-0.0535	-0.1108		6.48917	-0.1017	-0.0894	-0.0979
	6.5225	1.2342	1.1926	1.1869		6.5225	1.1778	1.2022	1.1587		6.5225	1.3832	1.3904	1.288		6.5225	0.7556	0.8003	0.7239		6.5225	-0.0735	-0.0543	-0.1099		6.5225	-0.1022	-0.0909	-0.0973
	6.55583	1.2342	1.194	1.1859		6.55583	1.1729	1.2001	1.1573		6.55583	1.3793	1.3874	1.2844		6.55583	0.7528	0.7978	0.7204		6.55583	-0.0747	-0.0545	-0.1097		6.55583	-0.1019	-0.0893	-0.0986
	6.58583	1.2296	1.193	1.1848		6.58583	1.1708	1.1985	1.1555		6.58583	1.3755	1.3822	1.2784		6.58583	0.7538	0.7935	0.7195		6.58583	-0.0736	-0.0544	-0.1096		6.58583	-0.1021	-0.0905	-0.0977
	6.6175	1.2307	1.191	1.1841		6.6175	1.168	1.1966	1.1522		6.6175	1.3729	1.3791	1.2739		6.6175	0.7477	0.7911	0.7168		6.6175	-0.074	-0.0545	-0.1102		6.6175	-0.1022	-0.0916	-0.0984
	6.65111	1.2283	1.1875	1.184		6.65111	1.1666	1.1965	1.1507		6.65111	1.3695	1.3762	1.2699		6.65111	0.7461	0.7888	0.7151		6.65111	-0.0749	-0.0546	-0.1097		6.65111	-0.1014	-0.0901	-0.0979
	6.68472	1.2264	1.1861	1.1809		6.68472	1.1639	1.1939	1.149		6.68472	1.3667	1.3735	1.2675		6.68472	0.7428	0.7882	0.7119		6.68472	-0.0735	-0.0556	-0.1097		6.68472	-0.1018	-0.0906	-0.0981
	6.71833	1.2239	1.1834	1.1801		6.71833	1.1596	1.1913	1.1468		6.71833	1.3611	1.3697	1.2655		6.71833	0.7395	0.7859	0.7089		6.71833	-0.0751	-0.0556	-0.1104		6.71833	-0.1019	-0.0912	-0.098
	6.75194	1.2236	1.1829	1.1766		6.75194	1.1578	1.1897	1.1459		6.75194	1.356	1.3664	1.2646		6.75194	0.7383	0.7849	0.7067		6.75194	-0.0751	-0.0554	-0.1093		6.75194	-0.1022	-0.0911	-0.0976
	6.78583	1.224	1.1819	1.1779		6.78583	1.1563	1.1884	1.1432		6.78583	1.3528	1.3627	1.2605		6.78583	0.7356	0.7821	0.7037		6.78583	-0.0733	-0.0564	-0.11		6.78583	-0.1024	-0.0902	-0.0976
	6.81944	1.2242	1.1821	1.1754		6.81944	1.1542	1.1861	1.1431		6.81944	1.3475	1.3593	1.2572		6.81944	0.732	0.7788	0.7019		6.81944	-0.0747	-0.0569	-0.1096		6.81944	-0.1021	-0.0912	-0.0977
	6.85278	1.2219	1.1812	1.1756		6.85278	1.1542	1.1828	1.1413		6.85278	1.3457	1.3542	1.2535		6.85278	0.7297	0.7741	0.7004		6.85278	-0.0735	-0.0569	-0.1094		6.85278	-0.1015	-0.0912	-0.0976
	6.88611	1.2197	1.1805	1.1745		6.88611	1.1541	1.1813	1.1416		6.88611	1.3419	1.3502	1.2521		6.88611	0.725	0.7735	0.6949		6.88611	-0.0742	-0.0568	-0.1092		6.88611	-0.1016	-0.091	-0.0982
	6.92	1.2187	1.1801	1.1726		6.92	1.1525	1.1813	1.1401		6.92	1.3384	1.3471	1.2489		6.92	0.724	0.7705	0.6941		6.92	-0.0743	-0.0579	-0.109		6.92	-0.1021	-0.0904	-0.0978
	6.95389	1.2166	1.1782	1.17		6.95389	1.1498	1.1796	1.1371		6.95389	1.3334	1.3436	1.2453		6.95389	0.7221	0.7667	0.6914		6.95389	-0.0757	-0.0577	-0.1095		6.95389	-0.1026	-0.0904	-0.0982
	6.98722	1.2142	1.1765	1.1688		6.98722	1.1508	1.1788	1.1367		6.98722	1.3281	1.341	1.2433		6.98722	0.7179	0.7632	0.6878		6.98722	-0.0746	-0.0579	-0.1093		6.98722	-0.1019	-0.0909	-0.0986
	7.02056	1.2117	1.1719	1.1662		7.02056	1.1496	1.1774	1.1335		7.02056	1.3251	1.3356	1.241		7.02056	0.7153	0.7613	0.6867		7.02056	-0.0738	-0.0584	-0.1093		7.02056	-0.1027	-0.0913	-0.0979
	7.05389	1.2077	1.1713	1.1646		7.05389	1.1468	1.1751	1.1318		7.05389	1.3195	1.3311	1.2381		7.05389	0.7123	0.7596	0.6847		7.05389	-0.0754	-0.059	-0.1089		7.05389	-0.1018	-0.0906	-0.0974
	7.08778	1.2062	1.1711	1.162		7.08778	1.1465	1.174	1.1313		7.08778	1.316	1.3259	1.2345		7.08778	0.7092	0.7571	0.6835		7.08778	-0.0747	-0.0585	-0.1094		7.08778	-0.1027	-0.0904	-0.098
	7.12111	1.2041	1.1679	1.1603		7.12111	1.1447	1.1722	1.1293		7.12111	1.3144	1.3201	1.2296		7.12111	0.7067	0.7526	0.6811		7.12111	-0.0754	-0.0595	-0.1098		7.12111	-0.103	-0.0913	-0.0988
	7.15444	1.2044	1.1655	1.16		7.15444	1.143	1.1704	1.1268		7.15444	1.3112	1.3145	1.2237		7.15444	0.702	0.7506	0.6788		7.15444	-0.0747	-0.0589	-0.1089		7.15444	-0.1024	-0.0913	-0.0984
	7.18778	1.2057	1.1652	1.1572		7.18778	1.1392	1.1705	1.1265		7.18778	1.3085	1.3097	1.2219		7.18778	0.6996	0.7488	0.6767		7.18778	-0.075	-0.059	-0.1093		7.18778	-0.1021	-0.0911	-0.0976
	7.22111	1.202	1.1637	1.1565		7.22111	1.1389	1.1689	1.1242		7.22111	1.3065	1.3056	1.2193		7.22111	0.6961	0.7447	0.6735		7.22111	-0.0755	-0.0599	-0.1087		7.22111	-0.1021	-0.0899	-0.097
	7.4725	1.1837	1.1651	1.1519		7.4725	1.1327	1.1592	1.1114		7.4725	1.2811	1.2791	1.1941		7.4725	0.6772	0.7226	0.6533		7.4725	-0.0767	-0.061	-0.1086		7.4725	-0.1029	-0.0914	-0.0981
	7.725	1.17	1.1602	1.1415		7.725	1.1166	1.1551	1.1092		7.725	1.2514	1.2569	1.1669		7.725	0.6553	0.7026	0.6317		7.725	-0.0769	-0.0632	-0.1086		7.725	-0.1034	-0.0914	-0.0998
	7.97528	1.1586	1.1576	1.1345		7.97528	1.1084	1.1396	1.1022		7.97528	1.2238	1.2371	1.1489		7.97528	0.6374	0.6836	0.6166		7.97528	-0.0774	-0.0648	-0.1086		7.97528	-0.1036	-0.0918	-0.0985
	8.22583	1.1499	1.1504	1.1223		8.22583	1.0979	1.125	1.0921		8.22583	1.2037	1.2219	1.125		8.22583	0.6234	0.6632	0.5962		8.22583	-0.0776	-0.0658	-0.1081		8.22583	-0.104	-0.0933	-0.0993
	8.47111	1.144	1.1366	1.1104		8.47111	1.0935	1.1137	1.0784		8.47111	1.1837	1.2044	1.1071		8.47111	0.6034	0.6446	0.5816		8.47111	-0.0787	-0.0662	-0.1083		8.47111	-0.1043	-0.0932	-0.0996
	8.72444	1.1319	1.1184	1.0875		8.72444	1.0902	1.1107	1.072		8.72444	1.1665	1.1893	1.0894		8.72444	0.5859	0.6287	0.5543		8.72444	-0.0788	-0.0677	-0.1086		8.72444	-0.104	-0.0936	-0.0997
	8.975	1.1178	1.1064	1.0797		8.975	1.0838	1.1063	1.0613		8.975	1.1431	1.1686	1.0807		8.975	0.5717	0.6127	0.5393		8.975	-0.079	-0.0676	-0.1075		8.975	-0.1041	-0.0935	-0.1001
	9.225	1.109	1.0967	1.0778		9.225	1.0771	1.0985	1.0594		9.225	1.1228	1.1484	1.0681		9.225	0.5583	0.5968	0.5247		9.225	-0.0796	-0.0695	-0.1089		9.225	-0.106	-0.0945	-0.1009
	9.475	1.097	1.0866	1.0773		9.475	1.0647	1.0946	1.0516		9.475	1.1036	1.1292	1.0492		9.475	0.5412	0.5751	0.5057		9.475	-0.0791	-0.0698	-0.1086		9.475	-0.1064	-0.0953	-0.1011
	9.72139	1.0865	1.0777	1.0752		9.72139	1.0511	1.0873	1.0395		9.72139	1.0942	1.1181	1.0316		9.72139	0.5281	0.559	0.4903		9.72139	-0.0793	-0.0701	-0.1079		9.72139	-0.1072	-0.0955	-0.1015
	9.97194	1.077	1.0685	1.0695		9.97194	1.0452	1.0816	1.0334		9.97194	1.0835	1.1046	1.0138		9.97194	0.5157	0.5412	0.473		9.97194	-0.0786	-0.0716	-0.1087		9.97194	-0.1074	-0.096	-0.1021
	10.2225	1.0749	1.0579	1.0647		10.2225	1.0503	1.0833	1.0345		10.2225	1.0705	1.0923	1.0001		10.2225	0.4993	0.5234	0.456		10.2225	-0.0797	-0.0734	-0.1092		10.2225	-0.108	-0.0972	-0.1019
	10.4728	1.0736	1.0455	1.0611		10.4728	1.0466	1.0792	1.0278		10.4728	1.055	1.0826	0.9798		10.4728	0.4869	0.5056	0.4439		10.4728	-0.0806	-0.0729	-0.1093		10.4728	-0.1089	-0.0968	-0.1025
	10.7211	1.064	1.0431	1.0537		10.7211	1.0416	1.067	1.03		10.7211	1.04	1.0702	0.9656		10.7211	0.4724	0.4919	0.4312		10.7211	-0.0809	-0.0749	-0.1098		10.7211	-0.1083	-0.0975	-0.104
	10.9714	1.0601	1.0366	1.0451		10.9714	1.0412	1.0634	1.0255		10.9714	1.024	1.0624	0.9515		10.9714	0.4608	0.4798	0.4199		10.9714	-0.0807	-0.0747	-0.1101		10.9714	-0.1096	-0.0978	-0.1037
	11.2217	1.05	1.0356	1.0472		11.2217	1.0369	1.0604	1.0184		11.2217	1.0092	1.043	0.9384		11.2217	0.4501	0.4642	0.4122		11.2217	-0.081	-0.0758	-0.1098		11.2217	-0.1096	-0.0987	-0.104
	11.4717	1.0456	1.0333	1.0459		11.4717	1.0375	1.0581	1.027		11.4717	0.9946	1.0361	0.929		11.4717	0.4381	0.4538	0.4006		11.4717	-0.0812	-0.0756	-0.1102		11.4717	-0.1104	-0.0993	-0.1048
	11.7217	1.0447	1.0387	1.0495		11.7217	1.0383	1.0561	1.0298		11.7217	0.9884	1.0228	0.9116		11.7217	0.424	0.442	0.3914		11.7217	-0.0811	-0.0775	-0.1102		11.7217	-0.1104	-0.0993	-0.1055
	11.9714	1.0469	1.0427	1.046		11.9714	1.0373	1.0563	1.0317		11.9714	0.9827	1.0091	0.8965		11.9714	0.4104	0.4275	0.3841		11.9714	-0.0806	-0.078	-0.1106		11.9714	-0.1116	-0.0998	-0.106
	12.2217	1.0459	1.0457	1.0386		12.2217	1.0387	1.0553	1.0355		12.2217	0.9718	0.9972	0.8916		12.2217	0.397	0.4147	0.3745		12.2217	-0.0811	-0.079	-0.1111		12.2217	-0.1121	-0.1003	-0.106
	12.4717	1.05	1.0473	1.0454		12.4717	1.0422	1.0546	1.0431		12.4717	0.9556	0.9845	0.8813		12.4717	0.3826	0.4034	0.3625		12.4717	-0.0826	-0.0794	-0.112		12.4717	-0.1115	-0.1015	-0.1064
	12.7219	1.0485	1.0422	1.0532		12.7219	1.0436	1.0557	1.0471		12.7219	0.9449	0.9747	0.8677		12.7219	0.3677	0.3932	0.3506		12.7219	-0.0824	-0.0801	-0.1116		12.7219	-0.1133	-0.1012	-0.1071
	12.9717	1.0463	1.0429	1.0601		12.9717	1.046	1.0566	1.0487		12.9717	0.9354	0.9566	0.8591		12.9717	0.3554	0.3824	0.3384		12.9717	-0.0829	-0.081	-0.1131		12.9717	-0.114	-0.102	-0.1075
	13.2219	1.0526	1.0498	1.0616		13.2219	1.0466	1.0597	1.051		13.2219	0.928	0.9515	0.8546		13.2219	0.3458	0.3683	0.3294		13.2219	-0.0833	-0.0818	-0.1121		13.2219	-0.1141	-0.1023	-0.1079
	13.4697	1.053	1.0487	1.0662		13.4697	1.0472	1.0598	1.0501		13.4697	0.9212	0.9376	0.8492		13.4697	0.335	0.3557	0.3157		13.4697	-0.0839	-0.0828	-0.1194		13.4697	-0.1154	-0.1034	-0.1083
	13.72	1.0624	1.0484	1.0663		13.72	1.0535	1.0615	1.0547		13.72	0.9079	0.9346	0.844		13.72	0.3224	0.3469	0.3048		13.72	-0.0856	-0.0835	-0.1195		13.72	-0.1149	-0.1037	-0.1093
	13.9697	1.0641	1.0563	1.0723		13.9697	1.0626	1.072	1.0606		13.9697	0.9019	0.9317	0.8356		13.9697	0.3123	0.3353	0.295		13.9697	-0.0846	-0.0841	-0.1196		13.9697	-0.1159	-0.1049	-0.1094
	14.2192	1.0755	1.0674	1.0821		14.2192	1.0719	1.0839	1.0715		14.2192	0.8925	0.9201	0.8265		14.2192	0.2989	0.3234	0.2856		14.2192	-0.0854	-0.0844	-0.1203		14.2192	-0.1156	-0.1052	-0.1099
	14.4692	1.0857	1.0792	1.0886		14.4692	1.0779	1.0933	1.0821		14.4692	0.8815	0.9118	0.8204		14.4692	0.2889	0.314	0.2784		14.4692	-0.0856	-0.0855	-0.1202		14.4692	-0.1175	-0.1053	-0.1098
	14.7197	1.0944	1.0831	1.0958		14.7197	1.0876	1.1001	1.0861		14.7197	0.8715	0.9051	0.8122		14.7197	0.281	0.3025	0.2702		14.7197	-0.0864	-0.0867	-0.1201		14.7197	-0.1176	-0.1045	-0.1112
	14.9703	1.0954	1.0905	1.1005		14.9703	1.0956	1.1051	1.0965		14.9703	0.8608	0.9	0.8086		14.9703	0.2762	0.2939	0.2604		14.9703	-0.0865	-0.0864	-0.121		14.9703	-0.118	-0.1067	-0.1114
	15.22	1.0976	1.0944	1.1113		15.22	1.1053	1.1137	1.1047		15.22	0.854	0.8884	0.8046		15.22	0.2653	0.2825	0.252		15.22	-0.0862	-0.0871	-0.1214		15.22	-0.1175	-0.1061	-0.1111
	15.4703	1.1093	1.0983	1.129		15.4703	1.1146	1.1244	1.1144		15.4703	0.8429	0.8833	0.7945		15.4703	0.2583	0.2701	0.2433		15.4703	-0.0869	-0.0878	-0.1224		15.4703	-0.1195	-0.1062	-0.1125
	15.7197	1.1271	1.1005	1.1398		15.7197	1.1216	1.1354	1.1186		15.7197	0.8338	0.8733	0.791		15.7197	0.2503	0.2627	0.2325		15.7197	-0.0876	-0.0883	-0.1225		15.7197	-0.1201	-0.1068	-0.1126
	15.9703	1.1417	1.1084	1.1462		15.9703	1.128	1.1442	1.1284		15.9703	0.8346	0.8688	0.7896		15.9703	0.2431	0.2527	0.2268		15.9703	-0.0883	-0.0889	-0.1224		15.9703	-0.1206	-0.1082	-0.1131
	16.22	1.1468	1.1157	1.1561		16.22	1.1324	1.1527	1.1392		16.22	0.8316	0.8642	0.7823		16.22	0.2344	0.2451	0.2188		16.22	-0.0881	-0.0899	-0.1232		16.22	-0.1203	-0.1082	-0.1132
	16.4697	1.1545	1.1225	1.1631		16.4697	1.1389	1.1609	1.1443		16.4697	0.8307	0.861	0.7788		16.4697	0.2266	0.238	0.2118		16.4697	-0.0886	-0.0904	-0.1227		16.4697	-0.121	-0.1093	-0.1143
	16.72	1.1687	1.1343	1.1755		16.72	1.1478	1.1665	1.1546		16.72	0.8262	0.8594	0.775		16.72	0.2183	0.2303	0.203		16.72	-0.0887	-0.0912	-0.1236		16.72	-0.1218	-0.1097	-0.1149
	16.9703	1.1772	1.1466	1.1844		16.9703	1.1579	1.1731	1.1623		16.9703	0.8213	0.8526	0.7704		16.9703	0.2115	0.2223	0.1971		16.9703	-0.0894	-0.0914	-0.1242		16.9703	-0.1218	-0.1098	-0.1146
	17.22	1.1906	1.1631	1.197		17.22	1.1757	1.1769	1.1674		17.22	0.8134	0.8501	0.7675		17.22	0.2033	0.2154	0.1891		17.22	-0.0897	-0.0906	-0.1244		17.22	-0.122	-0.1104	-0.1148
	17.4703	1.1962	1.1716	1.2057		17.4703	1.19	1.1912	1.1738		17.4703	0.8094	0.8411	0.7693		17.4703	0.1974	0.2095	0.1824		17.4703	-0.0898	-0.0923	-0.126		17.4703	-0.123	-0.1099	-0.116
	17.7206	1.2126	1.1875	1.2099		17.7206	1.2015	1.1979	1.1884		17.7206	0.8102	0.8382	0.7667		17.7206	0.1911	0.2021	0.1741		17.7206	-0.0906	-0.0931	-0.1258		17.7206	-0.1238	-0.1103	-0.1165
	17.9706	1.2191	1.202	1.2169		17.9706	1.2138	1.2124	1.2015		17.9706	0.8063	0.8358	0.764		17.9706	0.1823	0.1954	0.1685		17.9706	-0.0913	-0.0926	-0.1258		17.9706	-0.1233	-0.1108	-0.1164
	18.2208	1.2347	1.2108	1.2283		18.2208	1.2202	1.2277	1.2098		18.2208	0.8086	0.8367	0.7626		18.2208	0.1746	0.1888	0.162		18.2208	-0.0913	-0.0939	-0.127		18.2208	-0.124	-0.1124	-0.1169
	18.4711	1.2449	1.2172	1.2373		18.4711	1.2248	1.2437	1.2197		18.4711	0.8105	0.8348	0.7584		18.4711	0.1671	0.1849	0.1555		18.4711	-0.0925	-0.0947	-0.127		18.4711	-0.1252	-0.1118	-0.1173
	18.7214	1.2573	1.2357	1.2425		18.7214	1.2321	1.2545	1.2323		18.7214	0.8117	0.8305	0.7577		18.7214	0.1586	0.1781	0.1486		18.7214	-0.0923	-0.0936	-0.1264		18.7214	-0.1259	-0.1123	-0.1175
	18.9714	1.2681	1.2543	1.2529		18.9714	1.2421	1.2665	1.2398		18.9714	0.8115	0.8267	0.7552		18.9714	0.153	0.1744	0.1442		18.9714	-0.092	-0.0951	-0.1273		18.9714	-0.1253	-0.1125	-0.1179
	19.2206	1.2794	1.2626	1.2684		19.2206	1.2434	1.2716	1.2479		19.2206	0.8149	0.828	0.7516		19.2206	0.1463	0.1711	0.1393		19.2206	-0.0928	-0.0968	-0.1282		19.2206	-0.1257	-0.1137	-0.1181
	19.4714	1.2883	1.2738	1.2737		19.4714	1.2501	1.2789	1.2594		19.4714	0.8146	0.8275	0.7504		19.4714	0.143	0.166	0.135		19.4714	-0.0932	-0.097	-0.1281		19.4714	-0.1259	-0.1137	-0.1182
	19.7214	1.3113	1.2847	1.282		19.7214	1.257	1.2881	1.267		19.7214	0.8169	0.8229	0.7504		19.7214	0.1383	0.1612	0.1317		19.7214	-0.0935	-0.0963	-0.1288		19.7214	-0.1256	-0.1143	-0.1187
	19.9714	1.3207	1.2936	1.2927		19.9714	1.2717	1.2945	1.2672		19.9714	0.8089	0.8266	0.7507		19.9714	0.1333	0.1552	0.126		19.9714	-0.0939	-0.0976	-0.1289		19.9714	-0.127	-0.1138	-0.1193
	20.2211	1.3228	1.3107	1.3025		20.2211	1.2898	1.3049	1.2771		20.2211	0.8131	0.8232	0.7511		20.2211	0.128	0.1499	0.1204		20.2211	-0.0943	-0.0979	-0.1292		20.2211	-0.1279	-0.1143	-0.1197
	20.4714	1.3271	1.3132	1.3141		20.4714	1.3003	1.3112	1.2855		20.4714	0.8133	0.8133	0.7543		20.4714	0.122	0.145	0.114		20.4714	-0.0948	-0.0982	-0.1296		20.4714	-0.1285	-0.1139	-0.1201
	20.7217	1.334	1.3254	1.3261		20.7217	1.3159	1.3249	1.2968		20.7217	0.8133	0.8136	0.7528		20.7217	0.1168	0.1393	0.1105		20.7217	-0.0954	-0.0985	-0.1305		20.7217	-0.1287	-0.115	-0.1202
	20.9719	1.3433	1.3346	1.3385		20.9719	1.3299	1.3313	1.3043		20.9719	0.8143	0.7939	0.7519		20.9719	0.1122	0.1335	0.1062		20.9719	-0.0951	-0.0988	-0.1302		20.9719	-0.1274	-0.1158	-0.1209
	21.2219	1.3479	1.3466	1.3416		21.2219	1.3338	1.3358	1.3134		21.2219	0.8153	0.7925	0.7553		21.2219	0.1076	0.1274	0.1035		21.2219	-0.0947	-0.0992	-0.1314		21.2219	-0.1294	-0.1163	-0.1203
	21.4717	1.3614	1.3612	1.3522		21.4717	1.3388	1.3399	1.3219		21.4717	0.8181	0.7911	0.7536		21.4717	0.1054	0.1251	0.1007		21.4717	-0.0954	-0.099	-0.1305		21.4717	-0.13	-0.1162	-0.1207
	21.7217	1.377	1.3713	1.3574		21.7217	1.3415	1.3441	1.335		21.7217	0.8177	0.7965	0.7527		21.7217	0.101	0.119	0.0965		21.7217	-0.0959	-0.1004	-0.1318		21.7217	-0.1304	-0.1164	-0.1217
	21.9717	1.3789	1.375	1.3614		21.9717	1.3517	1.3507	1.337		21.9717	0.8198	0.7992	0.7527		21.9717	0.0965	0.1139	0.0936		21.9717	-0.0969	-0.1008	-0.1318		21.9717	-0.1302	-0.1166	-0.1211
	22.2214	1.3927	1.3853	1.366		22.2214	1.3593	1.3602	1.3453		22.2214	0.8167	0.8011	0.7558		22.2214	0.0913	0.1014	0.0903		22.2214	-0.0977	-0.1009	-0.1324		22.2214	-0.1304	-0.1165	-0.1224
	22.4719	1.4005	1.393	1.3699		22.4719	1.3641	1.3592	1.3459		22.4719	0.8194	0.8047	0.7586		22.4719	0.0867	0.096	0.0867		22.4719	-0.0975	-0.1008	-0.1324		22.4719	-0.1312	-0.1178	-0.1232
	22.7225	1.4058	1.4075	1.3817		22.7225	1.3713	1.3672	1.3585		22.7225	0.8182	0.8125	0.7582		22.7225	0.0837	0.0914	0.082		22.7225	-0.0977	-0.101	-0.133		22.7225	-0.1314	-0.1179	-0.1222
	22.9725	1.4193	1.4129	1.3869		22.9725	1.3794	1.3818	1.3614		22.9725	0.8186	0.8083	0.758		22.9725	0.0804	0.088	0.0793		22.9725	-0.0983	-0.1018	-0.134		22.9725	-0.1313	-0.1181	-0.1228
	23.2225	1.4261	1.4189	1.3895		23.2225	1.3876	1.3971	1.3658		23.2225	0.8171	0.8072	0.7583		23.2225	0.0749	0.0856	0.0767		23.2225	-0.0986	-0.1019	-0.1333		23.2225	-0.1322	-0.1176	-0.1235
	23.4731	1.4361	1.4242	1.3975		23.4731	1.3865	1.3986	1.3718		23.4731	0.8166	0.8091	0.7615		23.4731	0.0706	0.082	0.0731		23.4731	-0.0989	-0.1026	-0.1347		23.4731	-0.1321	-0.1185	-0.1236
	23.7231	1.4481	1.4317	1.4018		23.7231	1.3932	1.4073	1.3757		23.7231	0.8158	0.8069	0.765		23.7231	0.0683	0.0779	0.0714		23.7231	-0.0991	-0.1034	-0.1344		23.7231	-0.1318	-0.1187	-0.1232
	23.9733	1.4577	1.4338	1.408		23.9733	1.4052	1.398	1.3833		23.9733	0.818	0.807	0.769		23.9733	0.0652	0.076	0.0698		23.9733	-0.0987	-0.1034	-0.1351		23.9733	-0.1329	-0.1188	-0.1246
	24.2236	1.4611	1.4421	1.4111		24.2236	1.4071	1.4033	1.3792		24.2236	0.8158	0.8097	0.7692		24.2236	0.0637	0.0722	0.0666		24.2236	-0.1	-0.1034	-0.1354		24.2236	-0.133	-0.1195	-0.1247
	24.4742	1.463	1.4432	1.4192		24.4742	1.4157	1.4112	1.3835		24.4742	0.8206	0.8083	0.7702		24.4742	0.0618	0.0688	0.0641		24.4742	-0.0998	-0.1039	-0.1356		24.4742	-0.1334	-0.1205	-0.1247
	24.7242	1.474	1.4463	1.4186		24.7242	1.4209	1.422	1.3905		24.7242	0.8186	0.8132	0.7737		24.7242	0.0584	0.067	0.0617		24.7242	-0.0997	-0.104	-0.1366		24.7242	-0.1335	-0.1203	-0.1256
	24.9744	1.4831	1.4494	1.4209		24.9744	1.4148	1.429	1.4012		24.9744	0.8194	0.8179	0.7726		24.9744	0.0534	0.0608	0.0589		24.9744	-0.1001	-0.1046	-0.1368		24.9744	-0.1338	-0.1203	-0.1253
	25.2244	1.4908	1.4598	1.4245		25.2244	1.4217	1.4321	1.4048		25.2244	0.8211	0.8187	0.7732		25.2244	0.0507	0.059	0.0565		25.2244	-0.1007	-0.105	-0.1369		25.2244	-0.134	-0.1205	-0.1256
	25.4733	1.4922	1.47	1.4344		25.4733	1.4267	1.445	1.4087		25.4733	0.8267	0.8225	0.7738		25.4733	0.0471	0.0572	0.0541		25.4733	-0.1014	-0.1056	-0.1375		25.4733	-0.1351	-0.1203	-0.1263
	25.7236	1.4952	1.4751	1.4417		25.7236	1.4293	1.4452	1.4213		25.7236	0.8302	0.8234	0.7748		25.7236	0.044	0.0532	0.052		25.7236	-0.1023	-0.106	-0.1379		25.7236	-0.1354	-0.1207	-0.1264
	25.9736	1.5047	1.4817	1.4469		25.9736	1.4343	1.4518	1.4195		25.9736	0.8349	0.8303	0.7744		25.9736	0.0407	0.0503	0.0496		25.9736	-0.1013	-0.1041	-0.1379		25.9736	-0.1358	-0.1212	-0.126
	26.2236	1.5063	1.4866	1.4504		26.2236	1.4374	1.4522	1.4268		26.2236	0.834	0.831	0.7696		26.2236	0.0376	0.0496	0.0468		26.2236	-0.1022	-0.1066	-0.1388		26.2236	-0.1356	-0.1217	-0.1265
	26.4733	1.5041	1.4951	1.4504		26.4733	1.4383	1.4577	1.436		26.4733	0.833	0.8278	0.7737		26.4733	0.0361	0.0468	0.0448		26.4733	-0.1028	-0.1063	-0.1384		26.4733	-0.1359	-0.1215	-0.1268
	26.7236	1.5127	1.4954	1.4531		26.7236	1.4365	1.4651	1.4408		26.7236	0.8346	0.831	0.7711		26.7236	0.0329	0.046	0.0413		26.7236	-0.1026	-0.1071	-0.1389		26.7236	-0.137	-0.1222	-0.1274
	26.9731	1.5163	1.5038	1.4582		26.9731	1.4411	1.4643	1.4458		26.9731	0.8342	0.8337	0.772		26.9731	0.0309	0.044	0.0404		26.9731	-0.1028	-0.1071	-0.1384		26.9731	-0.1364	-0.1232	-0.1273
	27.2217	1.5244	1.5048	1.4641		27.2217	1.4486	1.4724	1.4443		27.2217	0.8362	0.8319	0.778		27.2217	0.0297	0.0397	0.0396		27.2217	-0.1034	-0.1076	-0.1397		27.2217	-0.1381	-0.1229	-0.1276
	27.4722	1.5293	1.5031	1.474		27.4722	1.4544	1.4739	1.4497		27.4722	0.8381	0.8332	0.78		27.4722	0.0235	0.0381	0.0375		27.4722	-0.105	-0.1076	-0.1404		27.4722	-0.1374	-0.1235	-0.1281
	27.7214	1.5298	1.5076	1.4725		27.7214	1.4629	1.4678	1.4525		27.7214	0.8402	0.8353	0.7824		27.7214	0.0222	0.0364	0.0346		27.7214	-0.104	-0.108	-0.1397		27.7214	-0.1374	-0.1238	-0.1277
	27.9719	1.5383	1.5131	1.4736		27.9719	1.4639	1.47	1.4496		27.9719	0.8362	0.8337	0.7833		27.9719	0.0191	0.0286	0.0344		27.9719	-0.1056	-0.1083	-0.141		27.9719	-0.138	-0.1228	-0.1285
	28.2219	1.546	1.515	1.4785		28.2219	1.4602	1.4778	1.4538		28.2219	0.8403	0.8345	0.7872		28.2219	0.0169	0.0269	0.0319		28.2219	-0.104	-0.1089	-0.1406		28.2219	-0.1374	-0.1232	-0.1274
	28.4714	1.5475	1.5222	1.4866		28.4714	1.4613	1.4829	1.4552		28.4714	0.8503	0.8375	0.7914		28.4714	0.0172	0.0245	0.0304		28.4714	-0.1052	-0.1098	-0.1413		28.4714	-0.1387	-0.1245	-0.1285
	28.7211	1.551	1.5236	1.5013		28.7211	1.4694	1.4908	1.4474		28.7211	0.8483	0.839	0.7868		28.7211	0.0135	0.0227	0.029		28.7211	-0.105	-0.1089	-0.1415		28.7211	-0.1392	-0.124	-0.1292
	28.9711	1.5508	1.5279	1.5016		28.9711	1.469	1.495	1.4496		28.9711	0.8479	0.8429	0.786		28.9711	0.012	0.0203	0.0257		28.9711	-0.1063	-0.1097	-0.1411		28.9711	-0.1395	-0.1244	-0.1289
	29.2206	1.5569	1.5295	1.5079		29.2206	1.4675	1.5036	1.4525		29.2206	0.8478	0.8437	0.7891		29.2206	0.0111	0.0185	0.0251		29.2206	-0.1064	-0.1103	-0.1426		29.2206	-0.1394	-0.1237	-0.1294
	29.47	1.5546	1.534	1.507		29.47	1.4669	1.5062	1.4546		29.47	0.8462	0.8459	0.7893		29.47	0.0091	0.0175	0.0236		29.47	-0.1066	-0.1105	-0.1417		29.47	-0.1401	-0.1244	-0.1289
	29.7192	1.5558	1.5392	1.5178		29.7192	1.4604	1.5111	1.4601		29.7192	0.8488	0.847	0.7924		29.7192	0.0065	0.0147	0.0213		29.7192	-0.1065	-0.1105	-0.1429		29.7192	-0.1408	-0.125	-0.1303
	29.9692	1.5566	1.5407	1.5235		29.9692	1.4582	1.5164	1.4663		29.9692	0.8503	0.8478	0.7899		29.9692	0.0068	0.0135	0.0215		29.9692	-0.1073	-0.1105	-0.1434		29.9692	-0.1415	-0.1253	-0.1303
	30.2186	1.5635	1.5434	1.5202		30.2186	1.4607	1.5187	1.4715		30.2186	0.8513	0.8484	0.7935		30.2186	0.0042	0.0052	0.0195		30.2186	-0.1075	-0.1109	-0.1437		30.2186	-0.1414	-0.1252	-0.13
	30.4689	1.5642	1.5452	1.5244		30.4689	1.4696	1.5206	1.4773		30.4689	0.8529	0.8574	0.7878		30.4689	0.0005	0.003	0.0184		30.4689	-0.1082	-0.1118	-0.1439		30.4689	-0.1424	-0.1263	-0.1311
	30.7194	1.5725	1.555	1.5306		30.7194	1.4729	1.5207	1.4766		30.7194	0.8544	0.8603	0.7887		30.7194	0.0006	0.0008	0.0154		30.7194	-0.1083	-0.1116	-0.1432		30.7194	-0.1426	-0.1246	-0.1306
	30.9694	1.57	1.5638	1.5286		30.9694	1.4686	1.5188	1.4811		30.9694	0.8562	0.8606	0.7916		30.9694	-0.001	-0.0002	0.0133		30.9694	-0.1082	-0.1118	-0.1449		30.9694	-0.1434	-0.126	-0.1315
	31.2189	1.5714	1.5725	1.534		31.2189	1.4709	1.5259	1.4816		31.2189	0.8592	0.8642	0.7944		31.2189	-0.0057	-0.0007	0.0128		31.2189	-0.1082	-0.1134	-0.1443		31.2189	-0.1438	-0.1258	-0.1318
	31.4686	1.5791	1.5716	1.5379		31.4686	1.4701	1.527	1.4848		31.4686	0.8611	0.8642	0.7959		31.4686	-0.0077	-0.0026	0.0109		31.4686	-0.1089	-0.1131	-0.1442		31.4686	-0.1449	-0.1266	-0.1318
	31.7181	1.5874	1.5768	1.5328		31.7181	1.476	1.5312	1.4863		31.7181	0.8622	0.8639	0.8006		31.7181	-0.009	-0.0046	0.01		31.7181	-0.109	-0.1134	-0.1453		31.7181	-0.1446	-0.127	-0.1317
	31.9675	1.5868	1.5742	1.5301		31.9675	1.4825	1.5352	1.4978		31.9675	0.8672	0.8642	0.8025		31.9675	-0.0121	-0.0059	0.0098		31.9675	-0.1093	-0.1128	-0.1451		31.9675	-0.1455	-0.1273	-0.1324
	32.2142	1.5816	1.5847	1.5286		32.2142	1.4924	1.5395	1.4948		32.2142	0.8706	0.8636	0.8054		32.2142	-0.0121	-0.007	0.0086		32.2142	-0.1097	-0.1143	-0.146		32.2142	-0.1449	-0.1277	-0.1324
	32.4644	1.5908	1.5893	1.5339		32.4644	1.4984	1.5431	1.5016		32.4644	0.8723	0.8632	0.8059		32.4644	-0.013	-0.0068	0.0072		32.4644	-0.1097	-0.113	-0.1463		32.4644	-0.1447	-0.1278	-0.1317
	32.7144	1.5996	1.59	1.5377		32.7144	1.5041	1.5484	1.5114		32.7144	0.8737	0.8615	0.8085		32.7144	-0.0143	-0.0098	0.0059		32.7144	-0.1099	-0.1143	-0.1465		32.7144	-0.1458	-0.1276	-0.1324
	32.9642	1.6119	1.5903	1.5345		32.9642	1.5048	1.5559	1.5157		32.9642	0.8747	0.8635	0.8089		32.9642	-0.0163	-0.0095	0.0062		32.9642	-0.1112	-0.1157	-0.1464		32.9642	-0.1466	-0.1276	-0.1326
	33.2147	1.6145	1.5909	1.5308		33.2147	1.5126	1.5583	1.5184		33.2147	0.874	0.8647	0.8082		33.2147	-0.0177	-0.0114	0.0048		33.2147	-0.1107	-0.1154	-0.1467		33.2147	-0.147	-0.1278	-0.1327
	33.4647	1.6122	1.5908	1.5188		33.4647	1.5194	1.5594	1.5168		33.4647	0.8743	0.865	0.8077		33.4647	-0.0179	-0.0125	0.0035		33.4647	-0.1113	-0.1156	-0.1468		33.4647	-0.1466	-0.1279	-0.133
	33.7142	1.6207	1.5971	1.5125		33.7142	1.53	1.5588	1.5149		33.7142	0.8733	0.8709	0.8049		33.7142	-0.0196	-0.0128	0.0031		33.7142	-0.1104	-0.1156	-0.1478		33.7142	-0.1458	-0.1282	-0.1334
	33.9647	1.6316	1.604	1.5144		33.9647	1.5308	1.5615	1.5206		33.9647	0.8683	0.8719	0.8038		33.9647	-0.0207	-0.0127	0.002		33.9647	-0.1116	-0.1149	-0.1481		33.9647	-0.1472	-0.129	-0.1339
	34.2147	1.6395	1.6093	1.5228		34.2147	1.5342	1.5601	1.5263		34.2147	0.8683	0.8717	0.8106		34.2147	-0.0212	-0.0146	0.0006		34.2147	-0.1112	-0.117	-0.1482		34.2147	-0.1462	-0.1289	-0.1343
	34.4647	1.6416	1.6154	1.5278		34.4647	1.5345	1.5673	1.5271		34.4647	0.8703	0.8744	0.8077		34.4647	-0.0233	-0.0147	0.0001		34.4647	-0.1126	-0.1162	-0.1484		34.4647	-0.1464	-0.129	-0.1331
	34.7147	1.6412	1.6234	1.532		34.7147	1.539	1.5689	1.5336		34.7147	0.8738	0.8737	0.8089		34.7147	-0.0229	-0.016	-0.0007		34.7147	-0.113	-0.116	-0.1484		34.7147	-0.1469	-0.129	-0.134
	34.9642	1.6454	1.6255	1.5369		34.9642	1.547	1.5677	1.5398		34.9642	0.8751	0.8732	0.809		34.9642	-0.0237	-0.0179	-0.0025		34.9642	-0.1128	-0.1169	-0.1484		34.9642	-0.1474	-0.1293	-0.1343
	35.2119	1.6487	1.6339	1.5386		35.2119	1.5497	1.57	1.5439		35.2119	0.8719	0.8763	0.8093		35.2119	-0.028	-0.0182	-0.0032		35.2119	-0.1136	-0.117	-0.149		35.2119	-0.1476	-0.1296	-0.1349
	35.4625	1.6502	1.6371	1.5452		35.4625	1.5511	1.5757	1.5419		35.4625	0.8686	0.8767	0.815		35.4625	-0.0276	-0.0194	-0.0022		35.4625	-0.1132	-0.1166	-0.1492		35.4625	-0.1481	-0.1292	-0.1343
	35.7128	1.6627	1.6408	1.5452		35.7128	1.5573	1.5844	1.5421		35.7128	0.8726	0.8793	0.8156		35.7128	-0.0304	-0.021	-0.0035		35.7128	-0.114	-0.1179	-0.1493		35.7128	-0.1476	-0.1298	-0.1349
	35.9636	1.6629	1.6422	1.5432		35.9636	1.5643	1.5888	1.5491		35.9636	0.8786	0.8836	0.8117		35.9636	-0.0302	-0.0202	-0.0048		35.9636	-0.1153	-0.1181	-0.1502		35.9636	-0.148	-0.1298	-0.1353
	36.2136	1.6749	1.645	1.5455		36.2136	1.5701	1.592	1.5528		36.2136	0.8825	0.8827	0.8116		36.2136	-0.0312	-0.0232	-0.0052		36.2136	-0.1146	-0.118	-0.1496		36.2136	-0.1482	-0.1309	-0.1346
	36.4642	1.6854	1.6509	1.5528		36.4642	1.5667	1.588	1.553		36.4642	0.8813	0.8807	0.8123		36.4642	-0.0313	-0.0222	-0.0072		36.4642	-0.1153	-0.1187	-0.151		36.4642	-0.1489	-0.1309	-0.1357
	36.7147	1.6963	1.6596	1.5633		36.7147	1.5581	1.5998	1.5568		36.7147	0.8829	0.8836	0.8102		36.7147	-0.036	-0.0236	-0.0095		36.7147	-0.1147	-0.1192	-0.1505		36.7147	-0.1484	-0.1306	-0.1349
	36.9647	1.7029	1.6659	1.5724		36.9647	1.57	1.6001	1.5579		36.9647	0.8773	0.8878	0.8133		36.9647	-0.0381	-0.0237	-0.0102		36.9647	-0.1163	-0.1195	-0.1508		36.9647	-0.1486	-0.1312	-0.1355
	37.2147	1.7108	1.6784	1.5827		37.2147	1.5738	1.6031	1.5645		37.2147	0.8771	0.8876	0.8111		37.2147	-0.0428	-0.0249	-0.0112		37.2147	-0.1164	-0.1189	-0.1504		37.2147	-0.1498	-0.1316	-0.1363
	37.4642	1.7089	1.6893	1.5865		37.4642	1.5781	1.5988	1.571		37.4642	0.8792	0.8867	0.8133		37.4642	-0.043	-0.0259	-0.0113		37.4642	-0.116	-0.1198	-0.1504		37.4642	-0.1494	-0.1319	-0.1363
	37.7144	1.7169	1.6969	1.589		37.7144	1.5832	1.6018	1.5799		37.7144	0.8773	0.8848	0.8122		37.7144	-0.0433	-0.0242	-0.0109		37.7144	-0.1161	-0.1197	-0.1512		37.7144	-0.1495	-0.1316	-0.1362
	37.9642	1.7295	1.7034	1.5993		37.9642	1.5953	1.6009	1.582		37.9642	0.8756	0.8809	0.8089		37.9642	-0.0448	-0.0262	-0.012		37.9642	-0.1169	-0.1201	-0.1515		37.9642	-0.1499	-0.132	-0.1372
	38.2136	1.7302	1.7083	1.605		38.2136	1.6027	1.5984	1.5869		38.2136	0.8788	0.8841	0.8079		38.2136	-0.047	-0.0271	-0.0128		38.2136	-0.1165	-0.1196	-0.1516		38.2136	-0.1502	-0.1318	-0.1371
	38.4642	1.7331	1.7042	1.6027		38.4642	1.6103	1.5918	1.5864		38.4642	0.88	0.884	0.807		38.4642	-0.0468	-0.0275	-0.0139		38.4642	-0.117	-0.1207	-0.1519		38.4642	-0.1502	-0.1326	-0.1366
	38.7142	1.7331	1.7159	1.6083		38.7142	1.6127	1.6002	1.5866		38.7142	0.8816	0.8857	0.8101		38.7142	-0.0474	-0.0282	-0.0143		38.7142	-0.1177	-0.1206	-0.1527		38.7142	-0.1507	-0.1327	-0.137
	38.9647	1.7356	1.7164	1.6165		38.9647	1.6191	1.6045	1.589		38.9647	0.8804	0.8868	0.8091		38.9647	-0.0492	-0.0281	-0.0136		38.9647	-0.1225	-0.1206	-0.1529		38.9647	-0.1505	-0.1326	-0.1371
	39.2147	1.7395	1.7224	1.6226		39.2147	1.6254	1.6107	1.5868		39.2147	0.8753	0.8883	0.8122		39.2147	-0.0487	-0.03	-0.0149		39.2147	-0.1222	-0.1208	-0.1522		39.2147	-0.152	-0.1319	-0.1372
	39.465	1.7499	1.7273	1.6256		39.465	1.6359	1.6166	1.5895		39.465	0.8783	0.8904	0.8155		39.465	-0.0492	-0.0304	-0.0147		39.465	-0.1234	-0.1212	-0.1527		39.465	-0.1516	-0.1323	-0.1381
	39.7156	1.7566	1.7327	1.6251		39.7156	1.6321	1.6233	1.5932		39.7156	0.8777	0.8892	0.8179		39.7156	-0.0508	-0.0307	-0.0145		39.7156	-0.1222	-0.121	-0.1527		39.7156	-0.1516	-0.1324	-0.1378
	39.9658	1.7618	1.7376	1.6264		39.9658	1.6395	1.6329	1.594		39.9658	0.8809	0.8903	0.8191		39.9658	-0.0505	-0.0303	-0.0161		39.9658	-0.1227	-0.1215	-0.1534		39.9658	-0.1518	-0.1328	-0.1373
	40.2147	1.766	1.7359	1.6281		40.2147	1.6462	1.6314	1.5927		40.2147	0.8773	0.8926	0.8157		40.2147	-0.0523	-0.0319	-0.0156		40.2147	-0.1228	-0.1219	-0.1535		40.2147	-0.1537	-0.1328	-0.1387
	40.4639	1.7734	1.7382	1.6414		40.4639	1.6517	1.6364	1.5939		40.4639	0.8757	0.8944	0.8178		40.4639	-0.0537	-0.0318	-0.0163		40.4639	-0.1238	-0.1217	-0.1543		40.4639	-0.1527	-0.1335	-0.1381
	40.7139	1.7795	1.7438	1.648		40.7139	1.6587	1.6438	1.6075		40.7139	0.8732	0.8904	0.8176		40.7139	-0.0547	-0.0325	-0.0162		40.7139	-0.1241	-0.1231	-0.1537		40.7139	-0.1528	-0.1335	-0.139
	40.9639	1.7946	1.7569	1.6578		40.9639	1.6775	1.6599	1.6188		40.9639	0.8759	0.891	0.8199		40.9639	-0.0543	-0.0329	-0.0171		40.9639	-0.1242	-0.122	-0.1546		40.9639	-0.1532	-0.1344	-0.1384
	41.2136	1.8034	1.76	1.6625		41.2136	1.6833	1.669	1.6196		41.2136	0.876	0.8881	0.8213		41.2136	-0.0557	-0.0336	-0.0172		41.2136	-0.1237	-0.1224	-0.1539		41.2136	-0.1543	-0.1343	-0.1381
	41.4631	1.8093	1.7582	1.6745		41.4631	1.6933	1.6787	1.6237		41.4631	0.8797	0.8937	0.8192		41.4631	-0.0563	-0.0346	-0.0181		41.4631	-0.1246	-0.1224	-0.1542		41.4631	-0.1539	-0.134	-0.1386
	41.7117	1.8112	1.7599	1.6807		41.7117	1.6996	1.6764	1.6333		41.7117	0.8819	0.8923	0.8172		41.7117	-0.056	-0.0341	-0.0177		41.7117	-0.1245	-0.1229	-0.1551		41.7117	-0.1538	-0.1339	-0.1386
	41.9622	1.8165	1.7655	1.6934		41.9622	1.7012	1.6848	1.6392		41.9622	0.8822	0.8878	0.8172		41.9622	-0.0563	-0.0356	-0.0187		41.9622	-0.1238	-0.1242	-0.1552		41.9622	-0.1552	-0.1335	-0.1394
	42.2122	1.8231	1.7822	1.7025		42.2122	1.7024	1.6917	1.6425		42.2122	0.8815	0.8892	0.8153		42.2122	-0.0582	-0.0362	-0.0194		42.2122	-0.1248	-0.1233	-0.1554		42.2122	-0.1551	-0.1345	-0.1391
	42.4625	1.831	1.787	1.7084		42.4625	1.7054	1.7064	1.6506		42.4625	0.8797	0.8904	0.8162		42.4625	-0.0587	-0.0358	-0.0203		42.4625	-0.124	-0.1236	-0.1555		42.4625	-0.1549	-0.135	-0.1393
	42.7119	1.8323	1.7951	1.7173		42.7119	1.7037	1.71	1.6553		42.7119	0.8757	0.8833	0.8189		42.7119	-0.0594	-0.0356	-0.021		42.7119	-0.1254	-0.1233	-0.1549		42.7119	-0.1557	-0.1342	-0.1391
	42.9619	1.8368	1.7964	1.7244		42.9619	1.6976	1.7074	1.6551		42.9619	0.8781	0.8824	0.8214		42.9619	-0.0611	-0.0376	-0.0205		42.9619	-0.125	-0.1244	-0.1559		42.9619	-0.1552	-0.1348	-0.1399
	43.2122	1.8527	1.7953	1.7298		43.2122	1.7095	1.7059	1.6529		43.2122	0.8787	0.8792	0.8201		43.2122	-0.0598	-0.037	-0.0215		43.2122	-0.1253	-0.1248	-0.1567		43.2122	-0.1559	-0.1354	-0.14
	43.4622	1.8594	1.797	1.7373		43.4622	1.7133	1.7021	1.6577		43.4622	0.8773	0.8761	0.8195		43.4622	-0.0602	-0.0369	-0.0212		43.4622	-0.1257	-0.1236	-0.156		43.4622	-0.1563	-0.1348	-0.1393
	43.7122	1.8661	1.8015	1.7475		43.7122	1.719	1.704	1.6624		43.7122	0.8789	0.8783	0.8125		43.7122	-0.0612	-0.0385	-0.0215		43.7122	-0.1256	-0.1243	-0.1565		43.7122	-0.1569	-0.1353	-0.1405
	43.9622	1.8669	1.8091	1.7477		43.9622	1.7281	1.7154	1.6664		43.9622	0.8775	0.8782	0.8149		43.9622	-0.0602	-0.0383	-0.0236		43.9622	-0.1265	-0.1252	-0.1569		43.9622	-0.1563	-0.1366	-0.1399
	44.2117	1.8674	1.8188	1.7604		44.2117	1.7323	1.7203	1.6693		44.2117	0.8781	0.8766	0.8106		44.2117	-0.0606	-0.0384	-0.0245		44.2117	-0.1257	-0.1257	-0.1569		44.2117	-0.1566	-0.135	-0.1405
	44.4606	1.8729	1.8273	1.7605		44.4606	1.7405	1.7254	1.6772		44.4606	0.8747	0.8821	0.8142		44.4606	-0.0617	-0.0377	-0.0242		44.4606	-0.1267	-0.125	-0.1574		44.4606	-0.1567	-0.1359	-0.1399
	44.7111	1.8795	1.8356	1.7659		44.7111	1.7472	1.7299	1.6858		44.7111	0.8734	0.8811	0.8095		44.7111	-0.0615	-0.0376	-0.0246		44.7111	-0.1261	-0.1256	-0.1576		44.7111	-0.1573	-0.1365	-0.1405
	44.9608	1.8946	1.8373	1.78		44.9608	1.7501	1.7452	1.6898		44.9608	0.8692	0.8841	0.8074		44.9608	-0.0617	-0.0389	-0.0245		44.9608	-0.1262	-0.1268	-0.1572		44.9608	-0.1574	-0.1362	-0.1408
	45.2108	1.9047	1.8421	1.7857		45.2108	1.7542	1.7559	1.6888		45.2108	0.8701	0.8865	0.8052		45.2108	-0.0619	-0.0396	-0.0258		45.2108	-0.1265	-0.1262	-0.1576		45.2108	-0.1576	-0.1358	-0.1421
	45.4614	1.9107	1.8486	1.7899		45.4614	1.7552	1.7635	1.6912		45.4614	0.8706	0.8834	0.8034		45.4614	-0.0647	-0.0389	-0.026		45.4614	-0.1271	-0.1265	-0.1575		45.4614	-0.1576	-0.136	-0.1409
	45.7114	1.9229	1.8495	1.7976		45.7114	1.7628	1.7747	1.694		45.7114	0.87	0.881	0.8023		45.7114	-0.0657	-0.0392	-0.0264		45.7114	-0.1269	-0.1266	-0.1581		45.7114	-0.1581	-0.137	-0.142
	45.9619	1.9304	1.8606	1.8023		45.9619	1.7667	1.7806	1.6929		45.9619	0.8702	0.8774	0.8003		45.9619	-0.0653	-0.0405	-0.0265		45.9619	-0.1274	-0.1269	-0.1573		45.9619	-0.158	-0.1358	-0.1414
	46.2125	1.9356	1.8716	1.8055		46.2125	1.771	1.7796	1.702		46.2125	0.8685	0.8821	0.802		46.2125	-0.0657	-0.0403	-0.027		46.2125	-0.1271	-0.1263	-0.1582		46.2125	-0.1591	-0.1367	-0.1421
	46.4625	1.9359	1.8779	1.8068		46.4625	1.7781	1.783	1.7038		46.4625	0.8655	0.8828	0.8012		46.4625	-0.0651	-0.0423	-0.0283		46.4625	-0.1283	-0.1269	-0.1582		46.4625	-0.1596	-0.137	-0.1413
	46.7128	1.9435	1.8774	1.8052		46.7128	1.7806	1.792	1.7146		46.7128	0.8597	0.8772	0.7995		46.7128	-0.0668	-0.0413	-0.0275		46.7128	-0.1285	-0.1276	-0.1583		46.7128	-0.159	-0.1368	-0.1417
	46.9633	1.9514	1.8756	1.8068		46.9633	1.7902	1.7937	1.7136		46.9633	0.8593	0.8746	0.7958		46.9633	-0.0668	-0.0425	-0.0278		46.9633	-0.1276	-0.1273	-0.159		46.9633	-0.1591	-0.1375	-0.147
	47.2131	1.9553	1.8828	1.8011		47.2131	1.7935	1.7996	1.7153		47.2131	0.858	0.8703	0.7952		47.2131	-0.0683	-0.0432	-0.0279		47.2131	-0.1283	-0.1274	-0.1589		47.2131	-0.1591	-0.1376	-0.1458
	47.4625	1.9608	1.894	1.7984		47.4625	1.7904	1.8114	1.7224		47.4625	0.8552	0.8685	0.7972		47.4625	-0.0668	-0.0435	-0.0285		47.4625	-0.1288	-0.1275	-0.1597		47.4625	-0.1592	-0.1374	-0.1469
	47.7125	1.9629	1.9048	1.8091		47.7125	1.8009	1.8208	1.7296		47.7125	0.8542	0.8686	0.7975		47.7125	-0.0679	-0.0426	-0.0284		47.7125	-0.1276	-0.1273	-0.1588		47.7125	-0.1593	-0.138	-0.1469
	47.9625	1.9678	1.9121	1.8165		47.9625	1.807	1.8161	1.736		47.9625	0.8532	0.8673	0.7968		47.9625	-0.0672	-0.043	-0.0296		47.9625	-0.1288	-0.1274	-0.16		47.9625	-0.1599	-0.1371	-0.1473
	48.2125	1.9748	1.9179	1.8252		48.2125	1.8104	1.8214	1.7409		48.2125	0.8519	0.8692	0.7965		48.2125	-0.0679	-0.0429	-0.0296		48.2125	-0.1293	-0.1289	-0.1592		48.2125	-0.16	-0.1377	-0.1478
	48.4622	1.987	1.918	1.8325		48.4622	1.8178	1.8244	1.7398		48.4622	0.8516	0.8672	0.7948		48.4622	-0.0682	-0.0444	-0.0296		48.4622	-0.1298	-0.1278	-0.1598		48.4622	-0.1601	-0.138	-0.1466
	48.7117	1.9912	1.9193	1.8473		48.7117	1.8225	1.827	1.7465		48.7117	0.8474	0.8677	0.7926		48.7117	-0.0673	-0.0439	-0.0305		48.7117	-0.1286	-0.1284	-0.1599		48.7117	-0.1599	-0.1385	-0.1473
	48.9617	1.9896	1.9267	1.8476		48.9617	1.8223	1.8313	1.7445		48.9617	0.8471	0.8649	0.7887		48.9617	-0.0695	-0.045	-0.03		48.9617	-0.1291	-0.1288	-0.16		48.9617	-0.1603	-0.1378	-0.1468
	49.2119	1.997	1.9322	1.8488		49.2119	1.8339	1.8306	1.7471		49.2119	0.8482	0.8655	0.7915		49.2119	-0.0692	-0.0444	-0.0303		49.2119	-0.1301	-0.129	-0.161		49.2119	-0.1608	-0.1387	-0.1474
	49.4619	2.0106	1.943	1.8485		49.4619	1.8376	1.8253	1.7517		49.4619	0.8475	0.8621	0.7935		49.4619	-0.0698	-0.0451	-0.0304		49.4619	-0.1294	-0.1298	-0.1599		49.4619	-0.1606	-0.1386	-0.1476
	49.7122	2.0132	1.9456	1.8541		49.7122	1.849	1.8337	1.7562		49.7122	0.8468	0.8571	0.7949		49.7122	-0.0697	-0.0458	-0.0312		49.7122	-0.1298	-0.1293	-0.1608		49.7122	-0.1605	-0.1375	-0.1482
	49.9625	2.0146	1.942	1.8647		49.9625	1.8545	1.8317	1.7569		49.9625	0.8439	0.8508	0.7965		49.9625	-0.0713	-0.0473	-0.0317		49.9625	-0.1291	-0.1291	-0.1611		49.9625	-0.1605	-0.1386	-0.147
	50.2089	2.0216	1.9522	1.875		50.2089	1.8534	1.8378	1.7624		50.2089	0.8425	0.8493	0.7991		50.2089	-0.0698	-0.048	-0.0301		50.2089	-0.1299	-0.1292	-0.1612		50.2089	-0.1596	-0.1382	-0.1487
Fig. 1e		0.125					0.25					0.5					1					3					7
	0	1	1	1		0	1	1	1		0	1	1	1		0	1	1	1		0	1	1	1		0	1	1	1
	0.249444	1.0067	1.0063	1.0078		0.249444	1.0118	0.9948	1.0115		0.249444	0.9974	1.0015	1.0122		0.249444	1.0051	1.0068	1.01		0.249444	1.0092	1.0103	1.0037		0.249444	1.0099	1.0099	1.0114
	0.951944	0.5399	0.5437	0.5901		0.951944	0.5819	0.5393	0.5534		0.951944	0.6051	0.6671	0.6424		0.951944	0.6991	0.7143	0.7414		0.951944	0.7573	0.7451	0.7579		0.951944	0.7988	0.8205	0.7225
	0.985833	0.5158	0.5158	0.5489		0.985833	0.5353	0.5006	0.5169		0.985833	0.5613	0.6211	0.6001		0.985833	0.647	0.6637	0.686		0.985833	0.6336	0.6202	0.6222		0.985833	0.6669	0.6818	0.6076
	1.01917	0.5014	0.4941	0.5207		1.01917	0.5017	0.4702	0.4868		1.01917	0.5233	0.5815	0.5625		1.01917	0.6085	0.625	0.6434		1.01917	0.5519	0.5386	0.5336		1.01917	0.5624	0.5726	0.5165
	1.05278	0.4978	0.4841	0.509		1.05278	0.4843	0.4546	0.4698		1.05278	0.4894	0.5461	0.5295		1.05278	0.5722	0.5907	0.6065		1.05278	0.4935	0.4781	0.4734		1.05278	0.4924	0.4974	0.4498
	1.08667	0.5075	0.4895	0.5132		1.08667	0.4815	0.4538	0.468		1.08667	0.4607	0.5155	0.4992		1.08667	0.5366	0.5597	0.57		1.08667	0.4419	0.4293	0.4219		1.08667	0.4356	0.4389	0.3956
	1.12055	0.5278	0.507	0.5297		1.12055	0.4918	0.4638	0.4802		1.12055	0.4358	0.4891	0.475		1.12055	0.5051	0.5319	0.5379		1.12055	0.3972	0.3838	0.3779		1.12055	0.389	0.3885	0.3476
	1.15444	0.5597	0.5336	0.5595		1.15444	0.5131	0.4867	0.5032		1.15444	0.4154	0.4681	0.4539		1.15444	0.4763	0.5074	0.5109		1.15444	0.3575	0.3432	0.336		1.15444	0.3458	0.3442	0.3047
	1.18833	0.5965	0.5689	0.5976		1.18833	0.5442	0.5183	0.5374		1.18833	0.4006	0.4533	0.4398		1.18833	0.4546	0.4879	0.4859		1.18833	0.3212	0.3066	0.2978		1.18833	0.3072	0.3035	0.2637
	1.2225	0.6333	0.6066	0.6392		1.2225	0.5817	0.5561	0.5786		1.2225	0.3917	0.4453	0.432		1.2225	0.4372	0.4701	0.4644		1.2225	0.2904	0.2741	0.2641		1.2225	0.2737	0.2641	0.2239
	1.25611	0.6667	0.642	0.6795		1.25611	0.621	0.5952	0.6205		1.25611	0.3879	0.4443	0.4307		1.25611	0.4242	0.4546	0.4451		1.25611	0.2646	0.2469	0.2369		1.25611	0.2433	0.2297	0.187
	1.29472	0.6946	0.6784	0.7163		1.29472	0.6625	0.6358	0.6645		1.29472	0.3902	0.4501	0.4365		1.29472	0.4193	0.4428	0.4279		1.29472	0.2402	0.2212	0.2097		1.29472	0.2116	0.1947	0.1494
	1.32833	0.7138	0.7064	0.7448		1.32833	0.6943	0.6655	0.6977		1.32833	0.3965	0.4596	0.4454		1.32833	0.4207	0.4351	0.4171		1.32833	0.2245	0.2055	0.1912		1.32833	0.1892	0.1671	0.1202
	1.36167	0.7296	0.729	0.7679		1.36167	0.7218	0.6903	0.7265		1.36167	0.404	0.4713	0.4579		1.36167	0.425	0.4297	0.409		1.36167	0.2145	0.1938	0.1779		1.36167	0.1685	0.1431	0.0952
	1.395	0.748	0.7505	0.7895		1.395	0.7485	0.7127	0.7516		1.395	0.4129	0.4843	0.4705		1.395	0.4329	0.4278	0.4029		1.395	0.2067	0.1861	0.1678		1.395	0.1531	0.1231	0.0744
	1.42833	0.7666	0.7705	0.8123		1.42833	0.7719	0.7327	0.7733		1.42833	0.4213	0.4981	0.4845		1.42833	0.4442	0.4272	0.3993		1.42833	0.2011	0.181	0.1606		1.42833	0.1384	0.1046	0.0569
	1.46194	0.787	0.789	0.8326		1.46194	0.7944	0.7522	0.7937		1.46194	0.4315	0.5135	0.4986		1.46194	0.4561	0.426	0.3972		1.46194	0.1968	0.1767	0.1554		1.46194	0.1269	0.09	0.0407
	1.49528	0.8079	0.8089	0.8536		1.49528	0.8166	0.7716	0.8137		1.49528	0.4419	0.5302	0.5138		1.49528	0.4702	0.4265	0.3975		1.49528	0.1943	0.1717	0.1505		1.49528	0.1153	0.0776	0.0299
	1.52861	0.8279	0.8271	0.8732		1.52861	0.8363	0.7892	0.8315		1.52861	0.4542	0.5479	0.5302		1.52861	0.4854	0.4267	0.3954		1.52861	0.1895	0.1682	0.1449		1.52861	0.1074	0.0679	0.0199
	1.56194	0.8464	0.8425	0.8899		1.56194	0.855	0.8076	0.8487		1.56194	0.4671	0.566	0.5453		1.56194	0.4996	0.4294	0.3955		1.56194	0.1865	0.1646	0.1413		1.56194	0.1005	0.0603	0.012
	1.59528	0.8655	0.857	0.9064		1.59528	0.8709	0.8214	0.8644		1.59528	0.4805	0.5848	0.5627		1.59528	0.513	0.431	0.3969		1.59528	0.1836	0.1623	0.1372		1.59528	0.0938	0.0523	0.0052
	1.62861	0.8849	0.8692	0.9206		1.62861	0.8859	0.8343	0.8755		1.62861	0.494	0.605	0.58		1.62861	0.5245	0.4351	0.3979		1.62861	0.1817	0.1593	0.1335		1.62861	0.0895	0.046	-0.0006
	1.66194	0.9039	0.8853	0.9344		1.66194	0.8975	0.8463	0.887		1.66194	0.5072	0.6252	0.5982		1.66194	0.5366	0.4392	0.4014		1.66194	0.1796	0.1555	0.1306		1.66194	0.0848	0.0409	-0.0056
	1.69528	0.9255	0.9036	0.9508		1.69528	0.9126	0.8611	0.9041		1.69528	0.5211	0.6471	0.6161		1.69528	0.5491	0.4443	0.4055		1.69528	0.1778	0.153	0.1265		1.69528	0.08	0.0358	-0.0104
	1.72861	0.9479	0.9237	0.9724		1.72861	0.9311	0.8799	0.9227		1.72861	0.5385	0.6706	0.6369		1.72861	0.5617	0.4492	0.4101		1.72861	0.1759	0.1502	0.1243		1.72861	0.0749	0.0299	-0.0152
	1.76194	0.971	0.9443	0.9957		1.76194	0.9521	0.9004	0.9427		1.76194	0.5557	0.695	0.6567		1.76194	0.5733	0.4544	0.4142		1.76194	0.1741	0.1485	0.121		1.76194	0.0713	0.0256	-0.0204
	1.79528	0.9958	0.9659	1.0195		1.79528	0.9722	0.9212	0.9622		1.79528	0.5734	0.7187	0.6787		1.79528	0.5885	0.4605	0.4208		1.79528	0.1725	0.1456	0.1192		1.79528	0.0662	0.0205	-0.0256
	1.82861	1.0207	0.9888	1.0414		1.82861	0.9946	0.9403	0.9823		1.82861	0.5929	0.7425	0.6993		1.82861	0.6014	0.4645	0.4241		1.82861	0.1713	0.1427	0.1167		1.82861	0.0617	0.0142	-0.0292
	1.86194	1.0434	1.0079	1.0615		1.86194	1.0155	0.9602	1.0043		1.86194	0.613	0.7679	0.7197		1.86194	0.6146	0.4718	0.4286		1.86194	0.1696	0.1413	0.114		1.86194	0.0564	0.0084	-0.0343
	1.89528	1.0665	1.033	1.0834		1.89528	1.0361	0.9811	1.0252		1.89528	0.6312	0.7932	0.7406		1.89528	0.6292	0.4798	0.4328		1.89528	0.1675	0.1384	0.11		1.89528	0.0512	0.0024	-0.0387
	1.92917	1.0902	1.056	1.1048		1.92917	1.058	1.0047	1.0469		1.92917	0.6495	0.817	0.761		1.92917	0.6428	0.4884	0.4389		1.92917	0.1648	0.1344	0.1073		1.92917	0.0445	-0.0036	-0.0427
	1.96305	1.1141	1.0791	1.1274		1.96305	1.0782	1.0278	1.0698		1.96305	0.6716	0.8415	0.7831		1.96305	0.6589	0.4968	0.4461		1.96305	0.1646	0.1325	0.1031		1.96305	0.0393	-0.009	-0.0471
	1.99694	1.1364	1.102	1.1479		1.99694	1.101	1.0501	1.0919		1.99694	0.6927	0.8641	0.8061		1.99694	0.6737	0.5087	0.4547		1.99694	0.1624	0.1299	0.1002		1.99694	0.0327	-0.0147	-0.0511
	2.03083	1.1614	1.1246	1.1706		2.03083	1.1236	1.0738	1.1134		2.03083	0.7131	0.8863	0.8275		2.03083	0.6888	0.5186	0.4636		2.03083	0.1612	0.1275	0.0965		2.03083	0.0256	-0.0212	-0.0553
	2.06472	1.1817	1.146	1.1914		2.06472	1.1459	1.0943	1.1367		2.06472	0.7335	0.9087	0.8516		2.06472	0.7035	0.5299	0.4725		2.06472	0.1587	0.1252	0.0927		2.06472	0.0201	-0.0269	-0.0583
	2.09861	1.2042	1.1671	1.2134		2.09861	1.1665	1.1129	1.1591		2.09861	0.7555	0.9301	0.8733		2.09861	0.7193	0.5411	0.4836		2.09861	0.1579	0.1226	0.0891		2.09861	0.0124	-0.0315	-0.062
	2.1325	1.2249	1.1848	1.2328		2.1325	1.1914	1.1338	1.1784		2.1325	0.7758	0.9504	0.8941		2.1325	0.7357	0.5533	0.4924		2.1325	0.1547	0.1193	0.0834		2.1325	0.005	-0.0364	-0.0641
	2.16667	1.2441	1.2031	1.2522		2.16667	1.2141	1.1545	1.1983		2.16667	0.7969	0.9698	0.9132		2.16667	0.7504	0.5673	0.5029		2.16667	0.1535	0.1149	0.0782		2.16667	-0.0011	-0.041	-0.0667
	2.20028	1.2597	1.22	1.2704		2.20028	1.2336	1.1718	1.2179		2.20028	0.8188	0.991	0.9339		2.20028	0.7648	0.5796	0.5141		2.20028	0.1505	0.1126	0.0724		2.20028	-0.0087	-0.0453	-0.0696
	2.23389	1.2754	1.2363	1.2876		2.23389	1.2537	1.1878	1.2352		2.23389	0.8403	1.0121	0.9532		2.23389	0.7787	0.5939	0.5276		2.23389	0.1485	0.1065	0.0676		2.23389	-0.0146	-0.0498	-0.0717
	2.26778	1.2912	1.2545	1.3029		2.26778	1.2706	1.2037	1.2553		2.26778	0.8613	1.0314	0.9727		2.26778	0.7948	0.6054	0.5379		2.26778	0.1463	0.1034	0.0615		2.26778	-0.0211	-0.0543	-0.0736
	2.30139	1.3052	1.2711	1.3181		2.30139	1.2897	1.2178	1.2736		2.30139	0.8826	1.05	0.9903		2.30139	0.8114	0.6182	0.5512		2.30139	0.1403	0.0966	0.0549		2.30139	-0.0273	-0.0569	-0.0756
	2.33472	1.3147	1.2859	1.3307		2.33472	1.3076	1.2326	1.2912		2.33472	0.9044	1.0721	1.0098		2.33472	0.8241	0.6316	0.5619		2.33472	0.1367	0.0918	0.0487		2.33472	-0.0317	-0.0613	-0.0782
	2.36806	1.328	1.2998	1.3448		2.36806	1.3236	1.2466	1.3069		2.36806	0.9248	1.0906	1.0281		2.36806	0.8391	0.6479	0.5763		2.36806	0.1327	0.0877	0.0424		2.36806	-0.0365	-0.0636	-0.0795
	2.40139	1.3321	1.3086	1.3556		2.40139	1.3378	1.2589	1.3192		2.40139	0.9456	1.107	1.0437		2.40139	0.8514	0.6609	0.5886		2.40139	0.1287	0.0826	0.0356		2.40139	-0.0418	-0.0666	-0.0806
	2.43472	1.3431	1.3221	1.3643		2.43472	1.353	1.272	1.3328		2.43472	0.9647	1.123	1.0593		2.43472	0.8655	0.6759	0.6031		2.43472	0.1224	0.0767	0.0288		2.43472	-0.047	-0.0693	-0.0818
	2.46833	1.3493	1.3348	1.3729		2.46833	1.3658	1.282	1.3443		2.46833	0.9864	1.1404	1.0745		2.46833	0.8785	0.6895	0.6161		2.46833	0.1182	0.0708	0.0226		2.46833	-0.0513	-0.0714	-0.0839
	2.50167	1.3552	1.3424	1.3805		2.50167	1.3757	1.2886	1.3528		2.50167	1.0063	1.1567	1.0894		2.50167	0.8923	0.7028	0.6294		2.50167	0.1139	0.0668	0.0171		2.50167	-0.0557	-0.0738	-0.085
	2.53528	1.36	1.3492	1.3876		2.53528	1.3859	1.2965	1.3605		2.53528	1.0239	1.1709	1.1041		2.53528	0.9029	0.7178	0.6435		2.53528	0.1092	0.0614	0.0109		2.53528	-0.0604	-0.0771	-0.0856
	2.56889	1.3669	1.3574	1.3924		2.56889	1.3937	1.3048	1.3726		2.56889	1.0407	1.1849	1.1186		2.56889	0.9133	0.7305	0.6573		2.56889	0.104	0.0562	0.0042		2.56889	-0.0646	-0.0782	-0.0873
	2.60222	1.3715	1.3674	1.3977		2.60222	1.4005	1.3118	1.3813		2.60222	1.0581	1.1996	1.1343		2.60222	0.9276	0.7442	0.6698		2.60222	0.1007	0.0509	-0.0009		2.60222	-0.0688	-0.0798	-0.088
	2.63611	1.3746	1.372	1.4007		2.63611	1.4087	1.3205	1.3892		2.63611	1.0746	1.2135	1.1487		2.63611	0.9399	0.7596	0.6828		2.63611	0.0958	0.0445	-0.0059		2.63611	-0.0714	-0.0818	-0.0878
	2.67361	1.3756	1.3798	1.4083		2.67361	1.4177	1.3256	1.3976		2.67361	1.0944	1.2319	1.166		2.67361	0.951	0.7756	0.6984		2.67361	0.0898	0.0385	-0.0113		2.67361	-0.0754	-0.0838	-0.0894
	2.70722	1.3726	1.385	1.4118		2.70722	1.4246	1.3308	1.4031		2.70722	1.1103	1.2471	1.1807		2.70722	0.9632	0.7881	0.7119		2.70722	0.0863	0.0357	-0.0157		2.70722	-0.0782	-0.0852	-0.0898
	2.74083	1.368	1.3912	1.4141		2.74083	1.4308	1.3373	1.4103		2.74083	1.1279	1.2618	1.1957		2.74083	0.9726	0.8026	0.7235		2.74083	0.0809	0.0302	-0.0202		2.74083	-0.0816	-0.0866	-0.0895
	2.77417	1.3701	1.3972	1.413		2.77417	1.4371	1.3423	1.4144		2.77417	1.1414	1.2753	1.2109		2.77417	0.9816	0.815	0.737		2.77417	0.0769	0.0252	-0.0245		2.77417	-0.0828	-0.0864	-0.0904
	2.8075	1.3701	1.3997	1.4164		2.8075	1.4425	1.3463	1.4182		2.8075	1.157	1.29	1.224		2.8075	0.9927	0.8286	0.7496		2.8075	0.0727	0.0202	-0.0292		2.8075	-0.0849	-0.0881	-0.0908
	2.84111	1.37	1.4032	1.4186		2.84111	1.4469	1.3467	1.4191		2.84111	1.1717	1.3029	1.24		2.84111	1.0023	0.8439	0.7637		2.84111	0.0682	0.0161	-0.0324		2.84111	-0.0873	-0.0894	-0.0913
	2.87472	1.3713	1.4056	1.4199		2.87472	1.4478	1.3501	1.4248		2.87472	1.1846	1.3172	1.2546		2.87472	1.0139	0.8554	0.7768		2.87472	0.0655	0.011	-0.036		2.87472	-0.0889	-0.0897	-0.0912
	2.90806	1.3712	1.4096	1.4207		2.90806	1.4483	1.3511	1.4256		2.90806	1.1984	1.3286	1.2672		2.90806	1.0238	0.869	0.7915		2.90806	0.0618	0.0079	-0.0401		2.90806	-0.0912	-0.0911	-0.0913
	2.94139	1.3728	1.4113	1.4202		2.94139	1.4523	1.3522	1.4265		2.94139	1.2139	1.3383	1.2806		2.94139	1.0341	0.8843	0.8044		2.94139	0.0579	0.0054	-0.0432		2.94139	-0.0934	-0.0927	-0.0926
	2.97472	1.3746	1.4156	1.4217		2.97472	1.4532	1.3522	1.426		2.97472	1.2262	1.3495	1.2921		2.97472	1.0428	0.8969	0.8169		2.97472	0.054	0.0003	-0.046		2.97472	-0.095	-0.0926	-0.0928
	3.00806	1.3762	1.4155	1.4233		3.00806	1.4552	1.3556	1.4289		3.00806	1.2392	1.3592	1.3058		3.00806	1.0559	0.9073	0.8193		3.00806	0.0509	-0.0032	-0.0501		3.00806	-0.0967	-0.0934	-0.0932
	3.04139	1.3772	1.4155	1.4223		3.04139	1.4569	1.3538	1.429		3.04139	1.2515	1.3714	1.3207		3.04139	1.066	0.9183	0.8307		3.04139	0.0472	-0.0056	-0.0524		3.04139	-0.0972	-0.0937	-0.0925
	3.075	1.377	1.413	1.4212		3.075	1.4564	1.3536	1.4311		3.075	1.2642	1.3875	1.3315		3.075	1.077	0.9318	0.8451		3.075	0.0438	-0.0079	-0.0546		3.075	-0.0984	-0.0948	-0.0929
	3.10833	1.3747	1.412	1.4189		3.10833	1.4571	1.3537	1.4287		3.10833	1.2765	1.3994	1.3421		3.10833	1.0887	0.946	0.8578		3.10833	0.0403	-0.0111	-0.0574		3.10833	-0.1004	-0.0953	-0.0933
	3.14167	1.3717	1.4118	1.4161		3.14167	1.4544	1.3554	1.4273		3.14167	1.2853	1.4104	1.3543		3.14167	1.0987	0.9565	0.8675		3.14167	0.0382	-0.0134	-0.0593		3.14167	-0.1013	-0.0958	-0.0932
	3.17889	1.3676	1.4103	1.4162		3.17889	1.4539	1.3531	1.4246		3.17889	1.2979	1.4216	1.3674		3.17889	1.1089	0.9708	0.8812		3.17889	0.0348	-0.0159	-0.0629		3.17889	-0.1021	-0.0961	-0.0938
	3.21222	1.363	1.4109	1.4121		3.21222	1.4508	1.3498	1.4227		3.21222	1.3094	1.4322	1.3788		3.21222	1.1181	0.9826	0.8936		3.21222	0.0322	-0.0173	-0.0643		3.21222	-0.1024	-0.0968	-0.094
	3.24639	1.3577	1.4056	1.4113		3.24639	1.4477	1.3478	1.4217		3.24639	1.3202	1.4402	1.3899		3.24639	1.1275	0.995	0.9032		3.24639	0.0294	-0.0201	-0.0669		3.24639	-0.1045	-0.0974	-0.0942
	3.28	1.3551	1.4024	1.4056		3.28	1.4437	1.3477	1.4218		3.28	1.3295	1.4498	1.4018		3.28	1.1369	1.0036	0.9152		3.28	0.0264	-0.0229	-0.0679		3.28	-0.1044	-0.0968	-0.0939
	3.31361	1.3537	1.3999	1.4043		3.31361	1.4392	1.3451	1.4224		3.31361	1.3404	1.4577	1.4127		3.31361	1.1484	1.0137	0.9253		3.31361	0.0231	-0.0249	-0.0701		3.31361	-0.1061	-0.0966	-0.0939
	3.34722	1.3511	1.399	1.4016		3.34722	1.4361	1.3434	1.4212		3.34722	1.3472	1.4652	1.4216		3.34722	1.1534	1.0229	0.9369		3.34722	0.0203	-0.0258	-0.0728		3.34722	-0.1067	-0.0977	-0.0933
	3.38056	1.346	1.395	1.3989		3.38056	1.432	1.3413	1.4207		3.38056	1.3583	1.4726	1.4285		3.38056	1.1619	1.0334	0.9469		3.38056	0.0178	-0.0282	-0.0737		3.38056	-0.1065	-0.0978	-0.0942
	3.41389	1.3437	1.3918	1.3946		3.41389	1.4311	1.3403	1.4201		3.41389	1.3674	1.4791	1.4343		3.41389	1.17	1.0436	0.9559		3.41389	0.0165	-0.0296	-0.0753		3.41389	-0.1068	-0.0972	-0.0934
	3.44833	1.3417	1.3892	1.3932		3.44833	1.4281	1.3373	1.42		3.44833	1.3771	1.4876	1.4398		3.44833	1.1773	1.0545	0.9636		3.44833	0.0144	-0.0315	-0.0768		3.44833	-0.1077	-0.0975	-0.0931
	3.48167	1.3408	1.3886	1.3914		3.48167	1.4244	1.3363	1.4182		3.48167	1.3834	1.4931	1.446		3.48167	1.1859	1.0651	0.9732		3.48167	0.012	-0.0337	-0.0783		3.48167	-0.1084	-0.0982	-0.0938
	3.515	1.3399	1.3871	1.3886		3.515	1.4213	1.3341	1.414		3.515	1.3893	1.4986	1.4539		3.515	1.1938	1.0735	0.9812		3.515	0.0108	-0.0355	-0.0804		3.515	-0.1094	-0.0987	-0.0936
	3.54833	1.3411	1.3843	1.3873		3.54833	1.4199	1.3316	1.4105		3.54833	1.3958	1.5039	1.4598		3.54833	1.2006	1.0821	0.99		3.54833	0.0072	-0.0363	-0.0809		3.54833	-0.1087	-0.098	-0.0933
	3.58167	1.3368	1.3822	1.3822		3.58167	1.4169	1.3284	1.4096		3.58167	1.4042	1.5093	1.4668		3.58167	1.2065	1.0907	0.9965		3.58167	0.0066	-0.0385	-0.0809		3.58167	-0.1097	-0.0986	-0.0929
	3.61528	1.3338	1.3794	1.3792		3.61528	1.4148	1.3254	1.4076		3.61528	1.409	1.5158	1.4728		3.61528	1.2149	1.0969	1.005		3.61528	0.0044	-0.0392	-0.0836		3.61528	-0.1098	-0.0994	-0.0939
	3.64861	1.3355	1.3789	1.377		3.64861	1.4124	1.3243	1.4051		3.64861	1.4121	1.5189	1.4786		3.64861	1.2186	1.1041	1.0135		3.64861	0.003	-0.0415	-0.0844		3.64861	-0.1098	-0.0988	-0.0931
	3.68194	1.3324	1.3754	1.374		3.68194	1.4091	1.3211	1.4045		3.68194	1.4177	1.522	1.4834		3.68194	1.2257	1.1101	1.0199		3.68194	0.0017	-0.0429	-0.0857		3.68194	-0.1108	-0.0989	-0.0933
	3.71528	1.3319	1.374	1.3699		3.71528	1.4086	1.3175	1.404		3.71528	1.4201	1.5261	1.4883		3.71528	1.2317	1.1171	1.0283		3.71528	0.0004	-0.0444	-0.0869		3.71528	-0.1125	-0.0988	-0.0934
	3.74861	1.3314	1.3735	1.3686		3.74861	1.4061	1.317	1.4047		3.74861	1.4237	1.5309	1.495		3.74861	1.2397	1.1256	1.0353		3.74861	-0.0007	-0.0455	-0.0867		3.74861	-0.1123	-0.0986	-0.0941
	3.78222	1.3284	1.3719	1.3668		3.78222	1.4049	1.3168	1.402		3.78222	1.4276	1.5344	1.5008		3.78222	1.2439	1.1349	1.0427		3.78222	-0.0032	-0.046	-0.0869		3.78222	-0.1119	-0.0988	-0.0928
	3.81583	1.3277	1.3722	1.3654		3.81583	1.4006	1.3131	1.402		3.81583	1.433	1.5363	1.506		3.81583	1.2495	1.1417	1.0499		3.81583	-0.0034	-0.0483	-0.0895		3.81583	-0.1122	-0.0996	-0.0934
	3.84944	1.3261	1.3704	1.362		3.84944	1.3981	1.311	1.3993		3.84944	1.432	1.5368	1.5065		3.84944	1.2517	1.1464	1.0547		3.84944	-0.005	-0.0493	-0.089		3.84944	-0.1116	-0.0987	-0.0925
	3.88306	1.328	1.3691	1.358		3.88306	1.3954	1.3093	1.3971		3.88306	1.4342	1.5371	1.5088		3.88306	1.2534	1.1488	1.0592		3.88306	-0.006	-0.0497	-0.0909		3.88306	-0.1126	-0.0988	-0.093
	3.91667	1.3285	1.366	1.3531		3.91667	1.393	1.308	1.3949		3.91667	1.4352	1.5394	1.511		3.91667	1.259	1.155	1.0633		3.91667	-0.0065	-0.0509	-0.0907		3.91667	-0.1122	-0.0989	-0.0921
	3.95028	1.3294	1.368	1.3506		3.95028	1.3923	1.307	1.3949		3.95028	1.4394	1.5426	1.5151		3.95028	1.2591	1.1615	1.0683		3.95028	-0.0088	-0.0519	-0.0924		3.95028	-0.1132	-0.0993	-0.0932
	3.98361	1.3293	1.3678	1.3511		3.98361	1.3917	1.3096	1.3961		3.98361	1.4411	1.5442	1.5192		3.98361	1.2627	1.1666	1.0725		3.98361	-0.0097	-0.0534	-0.0925		3.98361	-0.1124	-0.099	-0.0931
	4.01694	1.3305	1.368	1.3503		4.01694	1.391	1.3094	1.3955		4.01694	1.4433	1.5428	1.5188		4.01694	1.2628	1.1698	1.0772		4.01694	-0.0103	-0.0534	-0.0928		4.01694	-0.1133	-0.0987	-0.0928
	4.05056	1.3281	1.3694	1.3457		4.05056	1.3873	1.3078	1.3929		4.05056	1.4454	1.5381	1.5183		4.05056	1.2629	1.1756	1.0809		4.05056	-0.0118	-0.0547	-0.0932		4.05056	-0.1139	-0.099	-0.0921
	4.08389	1.3266	1.3669	1.3448		4.08389	1.3875	1.3053	1.3898		4.08389	1.445	1.5357	1.5172		4.08389	1.2663	1.1769	1.0839		4.08389	-0.0125	-0.0562	-0.0933		4.08389	-0.1126	-0.0982	-0.0923
	4.1175	1.3262	1.3642	1.3422		4.1175	1.386	1.3032	1.3894		4.1175	1.4459	1.5369	1.5165		4.1175	1.2667	1.1809	1.0856		4.1175	-0.0134	-0.0564	-0.0945		4.1175	-0.1128	-0.0986	-0.0916
	4.15083	1.3266	1.3633	1.3419		4.15083	1.385	1.3017	1.3856		4.15083	1.4446	1.538	1.5175		4.15083	1.2669	1.1834	1.0891		4.15083	-0.0141	-0.0573	-0.0956		4.15083	-0.1121	-0.098	-0.0922
	4.18417	1.3264	1.363	1.3385		4.18417	1.3845	1.3008	1.3831		4.18417	1.446	1.5391	1.5165		4.18417	1.2673	1.1868	1.0933		4.18417	-0.0156	-0.0576	-0.0955		4.18417	-0.1123	-0.0982	-0.0918
	4.2175	1.3268	1.3646	1.3385		4.2175	1.3823	1.3012	1.3823		4.2175	1.4475	1.5391	1.5139		4.2175	1.2667	1.1897	1.0952		4.2175	-0.0157	-0.0585	-0.0965		4.2175	-0.1128	-0.0981	-0.092
	4.25111	1.3264	1.3632	1.3393		4.25111	1.3802	1.302	1.3796		4.25111	1.4465	1.5391	1.5142		4.25111	1.2652	1.1937	1.0971		4.25111	-0.0175	-0.0593	-0.097		4.25111	-0.1123	-0.0975	-0.0921
	4.28444	1.3251	1.3597	1.3389		4.28444	1.3819	1.3037	1.3773		4.28444	1.4461	1.5388	1.5138		4.28444	1.2659	1.1949	1.0995		4.28444	-0.0175	-0.0599	-0.0968		4.28444	-0.1113	-0.0982	-0.0914
	4.31778	1.3236	1.3575	1.3343		4.31778	1.3815	1.3046	1.3775		4.31778	1.4441	1.5388	1.5126		4.31778	1.2668	1.1961	1.0998		4.31778	-0.0183	-0.0608	-0.0977		4.31778	-0.1125	-0.0976	-0.0917
	4.35111	1.3221	1.3549	1.3324		4.35111	1.3808	1.304	1.376		4.35111	1.4428	1.5399	1.5122		4.35111	1.264	1.1995	1.1026		4.35111	-0.0193	-0.0622	-0.0972		4.35111	-0.1126	-0.0971	-0.0918
	4.38444	1.3202	1.3517	1.3298		4.38444	1.3792	1.3053	1.3766		4.38444	1.4434	1.5401	1.5108		4.38444	1.2631	1.2005	1.1046		4.38444	-0.0205	-0.0628	-0.0978		4.38444	-0.1113	-0.0983	-0.0916
	4.41778	1.3168	1.3501	1.3303		4.41778	1.3778	1.3033	1.3745		4.41778	1.4429	1.5385	1.5103		4.41778	1.2642	1.2041	1.1057		4.41778	-0.0203	-0.0618	-0.0984		4.41778	-0.1115	-0.097	-0.0913
	4.45111	1.3146	1.3472	1.3308		4.45111	1.3759	1.3018	1.3725		4.45111	1.4413	1.5404	1.5098		4.45111	1.2618	1.206	1.1069		4.45111	-0.0215	-0.0641	-0.0987		4.45111	-0.1109	-0.0977	-0.0911
	4.48444	1.3113	1.3465	1.3298		4.48444	1.3714	1.3023	1.3732		4.48444	1.4409	1.5397	1.509		4.48444	1.2621	1.2074	1.109		4.48444	-0.0217	-0.0633	-0.099		4.48444	-0.1111	-0.0966	-0.0916
	4.51778	1.3106	1.3474	1.33		4.51778	1.3692	1.2992	1.373		4.51778	1.4382	1.5398	1.5074		4.51778	1.2634	1.2085	1.1089		4.51778	-0.0229	-0.0638	-0.0989		4.51778	-0.1108	-0.0967	-0.0921
	4.55111	1.3111	1.344	1.3312		4.55111	1.3701	1.2948	1.3724		4.55111	1.4383	1.5389	1.5069		4.55111	1.2589	1.2083	1.1111		4.55111	-0.0237	-0.0655	-0.0989		4.55111	-0.1108	-0.0967	-0.0917
	4.58444	1.3114	1.34	1.331		4.58444	1.3695	1.2925	1.3715		4.58444	1.4364	1.5375	1.5065		4.58444	1.2598	1.2098	1.1132		4.58444	-0.0239	-0.0655	-0.1003		4.58444	-0.1109	-0.0965	-0.0917
	4.61778	1.3101	1.3409	1.3295		4.61778	1.3691	1.2894	1.3691		4.61778	1.4337	1.537	1.5037		4.61778	1.2583	1.2095	1.1114		4.61778	-0.0258	-0.0659	-0.1003		4.61778	-0.1104	-0.0962	-0.0909
	4.65111	1.3077	1.3386	1.3286		4.65111	1.3689	1.2852	1.3701		4.65111	1.4292	1.5359	1.5014		4.65111	1.2577	1.2101	1.1118		4.65111	-0.0263	-0.0665	-0.1006		4.65111	-0.1103	-0.0976	-0.0916
	4.68444	1.3038	1.337	1.3281		4.68444	1.3696	1.2835	1.3701		4.68444	1.4255	1.5341	1.4984		4.68444	1.2534	1.2098	1.1107		4.68444	-0.0264	-0.0666	-0.1004		4.68444	-0.1101	-0.0966	-0.091
	4.71778	1.3004	1.3351	1.3286		4.71778	1.3646	1.2809	1.3672		4.71778	1.4222	1.5332	1.4977		4.71778	1.2531	1.2106	1.1114		4.71778	-0.0268	-0.0672	-0.1009		4.71778	-0.1095	-0.0964	-0.091
	4.75111	1.2971	1.3306	1.3285		4.75111	1.3613	1.279	1.3652		4.75111	1.4191	1.5313	1.4952		4.75111	1.2512	1.21	1.1121		4.75111	-0.0278	-0.0673	-0.1006		4.75111	-0.1093	-0.0973	-0.091
	4.78472	1.293	1.3273	1.3284		4.78472	1.3575	1.2796	1.3609		4.78472	1.4183	1.5294	1.4922		4.78472	1.2483	1.2091	1.1121		4.78472	-0.0288	-0.0682	-0.1014		4.78472	-0.1083	-0.0964	-0.0907
	4.81833	1.2909	1.3231	1.3269		4.81833	1.3548	1.2785	1.3531		4.81833	1.4185	1.5285	1.4897		4.81833	1.246	1.2068	1.1109		4.81833	-0.0293	-0.0689	-0.1018		4.81833	-0.108	-0.0964	-0.0909
	4.85194	1.2851	1.3202	1.3244		4.85194	1.3511	1.2761	1.3488		4.85194	1.4187	1.5262	1.4894		4.85194	1.243	1.2072	1.1116		4.85194	-0.0291	-0.0681	-0.1018		4.85194	-0.1082	-0.0962	-0.0909
	4.88556	1.281	1.3158	1.3205		4.88556	1.3474	1.2741	1.3479		4.88556	1.4194	1.5243	1.4862		4.88556	1.2373	1.2067	1.113		4.88556	-0.0306	-0.0696	-0.1018		4.88556	-0.1073	-0.0963	-0.0901
	4.91889	1.2776	1.3119	1.3197		4.91889	1.342	1.2716	1.3464		4.91889	1.4225	1.5219	1.4843		4.91889	1.2345	1.2047	1.1125		4.91889	-0.0301	-0.0709	-0.1026		4.91889	-0.1075	-0.0959	-0.0908
	4.95222	1.2759	1.3092	1.3163		4.95222	1.3361	1.2695	1.3461		4.95222	1.4228	1.5218	1.4796		4.95222	1.2348	1.2038	1.1115		4.95222	-0.0313	-0.0698	-0.102		4.95222	-0.108	-0.0959	-0.0905
	4.98555	1.272	1.3052	1.3111		4.98555	1.3305	1.2673	1.3432		4.98555	1.4225	1.5217	1.4752		4.98555	1.2331	1.2008	1.1107		4.98555	-0.0324	-0.0719	-0.1023		4.98555	-0.1062	-0.0958	-0.0899
	5.01889	1.2697	1.3024	1.3074		5.01889	1.3287	1.2624	1.3397		5.01889	1.4207	1.5197	1.474		5.01889	1.2312	1.1995	1.1106		5.01889	-0.0326	-0.0717	-0.1025		5.01889	-0.1052	-0.0961	-0.0904
	5.05222	1.2686	1.2969	1.3051		5.05222	1.3279	1.2607	1.3374		5.05222	1.4223	1.5197	1.4736		5.05222	1.2274	1.2005	1.1103		5.05222	-0.0324	-0.0717	-0.1028		5.05222	-0.1057	-0.0957	-0.0896
	5.08556	1.2657	1.2901	1.3005		5.08556	1.323	1.2576	1.3321		5.08556	1.4197	1.515	1.4742		5.08556	1.2269	1.1979	1.1102		5.08556	-0.0326	-0.0721	-0.103		5.08556	-0.1057	-0.0958	-0.0906
	5.11889	1.2602	1.287	1.2966		5.11889	1.3208	1.2531	1.3255		5.11889	1.4202	1.5128	1.4724		5.11889	1.2264	1.1978	1.1127		5.11889	-0.0333	-0.0718	-0.1026		5.11889	-0.1064	-0.0952	-0.0907
	5.15222	1.2564	1.2812	1.293		5.15222	1.3201	1.2497	1.3202		5.15222	1.4184	1.5079	1.4719		5.15222	1.2242	1.1941	1.1115		5.15222	-0.0334	-0.073	-0.1021		5.15222	-0.1055	-0.0954	-0.0905
	5.18555	1.2526	1.2765	1.2866		5.18555	1.3176	1.2449	1.316		5.18555	1.4186	1.5051	1.4712		5.18555	1.2224	1.1936	1.1096		5.18555	-0.0345	-0.0725	-0.1031		5.18555	-0.1053	-0.0947	-0.0912
	5.21917	1.2494	1.2737	1.2833		5.21917	1.3123	1.2402	1.3111		5.21917	1.4195	1.5006	1.468		5.21917	1.2196	1.1901	1.1083		5.21917	-0.0336	-0.0738	-0.1036		5.21917	-0.1051	-0.0954	-0.09
	5.2525	1.2458	1.2697	1.2778		5.2525	1.3096	1.2347	1.3059		5.2525	1.4162	1.4974	1.4662		5.2525	1.2164	1.187	1.1091		5.2525	-0.0348	-0.0738	-0.1031		5.2525	-0.1051	-0.095	-0.0912
	5.28611	1.2408	1.2655	1.2733		5.28611	1.3048	1.2323	1.3016		5.28611	1.414	1.4932	1.4635		5.28611	1.2139	1.1859	1.1081		5.28611	-0.0349	-0.0738	-0.1035		5.28611	-0.105	-0.0955	-0.0903
	5.31972	1.2383	1.2601	1.2679		5.31972	1.3017	1.2263	1.2955		5.31972	1.4112	1.4906	1.4606		5.31972	1.2092	1.1838	1.1054		5.31972	-0.0355	-0.0749	-0.1038		5.31972	-0.105	-0.095	-0.09
	5.35333	1.2349	1.2532	1.2646		5.35333	1.2962	1.2202	1.2898		5.35333	1.4068	1.4852	1.458		5.35333	1.2058	1.1832	1.1038		5.35333	-0.036	-0.0756	-0.1029		5.35333	-0.104	-0.0951	-0.09
	5.38667	1.2309	1.2471	1.2606		5.38667	1.2925	1.2152	1.2857		5.38667	1.4043	1.4797	1.4565		5.38667	1.203	1.1802	1.1022		5.38667	-0.0355	-0.0748	-0.1044		5.38667	-0.1038	-0.0942	-0.0897
	5.42	1.2263	1.2397	1.2538		5.42	1.2853	1.2127	1.2801		5.42	1.4011	1.4758	1.4525		5.42	1.1987	1.1767	1.1012		5.42	-0.0366	-0.076	-0.1029		5.42	-0.1051	-0.0939	-0.0901
	5.45333	1.2247	1.2361	1.2509		5.45333	1.2787	1.2087	1.2773		5.45333	1.3975	1.4752	1.448		5.45333	1.1952	1.1741	1.1007		5.45333	-0.0374	-0.0758	-0.1038		5.45333	-0.1048	-0.0941	-0.0905
	5.48667	1.2221	1.2327	1.2458		5.48667	1.2756	1.2031	1.2717		5.48667	1.3951	1.4733	1.4458		5.48667	1.1913	1.1739	1.0997		5.48667	-0.0384	-0.0764	-0.103		5.48667	-0.105	-0.0946	-0.0903
	5.52	1.2186	1.2294	1.2426		5.52	1.2728	1.199	1.2666		5.52	1.3909	1.4723	1.4426		5.52	1.1876	1.1721	1.0977		5.52	-0.0377	-0.0762	-0.1037		5.52	-0.1045	-0.0947	-0.0897
	5.55361	1.2117	1.2265	1.2365		5.55361	1.2672	1.1969	1.2607		5.55361	1.388	1.468	1.4386		5.55361	1.1845	1.1702	1.0958		5.55361	-0.0394	-0.0763	-0.1036		5.55361	-0.1044	-0.0939	-0.0901
	5.58722	1.2097	1.2236	1.234		5.58722	1.2602	1.1937	1.2533		5.58722	1.3823	1.4635	1.4365		5.58722	1.1822	1.1657	1.0973		5.58722	-0.0392	-0.0769	-0.1036		5.58722	-0.1048	-0.0944	-0.0895
	5.62083	1.2051	1.2167	1.2327		5.62083	1.2564	1.1899	1.2481		5.62083	1.3802	1.4609	1.4326		5.62083	1.1784	1.1629	1.0961		5.62083	-0.039	-0.0779	-0.1032		5.62083	-0.1036	-0.0941	-0.0902
	5.65444	1.2001	1.2131	1.2299		5.65444	1.2536	1.1842	1.2452		5.65444	1.3769	1.4569	1.4309		5.65444	1.1732	1.1584	1.0929		5.65444	-0.0404	-0.0781	-0.1038		5.65444	-0.1044	-0.0942	-0.0911
	5.68833	1.1983	1.2083	1.2253		5.68833	1.2504	1.1835	1.2399		5.68833	1.3738	1.4552	1.4274		5.68833	1.1696	1.1544	1.0901		5.68833	-0.0408	-0.0779	-0.1029		5.68833	-0.1032	-0.0939	-0.09
	5.72222	1.192	1.2065	1.2244		5.72222	1.2479	1.18	1.2361		5.72222	1.3689	1.4512	1.4248		5.72222	1.1671	1.1502	1.0866		5.72222	-0.0406	-0.0771	-0.1046		5.72222	-0.1032	-0.0938	-0.0898
	5.75611	1.1889	1.2027	1.2201		5.75611	1.2444	1.1758	1.2311		5.75611	1.3656	1.4475	1.4219		5.75611	1.1617	1.1487	1.0837		5.75611	-0.0413	-0.0772	-0.104		5.75611	-0.1038	-0.0938	-0.0894
	5.78944	1.1839	1.1976	1.2162		5.78944	1.2413	1.1712	1.2269		5.78944	1.3616	1.4438	1.422		5.78944	1.1596	1.1473	1.0812		5.78944	-0.0426	-0.0768	-0.1038		5.78944	-0.1026	-0.0932	-0.0894
	5.82333	1.1811	1.1934	1.2128		5.82333	1.2376	1.1666	1.2235		5.82333	1.3584	1.4395	1.4186		5.82333	1.1553	1.1442	1.0784		5.82333	-0.0435	-0.0783	-0.1041		5.82333	-0.1027	-0.0936	-0.0897
	5.85667	1.1776	1.1918	1.2105		5.85667	1.233	1.1601	1.2191		5.85667	1.3542	1.4343	1.4154		5.85667	1.1535	1.1398	1.0747		5.85667	-0.0429	-0.0786	-0.1047		5.85667	-0.1028	-0.0935	-0.0894
	5.89	1.1759	1.1875	1.2075		5.89	1.2305	1.1568	1.2149		5.89	1.3504	1.4283	1.4127		5.89	1.1505	1.1386	1.0724		5.89	-0.0437	-0.0783	-0.1039		5.89	-0.1023	-0.0945	-0.0889
	5.92333	1.1748	1.185	1.2047		5.92333	1.2264	1.1541	1.2108		5.92333	1.3477	1.4258	1.4106		5.92333	1.1494	1.1366	1.0702		5.92333	-0.0442	-0.0789	-0.1037		5.92333	-0.1019	-0.0938	-0.0898
	5.95667	1.1753	1.1827	1.2023		5.95667	1.2234	1.1499	1.2097		5.95667	1.3444	1.4228	1.4076		5.95667	1.1473	1.1335	1.068		5.95667	-0.0439	-0.0796	-0.1045		5.95667	-0.1025	-0.0937	-0.0905
	5.99	1.1756	1.1806	1.1983		5.99	1.2209	1.1478	1.2069		5.99	1.3414	1.4183	1.4064		5.99	1.1433	1.1332	1.0648		5.99	-0.0454	-0.0801	-0.1045		5.99	-0.1021	-0.0933	-0.0904
	6.02389	1.1724	1.1797	1.1964		6.02389	1.2164	1.1434	1.2017		6.02389	1.3381	1.414	1.4021		6.02389	1.1381	1.1302	1.0621		6.02389	-0.0448	-0.0796	-0.104		6.02389	-0.1009	-0.0945	-0.0896
	6.05778	1.1705	1.1759	1.1921		6.05778	1.2104	1.1405	1.2005		6.05778	1.3335	1.4098	1.399		6.05778	1.1377	1.1275	1.0602		6.05778	-0.0458	-0.08	-0.1039		6.05778	-0.102	-0.0942	-0.0903
	6.09111	1.1695	1.1785	1.1878		6.09111	1.2064	1.1381	1.1952		6.09111	1.3296	1.4036	1.3973		6.09111	1.1348	1.1237	1.0567		6.09111	-0.0464	-0.0799	-0.104		6.09111	-0.1016	-0.094	-0.0896
	6.12444	1.1659	1.1784	1.1855		6.12444	1.2025	1.137	1.1915		6.12444	1.3257	1.4014	1.3947		6.12444	1.1319	1.1183	1.0546		6.12444	-0.0462	-0.0804	-0.1036		6.12444	-0.1016	-0.0937	-0.0904
	6.15833	1.1622	1.1768	1.1829		6.15833	1.2008	1.136	1.19		6.15833	1.3215	1.398	1.3912		6.15833	1.131	1.1152	1.0534		6.15833	-0.0472	-0.0813	-0.1034		6.15833	-0.1016	-0.0938	-0.0903
	6.19167	1.1596	1.175	1.182		6.19167	1.1978	1.1345	1.1867		6.19167	1.3179	1.3953	1.3864		6.19167	1.1285	1.1107	1.0506		6.19167	-0.0487	-0.0811	-0.1049		6.19167	-0.1011	-0.0944	-0.0908
	6.225	1.1572	1.1731	1.1804		6.225	1.1948	1.1332	1.1849		6.225	1.3134	1.3914	1.3831		6.225	1.1266	1.1091	1.0494		6.225	-0.0476	-0.0816	-0.1038		6.225	-0.1009	-0.0937	-0.0905
	6.25833	1.1558	1.1706	1.1816		6.25833	1.1911	1.1318	1.1798		6.25833	1.309	1.388	1.3789		6.25833	1.124	1.1062	1.0461		6.25833	-0.0492	-0.0813	-0.1042		6.25833	-0.1017	-0.094	-0.09
	6.29167	1.1539	1.1689	1.1778		6.29167	1.1866	1.1294	1.1782		6.29167	1.3097	1.3845	1.3741		6.29167	1.1208	1.1007	1.0413		6.29167	-0.0485	-0.0818	-0.105		6.29167	-0.1005	-0.0943	-0.0892
	6.325	1.1539	1.1662	1.1732		6.325	1.1845	1.1271	1.1754		6.325	1.3054	1.3786	1.3725		6.325	1.1154	1.0965	1.0354		6.325	-0.0488	-0.082	-0.1048		6.325	-0.1012	-0.0939	-0.0898
	6.35833	1.1494	1.1645	1.1712		6.35833	1.1809	1.1239	1.173		6.35833	1.3021	1.3756	1.3684		6.35833	1.1119	1.0933	1.0294		6.35833	-0.0486	-0.082	-0.1044		6.35833	-0.1014	-0.0933	-0.0904
	6.39167	1.1483	1.1617	1.167		6.39167	1.1792	1.1231	1.1717		6.39167	1.2986	1.373	1.3647		6.39167	1.1072	1.0928	1.0256		6.39167	-0.0492	-0.0831	-0.1034		6.39167	-0.101	-0.0939	-0.0902
	6.42528	1.1469	1.1589	1.1659		6.42528	1.1741	1.1226	1.1701		6.42528	1.2967	1.3682	1.3627		6.42528	1.104	1.0876	1.021		6.42528	-0.05	-0.0825	-0.1034		6.42528	-0.1006	-0.0945	-0.0893
	6.45889	1.1437	1.1557	1.1645		6.45889	1.172	1.1206	1.167		6.45889	1.294	1.3635	1.359		6.45889	1.0997	1.084	1.0178		6.45889	-0.0499	-0.0825	-0.1041		6.45889	-0.1018	-0.094	-0.0904
	6.4925	1.144	1.1545	1.1621		6.4925	1.1685	1.1157	1.1638		6.4925	1.2907	1.3603	1.3546		6.4925	1.0951	1.0795	1.0138		6.4925	-0.0515	-0.0827	-0.104		6.4925	-0.1004	-0.0934	-0.0901
	6.52611	1.1408	1.1508	1.162		6.52611	1.1643	1.1138	1.1596		6.52611	1.2881	1.3574	1.3518		6.52611	1.0917	1.0784	1.0108		6.52611	-0.0508	-0.0822	-0.1044		6.52611	-0.101	-0.0943	-0.09
	6.55972	1.139	1.1493	1.1598		6.55972	1.1598	1.1102	1.1544		6.55972	1.2848	1.3544	1.3479		6.55972	1.0893	1.0768	1.0065		6.55972	-0.0512	-0.0832	-0.1035		6.55972	-0.1009	-0.0928	-0.0897
	6.59333	1.1358	1.1462	1.1589		6.59333	1.157	1.1087	1.1522		6.59333	1.284	1.3525	1.3449		6.59333	1.0857	1.0743	1.0038		6.59333	-0.0521	-0.0828	-0.1039		6.59333	-0.1011	-0.0929	-0.0898
	6.62667	1.1342	1.1436	1.1561		6.62667	1.1538	1.1072	1.1487		6.62667	1.2822	1.3511	1.3425		6.62667	1.085	1.0716	1.0019		6.62667	-0.0527	-0.0821	-0.1036		6.62667	-0.1001	-0.0932	-0.0906
	6.66028	1.131	1.1423	1.1535		6.66028	1.1515	1.1041	1.1489		6.66028	1.2811	1.3481	1.3371		6.66028	1.0803	1.0669	0.9982		6.66028	-0.0514	-0.0824	-0.1044		6.66028	-0.0997	-0.0932	-0.0897
	6.69389	1.1285	1.1409	1.1521		6.69389	1.1518	1.1033	1.1485		6.69389	1.2754	1.3436	1.3328		6.69389	1.08	1.0631	0.9935		6.69389	-0.0529	-0.0833	-0.1033		6.69389	-0.0998	-0.0942	-0.0905
	6.7275	1.1263	1.1385	1.1509		6.7275	1.1487	1.1025	1.1495		6.7275	1.2722	1.3394	1.3284		6.7275	1.0749	1.0601	0.993		6.7275	-0.0529	-0.0834	-0.1037		6.7275	-0.1004	-0.0943	-0.0908
	6.76083	1.1267	1.1362	1.1493		6.76083	1.1478	1.0996	1.1473		6.76083	1.2678	1.3364	1.325		6.76083	1.0713	1.057	0.9913		6.76083	-0.0537	-0.0834	-0.1046		6.76083	-0.0999	-0.0944	-0.0901
	6.79444	1.124	1.1356	1.1484		6.79444	1.1462	1.0989	1.1468		6.79444	1.2653	1.3321	1.3224		6.79444	1.0677	1.0514	0.9858		6.79444	-0.053	-0.083	-0.1042		6.79444	-0.0995	-0.0931	-0.0911
	6.82778	1.1223	1.1341	1.144		6.82778	1.1447	1.0984	1.1469		6.82778	1.262	1.3304	1.3199		6.82778	1.0642	1.0472	0.9823		6.82778	-0.054	-0.0831	-0.1038		6.82778	-0.0996	-0.0936	-0.0909
	6.86111	1.1206	1.1326	1.1416		6.86111	1.1442	1.0994	1.145		6.86111	1.2581	1.3247	1.3163		6.86111	1.0593	1.0462	0.9785		6.86111	-0.0541	-0.0834	-0.1038		6.86111	-0.0998	-0.0941	-0.0902
	6.89444	1.1194	1.1306	1.1411		6.89444	1.1393	1.0982	1.1455		6.89444	1.2551	1.3233	1.3125		6.89444	1.0574	1.0421	0.9752		6.89444	-0.0539	-0.0835	-0.104		6.89444	-0.1002	-0.0936	-0.0902
	6.92778	1.1202	1.1271	1.1389		6.92778	1.1363	1.0953	1.143		6.92778	1.2528	1.3209	1.3106		6.92778	1.0551	1.0391	0.9741		6.92778	-0.0539	-0.0829	-0.1037		6.92778	-0.1	-0.094	-0.0901
	6.96111	1.1189	1.1265	1.1382		6.96111	1.1333	1.0935	1.1391		6.96111	1.2503	1.3177	1.3093		6.96111	1.0514	1.0362	0.9717		6.96111	-0.0547	-0.0837	-0.1033		6.96111	-0.1003	-0.0941	-0.0905
	6.99444	1.1178	1.1249	1.1363		6.99444	1.1303	1.0928	1.139		6.99444	1.2457	1.3143	1.3027		6.99444	1.0484	1.0307	0.9688		6.99444	-0.0548	-0.0843	-0.1047		6.99444	-0.1001	-0.0941	-0.0907
	7.24972	1.1004	1.1149	1.1296		7.24972	1.1163	1.0825	1.1228		7.24972	1.2178	1.293	1.2754		7.24972	1.0274	1.0051	0.9429		7.24972	-0.057	-0.0848	-0.1036		7.24972	-0.0986	-0.0937	-0.0913
	7.5	1.0875	1.0989	1.1165		7.5	1.1032	1.0727	1.1072		7.5	1.1897	1.2629	1.251		7.5	1.0087	0.9887	0.9162		7.5	-0.0585	-0.0862	-0.1047		7.5	-0.0986	-0.0945	-0.0908
	7.75	1.0843	1.0869	1.1076		7.75	1.0874	1.062	1.1011		7.75	1.1714	1.2402	1.2321		7.75	0.9889	0.9678	0.8947		7.75	-0.0596	-0.085	-0.1036		7.75	-0.0978	-0.0938	-0.0919
	8.00028	1.0804	1.08	1.0982		8.00028	1.0829	1.0512	1.0868		8.00028	1.152	1.2146	1.2162		8.00028	0.9724	0.951	0.8772		8.00028	-0.0619	-0.0868	-0.1041		8.00028	-0.0983	-0.0953	-0.0917
	8.25111	1.0783	1.0706	1.0907		8.25111	1.0682	1.0402	1.0805		8.25111	1.139	1.1924	1.1972		8.25111	0.945	0.9287	0.8588		8.25111	-0.0636	-0.0865	-0.1045		8.25111	-0.0981	-0.0947	-0.0919
	8.50139	1.0828	1.0595	1.0883		8.50139	1.0661	1.0325	1.0685		8.50139	1.1191	1.1731	1.1802		8.50139	0.926	0.9073	0.8418		8.50139	-0.0638	-0.0877	-0.1037		8.50139	-0.0988	-0.0955	-0.0922
	8.75139	1.08	1.0497	1.0873		8.75139	1.0553	1.0266	1.059		8.75139	1.1024	1.1544	1.1661		8.75139	0.9085	0.8925	0.8236		8.75139	-0.0659	-0.0892	-0.1042		8.75139	-0.0985	-0.0962	-0.0926
	9.00139	1.0657	1.0463	1.0789		9.00139	1.0499	1.0176	1.0537		9.00139	1.0805	1.138	1.1458		9.00139	0.8922	0.8695	0.8112		9.00139	-0.0672	-0.0895	-0.1046		9.00139	-0.0988	-0.0959	-0.0927
	9.25139	1.0583	1.0443	1.0693		9.25139	1.0457	1.006	1.0493		9.25139	1.0611	1.128	1.1272		9.25139	0.8704	0.8542	0.7983		9.25139	-0.0683	-0.0903	-0.1044		9.25139	-0.0991	-0.0959	-0.0937
	9.50139	1.0521	1.0403	1.0595		9.50139	1.0428	1.0044	1.0482		9.50139	1.0468	1.1057	1.1088		9.50139	0.8538	0.8384	0.7828		9.50139	-0.071	-0.0918	-0.1052		9.50139	-0.0999	-0.0969	-0.0939
	9.75167	1.0432	1.0399	1.0511		9.75167	1.0409	1.005	1.0418		9.75167	1.0294	1.0953	1.0917		9.75167	0.837	0.8231	0.7661		9.75167	-0.0712	-0.0913	-0.1048		9.75167	-0.0997	-0.0975	-0.0933
	10.0017	1.0332	1.0424	1.0441		10.0017	1.0372	1	1.0404		10.0017	1.0122	1.0887	1.0753		10.0017	0.8197	0.815	0.7462		10.0017	-0.0721	-0.0918	-0.1057		10.0017	-0.1001	-0.0976	-0.0955
	10.2508	1.0235	1.0425	1.0439		10.2508	1.035	0.9931	1.0375		10.2508	0.9979	1.0808	1.0621		10.2508	0.8027	0.7984	0.7269		10.2508	-0.0736	-0.0928	-0.1057		10.2508	-0.1004	-0.0975	-0.0949
	10.4986	1.0108	1.0377	1.042		10.4986	1.0304	0.985	1.0353		10.4986	0.986	1.0732	1.0535		10.4986	0.7836	0.781	0.7113		10.4986	-0.074	-0.0923	-0.1057		10.4986	-0.1007	-0.0987	-0.0958
	10.7467	0.9972	1.0318	1.0396		10.7467	1.0227	0.9805	1.0316		10.7467	0.9731	1.0569	1.043		10.7467	0.7707	0.765	0.6982		10.7467	-0.0755	-0.0936	-0.1055		10.7467	-0.1003	-0.0975	-0.0966
	10.9939	0.997	1.0253	1.0368		10.9939	1.0221	0.9749	1.0342		10.9939	0.9564	1.0407	1.0293		10.9939	0.755	0.7533	0.6857		10.9939	-0.0762	-0.0946	-0.106		10.9939	-0.1011	-0.0993	-0.0956
	11.2411	0.9971	1.0213	1.0311		11.2411	1.0195	0.9758	1.0337		11.2411	0.9471	1.0241	1.0197		11.2411	0.7388	0.7357	0.6723		11.2411	-0.0757	-0.0951	-0.1065		11.2411	-0.1008	-0.0993	-0.0961
	11.4908	1.0005	1.0157	1.0339		11.4908	1.0187	0.9811	1.0285		11.4908	0.9354	1.0117	1.0077		11.4908	0.7214	0.7231	0.6582		11.4908	-0.0774	-0.0949	-0.1063		11.4908	-0.1012	-0.0992	-0.0966
	11.7406	1.0034	1.0133	1.038		11.7406	1.0143	0.9805	1.018		11.7406	0.9267	1.0003	0.9911		11.7406	0.7023	0.7079	0.6424		11.7406	-0.0778	-0.0972	-0.1068		11.7406	-0.1019	-0.1009	-0.0973
	11.9908	1.0074	1.0178	1.0383		11.9908	1.0127	0.9832	1.0262		11.9908	0.9168	0.9877	0.9785		11.9908	0.6834	0.6883	0.6318		11.9908	-0.0791	-0.0967	-0.1071		11.9908	-0.1015	-0.1005	-0.0977
	12.2408	1.007	1.0194	1.039		12.2408	1.0184	0.9879	1.0323		12.2408	0.9074	0.9732	0.9669		12.2408	0.6689	0.6696	0.6173		12.2408	-0.0799	-0.0978	-0.1072		12.2408	-0.1022	-0.1003	-0.0984
	12.4911	1.0052	1.0181	1.041		12.4911	1.0233	0.9939	1.038		12.4911	0.902	0.9621	0.9595		12.4911	0.657	0.6506	0.6038		12.4911	-0.081	-0.0989	-0.1078		12.4911	-0.102	-0.1007	-0.0975
	12.7408	1.0097	1.0233	1.0447		12.7408	1.0273	1.001	1.0403		12.7408	0.8916	0.9502	0.9535		12.7408	0.6468	0.6389	0.5881		12.7408	-0.0819	-0.099	-0.1083		12.7408	-0.1021	-0.1019	-0.0994
	12.9911	1.0151	1.0268	1.0473		12.9911	1.0294	1.0069	1.0404		12.9911	0.8789	0.9382	0.9422		12.9911	0.6272	0.6244	0.5726		12.9911	-0.0826	-0.0999	-0.1082		12.9911	-0.1022	-0.1016	-0.0993
	13.2389	1.0232	1.0319	1.0498		13.2389	1.0347	1.0118	1.0488		13.2389	0.867	0.934	0.9307		13.2389	0.6118	0.6108	0.559		13.2389	-0.0823	-0.0999	-0.1088		13.2389	-0.1023	-0.1018	-0.1002
	13.4889	1.0324	1.0382	1.0571		13.4889	1.0387	1.017	1.0555		13.4889	0.8591	0.9283	0.9213		13.4889	0.5957	0.5982	0.5446		13.4889	-0.0838	-0.0997	-0.1092		13.4889	-0.1031	-0.103	-0.0997
	13.7389	1.04	1.0438	1.066		13.7389	1.0457	1.0193	1.0592		13.7389	0.8552	0.9152	0.9109		13.7389	0.5775	0.5858	0.5322		13.7389	-0.0835	-0.102	-0.1092		13.7389	-0.1039	-0.1026	-0.1002
	13.9883	1.0478	1.0569	1.0738		13.9883	1.0528	1.024	1.0619		13.9883	0.8505	0.9041	0.9035		13.9883	0.5656	0.5731	0.519		13.9883	-0.0847	-0.1013	-0.1096		13.9883	-0.1036	-0.1035	-0.1002
	14.2383	1.0584	1.0649	1.0809		14.2383	1.0644	1.0271	1.0672		14.2383	0.8433	0.8967	0.8973		14.2383	0.5538	0.5628	0.5049		14.2383	-0.0853	-0.1021	-0.1095		14.2383	-0.104	-0.1033	-0.1011
	14.4889	1.0689	1.0721	1.0811		14.4889	1.0682	1.0259	1.0769		14.4889	0.8364	0.8916	0.8921		14.4889	0.542	0.5496	0.4932		14.4889	-0.0861	-0.1029	-0.1101		14.4889	-0.1059	-0.105	-0.101
	14.7394	1.0785	1.072	1.0859		14.7394	1.0771	1.0349	1.08		14.7394	0.8267	0.887	0.8834		14.7394	0.5296	0.535	0.4799		14.7394	-0.0876	-0.1032	-0.1103		14.7394	-0.1056	-0.1046	-0.1062
	14.9892	1.0884	1.0799	1.0986		14.9892	1.0813	1.0471	1.0875		14.9892	0.8214	0.8811	0.8793		14.9892	0.5193	0.5233	0.4665		14.9892	-0.0875	-0.105	-0.1104		14.9892	-0.1059	-0.1052	-0.1058
	15.2394	1.094	1.0881	1.1141		15.2394	1.0851	1.0546	1.099		15.2394	0.8113	0.8732	0.8729		15.2394	0.5025	0.5119	0.4534		15.2394	-0.0885	-0.1041	-0.1112		15.2394	-0.1067	-0.1051	-0.1073
	15.4889	1.0979	1.0934	1.1187		15.4889	1.0951	1.0589	1.1126		15.4889	0.8064	0.8667	0.8729		15.4889	0.4916	0.5022	0.4421		15.4889	-0.0894	-0.1047	-0.1124		15.4889	-0.1076	-0.1067	-0.1073
	15.7397	1.1063	1.1085	1.1228		15.7397	1.1019	1.0706	1.1239		15.7397	0.8014	0.8633	0.8702		15.7397	0.4806	0.4881	0.4326		15.7397	-0.09	-0.1054	-0.1116		15.7397	-0.1076	-0.1061	-0.1071
	15.9892	1.1146	1.1236	1.134		15.9892	1.1148	1.0816	1.1295		15.9892	0.7962	0.8576	0.864		15.9892	0.4703	0.4752	0.42		15.9892	-0.0904	-0.1061	-0.1122		15.9892	-0.1075	-0.107	-0.1071
	16.2389	1.1207	1.1359	1.1454		16.2389	1.1281	1.0944	1.1397		16.2389	0.7943	0.8516	0.8581		16.2389	0.4604	0.4659	0.4106		16.2389	-0.0902	-0.106	-0.1134		16.2389	-0.1076	-0.1071	-0.1083
	16.4892	1.1277	1.1512	1.1559		16.4892	1.1356	1.1098	1.1525		16.4892	0.7899	0.8525	0.8505		16.4892	0.4521	0.4563	0.403		16.4892	-0.0919	-0.1067	-0.1133		16.4892	-0.1085	-0.1079	-0.1093
	16.7397	1.1387	1.1547	1.1646		16.7397	1.1471	1.1237	1.1552		16.7397	0.7842	0.851	0.8441		16.7397	0.4403	0.4448	0.3947		16.7397	-0.0914	-0.1074	-0.1137		16.7397	-0.1092	-0.108	-0.1076
	16.9892	1.1485	1.1681	1.1707		16.9892	1.1516	1.1341	1.1661		16.9892	0.7789	0.8472	0.8428		16.9892	0.4326	0.4359	0.3839		16.9892	-0.0919	-0.1082	-0.1133		16.9892	-0.1094	-0.109	-0.1099
	17.2394	1.1556	1.178	1.181		17.2394	1.1662	1.1413	1.1769		17.2394	0.7732	0.8431	0.8331		17.2394	0.421	0.4287	0.377		17.2394	-0.0927	-0.1088	-0.1141		17.2394	-0.1095	-0.109	-0.1093
	17.4897	1.1603	1.188	1.1879		17.4897	1.1794	1.1518	1.1942		17.4897	0.7739	0.8442	0.8259		17.4897	0.4137	0.4186	0.3705		17.4897	-0.0943	-0.1081	-0.1148		17.4897	-0.1107	-0.1088	-0.1091
	17.7397	1.1705	1.1905	1.1961		17.7397	1.1887	1.1602	1.2066		17.7397	0.7712	0.8399	0.8217		17.7397	0.4056	0.4081	0.3622		17.7397	-0.0943	-0.1086	-0.1145		17.7397	-0.1113	-0.1099	-0.1104
	17.99	1.183	1.1985	1.2112		17.99	1.1976	1.1692	1.2107		17.99	0.7663	0.8379	0.8222		17.99	0.3986	0.4005	0.3533		17.99	-0.0946	-0.1098	-0.1156		17.99	-0.1104	-0.1095	-0.1107
	18.24	1.1905	1.2106	1.2209		18.24	1.2097	1.1785	1.2177		18.24	0.7627	0.8371	0.8209		18.24	0.3927	0.391	0.3459		18.24	-0.0957	-0.11	-0.1159		18.24	-0.1112	-0.1105	-0.1106
	18.4906	1.1995	1.2253	1.2275		18.4906	1.2214	1.1862	1.2245		18.4906	0.7622	0.8362	0.8193		18.4906	0.3835	0.3838	0.3379		18.4906	-0.0958	-0.1104	-0.1156		18.4906	-0.112	-0.1112	-0.1107
	18.7406	1.2054	1.2395	1.2385		18.7406	1.2342	1.1931	1.2319		18.7406	0.7617	0.8339	0.8186		18.7406	0.3737	0.3747	0.3321		18.7406	-0.0961	-0.1116	-0.1164		18.7406	-0.1117	-0.1114	-0.1111
	18.9897	1.2186	1.2486	1.2505		18.9897	1.2365	1.2076	1.2444		18.9897	0.7638	0.8314	0.8173		18.9897	0.3647	0.3681	0.3256		18.9897	-0.0963	-0.1103	-0.1163		18.9897	-0.1127	-0.1123	-0.1114
	19.2406	1.2311	1.2512	1.259		19.2406	1.2421	1.2202	1.2477		19.2406	0.7653	0.8319	0.8192		19.2406	0.3602	0.3607	0.3159		19.2406	-0.0965	-0.1113	-0.1166		19.2406	-0.1121	-0.1113	-0.1123
	19.4906	1.2408	1.2535	1.2634		19.4906	1.2539	1.2294	1.2576		19.4906	0.7653	0.8326	0.8221		19.4906	0.3563	0.3563	0.3105		19.4906	-0.0973	-0.1126	-0.1178		19.4906	-0.1131	-0.1126	-0.112
	19.7406	1.2505	1.2682	1.2681		19.7406	1.2625	1.2408	1.2677		19.7406	0.7639	0.8338	0.8211		19.7406	0.3483	0.3478	0.304		19.7406	-0.0973	-0.1127	-0.1175		19.7406	-0.1128	-0.1126	-0.1126
	19.9903	1.2655	1.277	1.2706		19.9903	1.2692	1.2518	1.2782		19.9903	0.7638	0.8363	0.8225		19.9903	0.3393	0.341	0.299		19.9903	-0.0978	-0.1125	-0.1179		19.9903	-0.1137	-0.1131	-0.1129
	20.2406	1.2761	1.287	1.2795		20.2406	1.2765	1.2563	1.2905		20.2406	0.7585	0.8366	0.8258		20.2406	0.3334	0.3354	0.2916		20.2406	-0.0984	-0.1128	-0.1188		20.2406	-0.1139	-0.114	-0.1134
	20.4908	1.289	1.2939	1.2945		20.4908	1.2912	1.2631	1.2979		20.4908	0.7544	0.8326	0.8218		20.4908	0.3293	0.3258	0.2839		20.4908	-0.0992	-0.1134	-0.1193		20.4908	-0.1137	-0.1128	-0.1141
	20.7411	1.2898	1.3053	1.3048		20.7411	1.3047	1.261	1.304		20.7411	0.7513	0.8324	0.8216		20.7411	0.3238	0.3204	0.2765		20.7411	-0.0992	-0.1135	-0.1191		20.7411	-0.1155	-0.1133	-0.1137
	20.9914	1.2977	1.3225	1.3144		20.9914	1.3194	1.267	1.3075		20.9914	0.7506	0.8301	0.8195		20.9914	0.3185	0.3148	0.2699		20.9914	-0.0993	-0.114	-0.1206		20.9914	-0.1154	-0.1134	-0.1144
	21.2417	1.3011	1.3264	1.3243		21.2417	1.3242	1.2739	1.3246		21.2417	0.7521	0.83	0.8204		21.2417	0.3124	0.3092	0.265		21.2417	-0.0992	-0.1138	-0.1196		21.2417	-0.1152	-0.1145	-0.114
	21.4919	1.3049	1.3343	1.3241		21.4919	1.328	1.2887	1.3279		21.4919	0.752	0.828	0.8205		21.4919	0.3081	0.3024	0.261		21.4919	-0.1003	-0.1152	-0.1199		21.4919	-0.1158	-0.1149	-0.1147
	21.7417	1.3184	1.3371	1.3263		21.7417	1.329	1.2917	1.3393		21.7417	0.7589	0.8254	0.8198		21.7417	0.3032	0.2957	0.2542		21.7417	-0.1004	-0.1153	-0.1208		21.7417	-0.1159	-0.1147	-0.1163
	21.9903	1.324	1.3457	1.3362		21.9903	1.3238	1.308	1.3482		21.9903	0.7574	0.8233	0.82		21.9903	0.2988	0.2891	0.2501		21.9903	-0.1005	-0.1157	-0.1205		21.9903	-0.1166	-0.1152	-0.1152
	22.2411	1.3266	1.355	1.3427		22.2411	1.3304	1.3156	1.3516		22.2411	0.7572	0.8244	0.8196		22.2411	0.2925	0.2843	0.2438		22.2411	-0.1006	-0.117	-0.1217		22.2411	-0.1156	-0.1163	-0.1154
	22.4917	1.3363	1.3604	1.355		22.4917	1.3322	1.3193	1.3553		22.4917	0.7575	0.8268	0.8226		22.4917	0.2894	0.2804	0.2369		22.4917	-0.1019	-0.1163	-0.1221		22.4917	-0.1169	-0.1159	-0.1161
	22.7417	1.3442	1.3685	1.3605		22.7417	1.3402	1.3255	1.3598		22.7417	0.7602	0.8306	0.8232		22.7417	0.2854	0.2749	0.2311		22.7417	-0.1028	-0.1169	-0.1228		22.7417	-0.1177	-0.1159	-0.1167
	22.9917	1.3533	1.37	1.3641		22.9917	1.3484	1.3339	1.3682		22.9917	0.7603	0.8325	0.8265		22.9917	0.2812	0.2686	0.2256		22.9917	-0.1028	-0.1165	-0.122		22.9917	-0.1175	-0.1163	-0.1165
	23.2422	1.3562	1.3733	1.3703		23.2422	1.3557	1.3328	1.3753		23.2422	0.7608	0.8332	0.8247		23.2422	0.277	0.2647	0.2188		23.2422	-0.1027	-0.1172	-0.1228		23.2422	-0.1177	-0.1166	-0.1169
	23.4922	1.3683	1.3804	1.3727		23.4922	1.3595	1.337	1.379		23.4922	0.7615	0.8331	0.8252		23.4922	0.2729	0.2589	0.2156		23.4922	-0.1024	-0.1175	-0.1232		23.4922	-0.1177	-0.1173	-0.1172
	23.7422	1.3745	1.3882	1.3791		23.7422	1.3636	1.3411	1.3826		23.7422	0.7623	0.8356	0.8269		23.7422	0.2653	0.256	0.2121		23.7422	-0.1029	-0.1175	-0.1239		23.7422	-0.1192	-0.1174	-0.117
	23.9928	1.3786	1.3967	1.3853		23.9928	1.3712	1.3411	1.3918		23.9928	0.7628	0.8308	0.8288		23.9928	0.2618	0.2521	0.2079		23.9928	-0.1036	-0.118	-0.1229		23.9928	-0.1187	-0.1177	-0.1172
	24.2433	1.3846	1.3972	1.3925		24.2433	1.3722	1.348	1.3988		24.2433	0.7646	0.8342	0.8302		24.2433	0.2587	0.2464	0.2058		24.2433	-0.1046	-0.1192	-0.1236		24.2433	-0.1188	-0.1175	-0.1175
	24.4939	1.3899	1.4042	1.3967		24.4939	1.3789	1.3494	1.3994		24.4939	0.7675	0.8348	0.8286		24.4939	0.2567	0.243	0.2017		24.4939	-0.1045	-0.1188	-0.1241		24.4939	-0.1188	-0.1174	-0.1175
	24.7436	1.3959	1.4088	1.3997		24.7436	1.38	1.3531	1.4035		24.7436	0.7688	0.8351	0.8308		24.7436	0.2536	0.2404	0.1979		24.7436	-0.1048	-0.1186	-0.1246		24.7436	-0.1198	-0.1187	-0.1185
	24.9936	1.398	1.4073	1.4104		24.9936	1.3826	1.3603	1.4026		24.9936	0.7659	0.8321	0.8286		24.9936	0.2513	0.2366	0.1933		24.9936	-0.105	-0.1184	-0.1248		24.9936	-0.12	-0.1185	-0.1183
	25.2428	1.4	1.4143	1.4123		25.2428	1.3861	1.374	1.4023		25.2428	0.7666	0.837	0.8323		25.2428	0.2486	0.2325	0.1905		25.2428	-0.105	-0.1202	-0.1253		25.2428	-0.1199	-0.1182	-0.1185
	25.4928	1.4006	1.4177	1.4118		25.4928	1.3935	1.3782	1.4056		25.4928	0.7693	0.8392	0.8331		25.4928	0.2421	0.2306	0.1872		25.4928	-0.1054	-0.1209	-0.126		25.4928	-0.121	-0.1184	-0.1187
	25.7428	1.4098	1.4228	1.4165		25.7428	1.4015	1.3772	1.4141		25.7428	0.7649	0.8438	0.8288		25.7428	0.2396	0.2267	0.1837		25.7428	-0.1055	-0.1204	-0.1267		25.7428	-0.1203	-0.1192	-0.1182
	25.9928	1.4144	1.4252	1.4283		25.9928	1.408	1.3745	1.416		25.9928	0.7675	0.8471	0.8338		25.9928	0.2342	0.223	0.1792		25.9928	-0.1065	-0.121	-0.1265		25.9928	-0.1213	-0.1194	-0.1197
	26.2425	1.4141	1.4309	1.4421		26.2425	1.4121	1.3777	1.4255		26.2425	0.7653	0.8491	0.8379		26.2425	0.2287	0.2195	0.1768		26.2425	-0.1059	-0.1202	-0.1275		26.2425	-0.1209	-0.12	-0.1189
	26.4928	1.4223	1.4346	1.4432		26.4928	1.4156	1.3829	1.4325		26.4928	0.7691	0.8517	0.8394		26.4928	0.2264	0.2159	0.172		26.4928	-0.1064	-0.1205	-0.1274		26.4928	-0.1214	-0.1206	-0.1197
	26.7422	1.43	1.4372	1.4428		26.7422	1.4161	1.3816	1.4438		26.7422	0.7707	0.8532	0.8411		26.7422	0.2235	0.213	0.1714		26.7422	-0.1071	-0.1212	-0.1277		26.7422	-0.1212	-0.1208	-0.1199
	26.9911	1.4341	1.4456	1.443		26.9911	1.4181	1.3834	1.45		26.9911	0.7688	0.8515	0.8425		26.9911	0.2204	0.2099	0.169		26.9911	-0.1074	-0.1214	-0.1278		26.9911	-0.1217	-0.1199	-0.1204
	27.2414	1.4335	1.4434	1.4361		27.2414	1.424	1.3861	1.4485		27.2414	0.7712	0.8542	0.8444		27.2414	0.2173	0.2077	0.1646		27.2414	-0.1073	-0.1224	-0.1277		27.2414	-0.1213	-0.1203	-0.1206
	27.4903	1.4339	1.4445	1.4406		27.4903	1.4289	1.3891	1.4487		27.4903	0.7711	0.8509	0.8425		27.4903	0.2158	0.2063	0.164		27.4903	-0.1072	-0.1224	-0.1279		27.4903	-0.1223	-0.1206	-0.1209
	27.7408	1.4318	1.4478	1.4357		27.7408	1.4302	1.3933	1.4468		27.7408	0.7726	0.8557	0.8442		27.7408	0.2115	0.2037	0.1611		27.7408	-0.1081	-0.122	-0.1289		27.7408	-0.123	-0.1209	-0.1207
	27.9911	1.435	1.4535	1.4373		27.9911	1.4278	1.3975	1.4449		27.9911	0.7739	0.8593	0.8433		27.9911	0.2109	0.202	0.159		27.9911	-0.1084	-0.1229	-0.1282		27.9911	-0.1233	-0.121	-0.1205
	28.2406	1.4408	1.4579	1.4361		28.2406	1.4301	1.4036	1.4485		28.2406	0.7743	0.8595	0.8448		28.2406	0.2071	0.197	0.1559		28.2406	-0.108	-0.1238	-0.1288		28.2406	-0.1237	-0.1218	-0.1206
	28.4903	1.4383	1.4607	1.4393		28.4903	1.4374	1.404	1.4507		28.4903	0.7754	0.8568	0.848		28.4903	0.2045	0.1945	0.1539		28.4903	-0.1093	-0.1238	-0.1297		28.4903	-0.1231	-0.1221	-0.1213
	28.7403	1.4424	1.4651	1.4443		28.7403	1.4418	1.4102	1.4545		28.7403	0.7755	0.8633	0.8487		28.7403	0.2019	0.1919	0.1524		28.7403	-0.1095	-0.124	-0.1294		28.7403	-0.1239	-0.1221	-0.1216
	28.9897	1.4436	1.4729	1.4471		28.9897	1.4486	1.4148	1.4573		28.9897	0.7768	0.8625	0.8535		28.9897	0.1984	0.1907	0.1512		28.9897	-0.1093	-0.124	-0.1295		28.9897	-0.1237	-0.1234	-0.1219
	29.2392	1.4457	1.4745	1.4505		29.2392	1.4486	1.4174	1.4585		29.2392	0.7718	0.8644	0.8559		29.2392	0.1952	0.1876	0.1489		29.2392	-0.1093	-0.1252	-0.1305		29.2392	-0.1242	-0.1223	-0.1212
	29.4881	1.4541	1.4809	1.4588		29.4881	1.4517	1.4276	1.4629		29.4881	0.7718	0.8655	0.8592		29.4881	0.1934	0.1853	0.1465		29.4881	-0.1101	-0.1252	-0.1314		29.4881	-0.124	-0.1232	-0.1222
	29.7383	1.4624	1.4842	1.462		29.7383	1.4531	1.4348	1.4696		29.7383	0.7775	0.867	0.8615		29.7383	0.1905	0.1847	0.1444		29.7383	-0.1109	-0.1251	-0.131		29.7383	-0.1246	-0.1234	-0.1218
	29.9878	1.4611	1.4901	1.4601		29.9878	1.459	1.4315	1.4676		29.9878	0.7807	0.8633	0.8631		29.9878	0.1869	0.182	0.1427		29.9878	-0.1106	-0.125	-0.131		29.9878	-0.1255	-0.1227	-0.122
	30.2381	1.4617	1.4895	1.468		30.2381	1.4641	1.4388	1.4684		30.2381	0.7838	0.8625	0.8639		30.2381	0.1833	0.1802	0.1402		30.2381	-0.1101	-0.1255	-0.1316		30.2381	-0.1254	-0.1233	-0.1228
	30.4886	1.4667	1.4946	1.4704		30.4886	1.4693	1.4327	1.4701		30.4886	0.7834	0.8602	0.8565		30.4886	0.1807	0.1759	0.1373		30.4886	-0.1106	-0.1254	-0.1321		30.4886	-0.1252	-0.1232	-0.1228
	30.7386	1.4753	1.4977	1.4802		30.7386	1.4683	1.4348	1.4741		30.7386	0.7847	0.8619	0.8545		30.7386	0.1788	0.1742	0.1338		30.7386	-0.1109	-0.1261	-0.1321		30.7386	-0.1252	-0.1239	-0.1233
	30.9881	1.4788	1.5006	1.4817		30.9881	1.4734	1.4316	1.4823		30.9881	0.7881	0.8618	0.8555		30.9881	0.1775	0.1704	0.1326		30.9881	-0.1119	-0.1258	-0.132		30.9881	-0.126	-0.1237	-0.1225
	31.2378	1.473	1.5031	1.4845		31.2378	1.4774	1.4294	1.4923		31.2378	0.7883	0.8656	0.8543		31.2378	0.1768	0.1681	0.1294		31.2378	-0.1117	-0.1274	-0.1327		31.2378	-0.1263	-0.1245	-0.1234
	31.4872	1.4766	1.5045	1.4821		31.4872	1.4819	1.4357	1.4956		31.4872	0.7909	0.8711	0.8596		31.4872	0.1765	0.1661	0.1275		31.4872	-0.1117	-0.127	-0.1328		31.4872	-0.1264	-0.125	-0.1238
	31.7367	1.4787	1.5109	1.4843		31.7367	1.4891	1.4352	1.4959		31.7367	0.788	0.8695	0.8634		31.7367	0.1746	0.164	0.1269		31.7367	-0.1121	-0.1268	-0.1335		31.7367	-0.1266	-0.1247	-0.1232
	31.9867	1.4859	1.5085	1.4897		31.9867	1.4893	1.4374	1.4971		31.9867	0.7904	0.8719	0.8607		31.9867	0.1719	0.163	0.1267		31.9867	-0.1131	-0.1273	-0.1335		31.9867	-0.1263	-0.1245	-0.1235
	32.2358	1.4925	1.5058	1.4904		32.2358	1.4943	1.4452	1.4923		32.2358	0.7893	0.8715	0.8645		32.2358	0.1709	0.1597	0.1244		32.2358	-0.1129	-0.1277	-0.1329		32.2358	-0.1261	-0.1256	-0.1249
	32.4839	1.4928	1.5105	1.4896		32.4839	1.4956	1.4504	1.4991		32.4839	0.7919	0.8705	0.8638		32.4839	0.167	0.1579	0.122		32.4839	-0.113	-0.1283	-0.1338		32.4839	-0.1275	-0.1251	-0.1243
	32.7333	1.4961	1.5129	1.4842		32.7333	1.494	1.4568	1.4954		32.7333	0.7966	0.8714	0.8673		32.7333	0.1643	0.1562	0.1208		32.7333	-0.1136	-0.1281	-0.1345		32.7333	-0.1271	-0.1258	-0.1247
	32.9839	1.4939	1.5077	1.4817		32.9839	1.5002	1.4606	1.4976		32.9839	0.7945	0.8652	0.8682		32.9839	0.1631	0.1549	0.1193		32.9839	-0.1136	-0.1289	-0.1342		32.9839	-0.1272	-0.1261	-0.1251
	33.2339	1.4965	1.5081	1.4844		33.2339	1.5088	1.4579	1.5027		33.2339	0.7983	0.87	0.8681		33.2339	0.162	0.1525	0.1173		33.2339	-0.1141	-0.129	-0.1341		33.2339	-0.1274	-0.1258	-0.1242
	33.4831	1.5012	1.5063	1.4883		33.4831	1.5167	1.4646	1.5014		33.4831	0.8024	0.8719	0.8684		33.4831	0.1607	0.1496	0.118		33.4831	-0.1147	-0.1292	-0.1351		33.4831	-0.1278	-0.1266	-0.125
	33.7339	1.5053	1.5185	1.5012		33.7339	1.5221	1.4677	1.5017		33.7339	0.8019	0.8704	0.8671		33.7339	0.1605	0.1485	0.1145		33.7339	-0.1149	-0.1291	-0.1354		33.7339	-0.1283	-0.1263	-0.1254
	33.9839	1.5136	1.5227	1.5026		33.9839	1.5169	1.4732	1.5101		33.9839	0.799	0.8712	0.8681		33.9839	0.1606	0.1478	0.1136		33.9839	-0.115	-0.1299	-0.1355		33.9839	-0.1278	-0.1255	-0.1256
	34.2339	1.5121	1.5309	1.502		34.2339	1.5184	1.4814	1.5074		34.2339	0.8008	0.871	0.8706		34.2339	0.1574	0.1458	0.1129		34.2339	-0.1156	-0.1289	-0.1357		34.2339	-0.1287	-0.1271	-0.1255
	34.4839	1.5044	1.5305	1.5022		34.4839	1.5214	1.4826	1.5099		34.4839	0.7984	0.877	0.8717		34.4839	0.1573	0.1432	0.1126		34.4839	-0.1165	-0.1289	-0.1359		34.4839	-0.1287	-0.1268	-0.126
	34.7333	1.51	1.5423	1.5043		34.7333	1.5253	1.4872	1.5121		34.7333	0.8003	0.8793	0.8687		34.7333	0.1551	0.1417	0.1107		34.7333	-0.1161	-0.1304	-0.1361		34.7333	-0.1284	-0.1266	-0.1254
	34.9814	1.51	1.5486	1.4992		34.9814	1.5278	1.4924	1.5125		34.9814	0.8028	0.8801	0.8701		34.9814	0.1544	0.1425	0.1087		34.9814	-0.1162	-0.1303	-0.1364		34.9814	-0.1286	-0.1271	-0.1262
	35.2317	1.5177	1.5536	1.4978		35.2317	1.5263	1.486	1.5146		35.2317	0.8017	0.881	0.87		35.2317	0.1502	0.1407	0.1074		35.2317	-0.1163	-0.1311	-0.1359		35.2317	-0.1285	-0.1277	-0.126
	35.4819	1.5214	1.5618	1.5067		35.4819	1.5257	1.482	1.5199		35.4819	0.8045	0.8788	0.8757		35.4819	0.1492	0.1401	0.1067		35.4819	-0.1173	-0.1312	-0.1377		35.4819	-0.1284	-0.1277	-0.1266
	35.7328	1.5348	1.5663	1.507		35.7328	1.5301	1.4808	1.5265		35.7328	0.8032	0.8783	0.8719		35.7328	0.146	0.1397	0.1059		35.7328	-0.1174	-0.1317	-0.137		35.7328	-0.1291	-0.1278	-0.1262
	35.9825	1.5445	1.5623	1.5171		35.9825	1.5302	1.4862	1.5343		35.9825	0.8006	0.8808	0.8755		35.9825	0.1459	0.1391	0.1039		35.9825	-0.1168	-0.1317	-0.1379		35.9825	-0.1296	-0.1286	-0.127
	36.2331	1.5526	1.5654	1.523		36.2331	1.5379	1.4923	1.5401		36.2331	0.8001	0.8806	0.8762		36.2331	0.1453	0.1372	0.1021		36.2331	-0.1182	-0.1312	-0.1368		36.2331	-0.1301	-0.1279	-0.1272
	36.4839	1.5493	1.5713	1.5221		36.4839	1.545	1.4917	1.546		36.4839	0.8041	0.8776	0.8749		36.4839	0.1433	0.1358	0.1017		36.4839	-0.1173	-0.1311	-0.1374		36.4839	-0.1297	-0.1283	-0.1266
	36.7339	1.5574	1.5775	1.5269		36.7339	1.5459	1.5019	1.5485		36.7339	0.8056	0.8804	0.8761		36.7339	0.1423	0.1342	0.1002		36.7339	-0.1184	-0.1323	-0.1379		36.7339	-0.13	-0.1281	-0.1275
	36.9839	1.5615	1.583	1.5382		36.9839	1.5505	1.5101	1.5507		36.9839	0.8059	0.8791	0.8716		36.9839	0.1387	0.1342	0.1		36.9839	-0.1186	-0.1318	-0.1378		36.9839	-0.1305	-0.1284	-0.1276
	37.2333	1.5657	1.5863	1.5444		37.2333	1.558	1.517	1.5477		37.2333	0.8073	0.8753	0.8664		37.2333	0.1386	0.1321	0.0982		37.2333	-0.1224	-0.1323	-0.1387		37.2333	-0.131	-0.1288	-0.127
	37.4836	1.5686	1.5993	1.5528		37.4836	1.56	1.5212	1.551		37.4836	0.8063	0.8797	0.8636		37.4836	0.1372	0.1309	0.0976		37.4836	-0.1233	-0.1325	-0.1387		37.4836	-0.1303	-0.1289	-0.1268
	37.7331	1.5779	1.6004	1.5566		37.7331	1.5574	1.5173	1.5493		37.7331	0.8075	0.8777	0.8651		37.7331	0.1346	0.1297	0.0964		37.7331	-0.1229	-0.1328	-0.139		37.7331	-0.1308	-0.1287	-0.1272
	37.9828	1.5799	1.6033	1.5576		37.9828	1.5545	1.5217	1.5525		37.9828	0.8098	0.8774	0.8676		37.9828	0.1323	0.1289	0.096		37.9828	-0.123	-0.1333	-0.1395		37.9828	-0.1305	-0.129	-0.1283
	38.2331	1.5782	1.6101	1.5615		38.2331	1.5589	1.522	1.5572		38.2331	0.8128	0.8797	0.8692		38.2331	0.1327	0.1272	0.0965		38.2331	-0.1234	-0.1338	-0.1386		38.2331	-0.1317	-0.1292	-0.1278
	38.4831	1.5828	1.6073	1.5683		38.4831	1.5627	1.5269	1.5627		38.4831	0.8152	0.8811	0.8678		38.4831	0.132	0.1253	0.0937		38.4831	-0.1234	-0.1332	-0.1398		38.4831	-0.1315	-0.1291	-0.1279
	38.7339	1.5838	1.6098	1.5724		38.7339	1.5647	1.5343	1.5722		38.7339	0.8145	0.8828	0.8676		38.7339	0.1293	0.1243	0.0931		38.7339	-0.1236	-0.1332	-0.1397		38.7339	-0.1325	-0.1303	-0.1282
	38.9839	1.5919	1.6131	1.5806		38.9839	1.5723	1.537	1.5816		38.9839	0.8175	0.8812	0.8706		38.9839	0.1281	0.1232	0.0921		38.9839	-0.1247	-0.1339	-0.1401		38.9839	-0.132	-0.1297	-0.1286
	39.2342	1.5979	1.6143	1.5863		39.2342	1.5739	1.5393	1.5866		39.2342	0.8178	0.8792	0.8718		39.2342	0.1267	0.1214	0.0905		39.2342	-0.1242	-0.1338	-0.1399		39.2342	-0.1323	-0.1294	-0.1287
	39.4847	1.6065	1.6185	1.5858		39.4847	1.5774	1.5435	1.5933		39.4847	0.8151	0.8807	0.8723		39.4847	0.1271	0.1206	0.09		39.4847	-0.1244	-0.1341	-0.1402		39.4847	-0.1328	-0.1306	-0.1286
	39.735	1.6099	1.6256	1.5908		39.735	1.584	1.549	1.5972		39.735	0.8145	0.8807	0.8712		39.735	0.1254	0.1186	0.0881		39.735	-0.1243	-0.1345	-0.1401		39.735	-0.1329	-0.1296	-0.1288
	39.9839	1.616	1.6308	1.5887		39.9839	1.587	1.5585	1.6039		39.9839	0.813	0.8782	0.8729		39.9839	0.1244	0.1185	0.0876		39.9839	-0.1238	-0.1347	-0.141		39.9839	-0.1367	-0.1298	-0.1289
	40.2331	1.6248	1.6465	1.5931		40.2331	1.594	1.5615	1.616		40.2331	0.8112	0.8758	0.8692		40.2331	0.1224	0.1174	0.0862		40.2331	-0.1254	-0.1345	-0.1404		40.2331	-0.1364	-0.1295	-0.1286
	40.4831	1.6312	1.6538	1.5997		40.4831	1.6054	1.5726	1.6121		40.4831	0.8145	0.8787	0.8702		40.4831	0.1222	0.1163	0.085		40.4831	-0.1251	-0.1356	-0.1411		40.4831	-0.1375	-0.1305	-0.1287
	40.7331	1.6311	1.6572	1.6008		40.7331	1.6107	1.5798	1.6152		40.7331	0.8161	0.879	0.8653		40.7331	0.1202	0.1168	0.0837		40.7331	-0.125	-0.1355	-0.1407		40.7331	-0.1379	-0.1307	-0.1299
	40.9828	1.6323	1.6641	1.6128		40.9828	1.6157	1.5895	1.6212		40.9828	0.816	0.8789	0.8624		40.9828	0.1193	0.1163	0.0831		40.9828	-0.1246	-0.1353	-0.1406		40.9828	-0.138	-0.1314	-0.1297
	41.2322	1.6414	1.669	1.6178		41.2322	1.6188	1.5939	1.6233		41.2322	0.8159	0.8784	0.8594		41.2322	0.1185	0.1145	0.0824		41.2322	-0.1255	-0.1355	-0.1415		41.2322	-0.138	-0.1311	-0.1293
	41.4808	1.6487	1.6754	1.6182		41.4808	1.6233	1.597	1.626		41.4808	0.8122	0.8785	0.8609		41.4808	0.1154	0.115	0.0812		41.4808	-0.1247	-0.1363	-0.1417		41.4808	-0.1371	-0.1313	-0.1289
	41.7314	1.656	1.6786	1.622		41.7314	1.6236	1.6018	1.6338		41.7314	0.8126	0.8763	0.8603		41.7314	0.1154	0.1144	0.0804		41.7314	-0.1267	-0.1361	-0.1424		41.7314	-0.1372	-0.1312	-0.1293
	41.9811	1.6594	1.6817	1.6259		41.9811	1.628	1.603	1.6406		41.9811	0.8103	0.878	0.8622		41.9811	0.1148	0.1137	0.0799		41.9811	-0.1264	-0.1372	-0.1418		41.9811	-0.1382	-0.131	-0.1303
	42.2317	1.6583	1.6878	1.6309		42.2317	1.6339	1.6065	1.6429		42.2317	0.809	0.8758	0.8645		42.2317	0.1128	0.1114	0.0782		42.2317	-0.1265	-0.1368	-0.1428		42.2317	-0.1385	-0.1314	-0.1306
	42.4811	1.662	1.6967	1.6377		42.4811	1.6385	1.6089	1.6416		42.4811	0.8059	0.8765	0.863		42.4811	0.1122	0.1095	0.077		42.4811	-0.1261	-0.1369	-0.1423		42.4811	-0.1382	-0.1323	-0.1301
	42.7311	1.6696	1.7052	1.6444		42.7311	1.6361	1.6094	1.6483		42.7311	0.8066	0.8739	0.8638		42.7311	0.1105	0.1106	0.0763		42.7311	-0.1264	-0.1369	-0.1424		42.7311	-0.1383	-0.1313	-0.13
	42.9814	1.6815	1.7071	1.6521		42.9814	1.6366	1.6119	1.6521		42.9814	0.8051	0.8726	0.8625		42.9814	0.1092	0.1083	0.0759		42.9814	-0.1269	-0.1371	-0.1418		42.9814	-0.1389	-0.1325	-0.1306
	43.2314	1.6915	1.7132	1.6601		43.2314	1.6279	1.6221	1.6526		43.2314	0.8045	0.8701	0.8631		43.2314	0.1058	0.1083	0.0758		43.2314	-0.127	-0.1372	-0.1427		43.2314	-0.1379	-0.1326	-0.1307
	43.4814	1.7005	1.7154	1.6624		43.4814	1.6313	1.6279	1.66		43.4814	0.8061	0.8733	0.8619		43.4814	0.1054	0.1067	0.0762		43.4814	-0.1263	-0.1375	-0.1431		43.4814	-0.1382	-0.1319	-0.1312
	43.7314	1.7025	1.7207	1.6617		43.7314	1.6434	1.6263	1.6595		43.7314	0.8061	0.8765	0.8622		43.7314	0.1069	0.1058	0.0766		43.7314	-0.1278	-0.1382	-0.1435		43.7314	-0.1392	-0.1329	-0.1308
	43.9808	1.7077	1.7275	1.6648		43.9808	1.6477	1.63	1.6581		43.9808	0.8067	0.8732	0.8544		43.9808	0.106	0.1047	0.0752		43.9808	-0.1272	-0.1376	-0.1422		43.9808	-0.1389	-0.1319	-0.1305
	44.2308	1.7132	1.7382	1.6727		44.2308	1.6535	1.6376	1.6676		44.2308	0.8044	0.8747	0.8548		44.2308	0.1038	0.1035	0.0741		44.2308	-0.1274	-0.1389	-0.1437		44.2308	-0.139	-0.1326	-0.1314
	44.48	1.7145	1.7433	1.6743		44.48	1.662	1.6472	1.667		44.48	0.8084	0.8719	0.8539		44.48	0.1025	0.1025	0.0733		44.48	-0.1273	-0.1385	-0.1434		44.48	-0.1398	-0.1322	-0.1313
	44.73	1.7116	1.7479	1.6831		44.73	1.6678	1.6488	1.6701		44.73	0.8048	0.8724	0.8535		44.73	0.1026	0.102	0.0725		44.73	-0.1276	-0.1383	-0.1441		44.73	-0.1396	-0.1327	-0.131
	44.98	1.7163	1.7561	1.6823		44.98	1.6727	1.6492	1.6687		44.98	0.8094	0.871	0.8521		44.98	0.1023	0.1013	0.0715		44.98	-0.1277	-0.138	-0.1442		44.98	-0.1389	-0.1333	-0.1318
	45.2306	1.7243	1.7625	1.6878		45.2306	1.6741	1.6586	1.6714		45.2306	0.8079	0.8709	0.8539		45.2306	0.1022	0.1017	0.0708		45.2306	-0.127	-0.1395	-0.1443		45.2306	-0.14	-0.1326	-0.1315
	45.4803	1.7347	1.7717	1.6891		45.4803	1.6779	1.6618	1.6715		45.4803	0.8078	0.8701	0.8533		45.4803	0.1013	0.1014	0.0712		45.4803	-0.1283	-0.1386	-0.1439		45.4803	-0.1399	-0.1333	-0.1317
	45.7308	1.7434	1.7686	1.6981		45.7308	1.683	1.6643	1.6763		45.7308	0.8032	0.8702	0.8536		45.7308	0.1016	0.0999	0.0711		45.7308	-0.1283	-0.1386	-0.1449		45.7308	-0.1401	-0.1327	-0.1319
	45.9817	1.7463	1.7708	1.7015		45.9817	1.6917	1.6682	1.6867		45.9817	0.8055	0.8708	0.8592		45.9817	0.1014	0.0984	0.0701		45.9817	-0.1288	-0.139	-0.1444		45.9817	-0.1403	-0.1336	-0.1321
	46.2317	1.7464	1.7734	1.704		46.2317	1.6982	1.6754	1.6947		46.2317	0.8051	0.8682	0.8586		46.2317	0.0991	0.0979	0.0687		46.2317	-0.1286	-0.1393	-0.1451		46.2317	-0.1406	-0.133	-0.1326
	46.4819	1.7521	1.779	1.71		46.4819	1.6949	1.6781	1.7008		46.4819	0.8021	0.8712	0.8587		46.4819	0.0984	0.0973	0.0685		46.4819	-0.1288	-0.1392	-0.1448		46.4819	-0.1406	-0.1335	-0.1321
	46.7325	1.7647	1.788	1.7152		46.7325	1.7022	1.685	1.7071		46.7325	0.8028	0.8704	0.8563		46.7325	0.0968	0.0969	0.0682		46.7325	-0.1289	-0.14	-0.1456		46.7325	-0.1411	-0.1341	-0.1324
	46.9822	1.7628	1.792	1.7158		46.9822	1.6983	1.6878	1.7115		46.9822	0.8022	0.8634	0.8556		46.9822	0.0963	0.096	0.0672		46.9822	-0.1291	-0.1393	-0.1452		46.9822	-0.1409	-0.1338	-0.1329
	47.2319	1.7625	1.7988	1.7208		47.2319	1.7016	1.6825	1.7171		47.2319	0.7972	0.8628	0.848		47.2319	0.0948	0.0962	0.0661		47.2319	-0.1292	-0.1403	-0.1458		47.2319	-0.1403	-0.1346	-0.1325
	47.4817	1.7709	1.7994	1.7231		47.4817	1.7136	1.6895	1.7175		47.4817	0.7952	0.8585	0.8467		47.4817	0.0932	0.096	0.0668		47.4817	-0.1293	-0.1396	-0.1462		47.4817	-0.1406	-0.1345	-0.1326
	47.7317	1.7736	1.8006	1.7272		47.7317	1.7127	1.6973	1.7182		47.7317	0.7938	0.8594	0.8425		47.7317	0.0926	0.0955	0.0663		47.7317	-0.1302	-0.14	-0.1456		47.7317	-0.1403	-0.1341	-0.1326
	47.9817	1.7755	1.8045	1.7262		47.9817	1.7157	1.7084	1.7193		47.9817	0.7951	0.8524	0.841		47.9817	0.0934	0.0941	0.0649		47.9817	-0.1301	-0.1404	-0.1456		47.9817	-0.1411	-0.1351	-0.1334
	48.2314	1.7816	1.8085	1.7246		48.2314	1.7151	1.7146	1.725		48.2314	0.7937	0.8562	0.8407		48.2314	0.0911	0.0937	0.0648		48.2314	-0.1295	-0.1406	-0.1463		48.2314	-0.1415	-0.1352	-0.1326
	48.4808	1.7904	1.8128	1.7315		48.4808	1.718	1.7148	1.7297		48.4808	0.791	0.8552	0.841		48.4808	0.0904	0.094	0.0645		48.4808	-0.1304	-0.1405	-0.1458		48.4808	-0.1417	-0.1342	-0.1326
	48.7311	1.7933	1.8202	1.7324		48.7311	1.72	1.7156	1.7288		48.7311	0.7906	0.8552	0.8397		48.7311	0.0893	0.0929	0.064		48.7311	-0.1298	-0.141	-0.1455		48.7311	-0.1414	-0.1345	-0.1333
	48.9811	1.7959	1.821	1.7406		48.9811	1.7305	1.7175	1.7317		48.9811	0.7885	0.8521	0.8346		48.9811	0.0895	0.0922	0.0625		48.9811	-0.131	-0.1412	-0.1465		48.9811	-0.1421	-0.1341	-0.1326
	49.2311	1.8044	1.8275	1.7464		49.2311	1.735	1.7237	1.7402		49.2311	0.7843	0.85	0.8331		49.2311	0.0859	0.093	0.0629		49.2311	-0.1305	-0.1411	-0.1463		49.2311	-0.1415	-0.1348	-0.1331
	49.4811	1.8105	1.8326	1.7473		49.4811	1.7329	1.7253	1.7441		49.4811	0.7807	0.8459	0.8318		49.4811	0.0846	0.0913	0.0633		49.4811	-0.1305	-0.1402	-0.1466		49.4811	-0.1422	-0.1346	-0.1323
	49.7314	1.8148	1.835	1.7478		49.7314	1.74	1.7288	1.7455		49.7314	0.7818	0.8442	0.833		49.7314	0.0832	0.0906	0.0625		49.7314	-0.1317	-0.1414	-0.147		49.7314	-0.1419	-0.1357	-0.1341
	49.9781	1.8235	1.8411	1.7554		49.9781	1.7467	1.7339	1.75		49.9781	0.7802	0.8416	0.8327		49.9781	0.0829	0.0917	0.0626		49.9781	-0.1304	-0.1417	-0.147		49.9781	-0.1423	-0.135	-0.1339
Fig. 1f		0.125					0.25					0.5					1					3					7
	0	1	1	1		0	1	1	1		0	1	1	1		0	1	1	1		0	1	1	1		0	1	1	1
	0.249444	1.0085	1.012	1.0046		0.249444	1.0104	1.0077	0.9994		0.249444	1.0088	1.0009	1.0034		0.249444	1.0074	1.0067	1.0099		0.249444	1.0058	1.0039	0.9958		0.249444	0.9992	1.0041	1.0061
	0.951944	0.6752	0.6667	0.6736		0.951944	0.7008	0.6977	0.7137		0.951944	0.7152	0.6845	0.69		0.951944	0.7166	0.6829	0.7251		0.951944	0.7276	0.7184	0.7036		0.951944	0.7129	0.716	0.7303
	0.985833	0.6265	0.6269	0.6435		0.985833	0.6637	0.6605	0.6734		0.985833	0.6762	0.6529	0.6522		0.985833	0.665	0.6494	0.6835		0.985833	0.685	0.674	0.6598		0.985833	0.6698	0.6715	0.6867
	1.01917	0.5992	0.609	0.6271		1.01917	0.6424	0.6361	0.6491		1.01917	0.6511	0.6326	0.6275		1.01917	0.6282	0.6296	0.6553		1.01917	0.6548	0.6477	0.6326		1.01917	0.6436	0.6439	0.66
	1.05278	0.5959	0.6063	0.6254		1.05278	0.6332	0.6258	0.6367		1.05278	0.6375	0.6222	0.614		1.05278	0.6084	0.6226	0.6458		1.05278	0.6431	0.6358	0.6223		1.05278	0.6329	0.6334	0.6477
	1.08667	0.5982	0.6189	0.6351		1.08667	0.6352	0.6292	0.6363		1.08667	0.6361	0.622	0.6154		1.08667	0.608	0.6276	0.65		1.08667	0.6461	0.6418	0.6268		1.08667	0.6373	0.6356	0.6488
	1.12055	0.6167	0.6385	0.6557		1.12055	0.6483	0.6415	0.6454		1.12055	0.6463	0.6326	0.6296		1.12055	0.6179	0.643	0.6639		1.12055	0.6593	0.6578	0.6415		1.12055	0.6503	0.6484	0.6618
	1.15444	0.646	0.6621	0.6779		1.15444	0.6638	0.6596	0.6611		1.15444	0.6636	0.6496	0.6501		1.15444	0.6352	0.6621	0.6838		1.15444	0.6778	0.6792	0.6618		1.15444	0.6663	0.6676	0.6828
	1.18833	0.6744	0.681	0.6999		1.18833	0.6814	0.6784	0.6803		1.18833	0.6813	0.6689	0.6711		1.18833	0.656	0.6806	0.7053		1.18833	0.6976	0.701	0.6798		1.18833	0.685	0.6864	0.7039
	1.2225	0.6985	0.6993	0.7185		1.2225	0.6995	0.6977	0.701		1.2225	0.7	0.6893	0.6927		1.2225	0.6773	0.7015	0.7251		1.2225	0.7157	0.721	0.6985		1.2225	0.7033	0.7054	0.7248
	1.25611	0.7142	0.7147	0.7348		1.25611	0.7171	0.716	0.7188		1.25611	0.7167	0.7056	0.7112		1.25611	0.6967	0.7185	0.7437		1.25611	0.7318	0.7388	0.7154		1.25611	0.7212	0.7247	0.7419
	1.29472	0.7283	0.7323	0.7509		1.29472	0.7376	0.7365	0.7394		1.29472	0.7346	0.7281	0.732		1.29472	0.7166	0.7363	0.7648		1.29472	0.7493	0.7586	0.7358		1.29472	0.7389	0.7476	0.7612
	1.32833	0.7365	0.7459	0.7659		1.32833	0.7538	0.7533	0.7554		1.32833	0.7508	0.7489	0.7504		1.32833	0.7367	0.7519	0.7817		1.32833	0.764	0.7765	0.7545		1.32833	0.7536	0.7666	0.7792
	1.36167	0.7456	0.7597	0.778		1.36167	0.7727	0.7673	0.7708		1.36167	0.7679	0.7671	0.77		1.36167	0.7548	0.7682	0.7972		1.36167	0.7815	0.7923	0.7733		1.36167	0.7709	0.7845	0.7964
	1.395	0.7532	0.7704	0.7916		1.395	0.7904	0.7844	0.7876		1.395	0.7849	0.7839	0.7871		1.395	0.7719	0.7832	0.8125		1.395	0.7972	0.8064	0.7909		1.395	0.7863	0.8016	0.8111
	1.42833	0.7648	0.7806	0.8047		1.42833	0.8072	0.803	0.8046		1.42833	0.7995	0.802	0.8044		1.42833	0.7885	0.797	0.8269		1.42833	0.8125	0.8197	0.8076		1.42833	0.8003	0.8175	0.8246
	1.46194	0.7771	0.792	0.8167		1.46194	0.8214	0.8194	0.8198		1.46194	0.8155	0.8172	0.8193		1.46194	0.8049	0.8106	0.8414		1.46194	0.8295	0.8328	0.8212		1.46194	0.8162	0.832	0.8403
	1.49528	0.7917	0.8024	0.8306		1.49528	0.8359	0.8349	0.8327		1.49528	0.8287	0.8327	0.8355		1.49528	0.8223	0.8233	0.856		1.49528	0.8466	0.8489	0.839		1.49528	0.8319	0.8469	0.8543
	1.52861	0.8073	0.8164	0.8443		1.52861	0.852	0.851	0.8466		1.52861	0.8436	0.8474	0.8499		1.52861	0.8411	0.8401	0.8732		1.52861	0.8643	0.8666	0.857		1.52861	0.8509	0.859	0.8712
	1.56194	0.8256	0.8287	0.8587		1.56194	0.8681	0.8669	0.8624		1.56194	0.8595	0.8645	0.8637		1.56194	0.865	0.8587	0.8919		1.56194	0.8814	0.8836	0.876		1.56194	0.8715	0.874	0.8861
	1.59528	0.8421	0.8455	0.8755		1.59528	0.8864	0.8855	0.8775		1.59528	0.8773	0.8816	0.88		1.59528	0.8861	0.8769	0.909		1.59528	0.8989	0.9015	0.8949		1.59528	0.8922	0.8919	0.9042
	1.62861	0.8609	0.8637	0.8936		1.62861	0.9041	0.9048	0.8939		1.62861	0.8946	0.8966	0.8968		1.62861	0.9082	0.8957	0.9283		1.62861	0.9179	0.9211	0.9143		1.62861	0.9121	0.909	0.9236
	1.66194	0.8823	0.881	0.9113		1.66194	0.9226	0.9273	0.9115		1.66194	0.912	0.9138	0.9133		1.66194	0.9294	0.9143	0.9453		1.66194	0.9358	0.9416	0.9338		1.66194	0.932	0.9268	0.9425
	1.69528	0.8996	0.898	0.9298		1.69528	0.9418	0.9474	0.9297		1.69528	0.9305	0.9331	0.9314		1.69528	0.9478	0.9326	0.9656		1.69528	0.956	0.9619	0.9518		1.69528	0.9532	0.9483	0.9613
	1.72861	0.9187	0.9175	0.9464		1.72861	0.9625	0.9695	0.9481		1.72861	0.9495	0.9526	0.9483		1.72861	0.9645	0.9479	0.9849		1.72861	0.9733	0.9781	0.97		1.72861	0.9697	0.9657	0.9794
	1.76194	0.9366	0.9375	0.9654		1.76194	0.9835	0.9896	0.9691		1.76194	0.9713	0.9713	0.9664		1.76194	0.9821	0.9649	1.0031		1.76194	0.9927	0.9947	0.9903		1.76194	0.9893	0.9824	0.9972
	1.79528	0.9528	0.9569	0.9833		1.79528	1.0029	1.0082	0.9865		1.79528	0.9893	0.9894	0.9822		1.79528	0.9958	0.9812	1.02		1.79528	1.0093	1.0114	1.0077		1.79528	1.0069	1.0011	1.0127
	1.82861	0.9676	0.9714	0.9993		1.82861	1.0162	1.0259	1.0023		1.82861	1.0071	1.0024	0.9926		1.82861	1.0136	0.9952	1.0335		1.82861	1.0246	1.0262	1.0226		1.82861	1.0225	1.0181	1.0267
	1.86194	0.9805	0.986	1.0156		1.86194	1.0339	1.0423	1.0175		1.86194	1.0228	1.0164	1.0027		1.86194	1.0265	1.0077	1.0476		1.86194	1.0366	1.0423	1.0374		1.86194	1.0383	1.0316	1.0376
	1.89528	0.993	1.0013	1.032		1.89528	1.0494	1.0572	1.0302		1.89528	1.0333	1.0289	1.0141		1.89528	1.0411	1.0181	1.061		1.89528	1.0464	1.0525	1.048		1.89528	1.0522	1.0448	1.0477
	1.92917	1.0014	1.0136	1.0393		1.92917	1.0592	1.0699	1.0391		1.92917	1.0456	1.0413	1.0223		1.92917	1.0547	1.0276	1.0741		1.92917	1.0548	1.0638	1.0565		1.92917	1.0609	1.0538	1.0558
	1.96305	1.0113	1.0259	1.0425		1.96305	1.066	1.0771	1.046		1.96305	1.0557	1.0537	1.0337		1.96305	1.0642	1.0378	1.0841		1.96305	1.0621	1.0724	1.0665		1.96305	1.0679	1.0621	1.0646
	1.99694	1.0167	1.0336	1.0503		1.99694	1.0698	1.083	1.0553		1.99694	1.06	1.0636	1.0408		1.99694	1.0725	1.0468	1.0935		1.99694	1.0688	1.0775	1.0719		1.99694	1.0735	1.0677	1.0714
	2.03083	1.022	1.0386	1.0541		2.03083	1.074	1.0883	1.0626		2.03083	1.0666	1.0715	1.0463		2.03083	1.0786	1.0523	1.1002		2.03083	1.0759	1.0853	1.0793		2.03083	1.0796	1.0728	1.0741
	2.06472	1.0258	1.044	1.0569		2.06472	1.0762	1.0942	1.0648		2.06472	1.0692	1.0766	1.049		2.06472	1.0837	1.0557	1.1068		2.06472	1.0813	1.0907	1.0845		2.06472	1.0809	1.0781	1.0743
	2.09861	1.0276	1.0488	1.059		2.09861	1.079	1.095	1.0633		2.09861	1.0723	1.0821	1.0526		2.09861	1.0889	1.0598	1.1101		2.09861	1.0845	1.0947	1.0858		2.09861	1.085	1.0794	1.0754
	2.1325	1.0301	1.0552	1.0621		2.1325	1.079	1.0926	1.0634		2.1325	1.0738	1.0865	1.0554		2.1325	1.0862	1.0635	1.1153		2.1325	1.086	1.0972	1.0874		2.1325	1.0856	1.0826	1.0729
	2.16667	1.0323	1.0589	1.0654		2.16667	1.0834	1.0921	1.0614		2.16667	1.0739	1.0904	1.0555		2.16667	1.0882	1.0648	1.1182		2.16667	1.0866	1.0972	1.0872		2.16667	1.0824	1.084	1.0719
	2.20028	1.033	1.0607	1.0637		2.20028	1.0824	1.0925	1.0631		2.20028	1.073	1.0928	1.0565		2.20028	1.0894	1.0639	1.1188		2.20028	1.0867	1.097	1.0864		2.20028	1.08	1.0831	1.0718
	2.23389	1.0312	1.0609	1.0651		2.23389	1.0821	1.0923	1.0624		2.23389	1.0749	1.0962	1.0586		2.23389	1.0903	1.0648	1.1198		2.23389	1.0857	1.0944	1.0848		2.23389	1.079	1.0834	1.069
	2.26778	1.0327	1.0594	1.0628		2.26778	1.0835	1.0911	1.0633		2.26778	1.0722	1.0995	1.0577		2.26778	1.0912	1.0645	1.1201		2.26778	1.0852	1.0888	1.079		2.26778	1.0777	1.0835	1.0657
	2.30139	1.0324	1.0599	1.0617		2.30139	1.0808	1.0909	1.0651		2.30139	1.069	1.1004	1.059		2.30139	1.0936	1.063	1.1189		2.30139	1.0838	1.089	1.0765		2.30139	1.0759	1.0821	1.0645
	2.33472	1.0356	1.0618	1.0599		2.33472	1.0829	1.0908	1.068		2.33472	1.0656	1.0998	1.0611		2.33472	1.0977	1.0619	1.1173		2.33472	1.0838	1.0879	1.0753		2.33472	1.0746	1.0808	1.0667
	2.36806	1.0352	1.0574	1.0602		2.36806	1.0802	1.0889	1.0682		2.36806	1.0635	1.0982	1.0605		2.36806	1.0972	1.0599	1.1142		2.36806	1.079	1.0859	1.0763		2.36806	1.0718	1.0785	1.0664
	2.40139	1.0332	1.0533	1.0592		2.40139	1.0787	1.0878	1.0672		2.40139	1.0612	1.1	1.0608		2.40139	1.0977	1.0579	1.113		2.40139	1.0736	1.0833	1.0731		2.40139	1.068	1.0754	1.067
	2.43472	1.0313	1.0536	1.0601		2.43472	1.0768	1.0862	1.0637		2.43472	1.0604	1.0988	1.061		2.43472	1.0963	1.0556	1.1156		2.43472	1.0748	1.0845	1.0721		2.43472	1.0677	1.0727	1.0667
	2.46833	1.0327	1.0511	1.0567		2.46833	1.0781	1.0843	1.0605		2.46833	1.0584	1.098	1.0591		2.46833	1.0983	1.0551	1.1179		2.46833	1.0722	1.0836	1.0693		2.46833	1.0672	1.0706	1.0657
	2.50167	1.0296	1.0506	1.0571		2.50167	1.0792	1.086	1.0566		2.50167	1.0582	1.0961	1.0549		2.50167	1.1	1.052	1.1175		2.50167	1.0722	1.0807	1.0699		2.50167	1.0657	1.0687	1.0634
	2.53528	1.0276	1.0519	1.0597		2.53528	1.0758	1.0871	1.0589		2.53528	1.0573	1.0977	1.0528		2.53528	1.098	1.052	1.1177		2.53528	1.0688	1.0803	1.0695		2.53528	1.0666	1.063	1.0633
	2.56889	1.0284	1.0506	1.0633		2.56889	1.0762	1.088	1.0593		2.56889	1.0575	1.0978	1.0504		2.56889	1.1006	1.0516	1.1154		2.56889	1.0688	1.079	1.0701		2.56889	1.0649	1.0606	1.0633
	2.60222	1.031	1.0531	1.0645		2.60222	1.0774	1.0867	1.0573		2.60222	1.0593	1.098	1.0499		2.60222	1.1012	1.0502	1.1173		2.60222	1.0687	1.0826	1.0715		2.60222	1.0688	1.0618	1.0634
	2.63611	1.0305	1.0547	1.0694		2.63611	1.0818	1.088	1.0593		2.63611	1.0605	1.0986	1.0512		2.63611	1.1037	1.0509	1.1198		2.63611	1.0715	1.0844	1.0747		2.63611	1.0717	1.0628	1.0665
	2.67361	1.0346	1.057	1.0741		2.67361	1.087	1.0909	1.0604		2.67361	1.0615	1.0985	1.0545		2.67361	1.105	1.0578	1.1214		2.67361	1.0739	1.0877	1.0767		2.67361	1.0748	1.063	1.0686
	2.70722	1.0342	1.058	1.074		2.70722	1.0906	1.0918	1.0634		2.70722	1.0608	1.1004	1.0544		2.70722	1.1073	1.0613	1.1192		2.70722	1.0754	1.0908	1.079		2.70722	1.0769	1.0646	1.0714
	2.74083	1.0368	1.0603	1.0739		2.74083	1.0915	1.0939	1.0647		2.74083	1.0629	1.1025	1.056		2.74083	1.1079	1.064	1.1201		2.74083	1.0779	1.092	1.0826		2.74083	1.0763	1.0678	1.0747
	2.77417	1.0387	1.0611	1.0729		2.77417	1.0911	1.095	1.0677		2.77417	1.0656	1.1029	1.0585		2.77417	1.1086	1.0653	1.1199		2.77417	1.0804	1.0951	1.0858		2.77417	1.079	1.0671	1.078
	2.8075	1.0414	1.0609	1.0748		2.8075	1.0954	1.0947	1.0689		2.8075	1.0644	1.1044	1.0629		2.8075	1.1145	1.0678	1.1189		2.8075	1.0817	1.1001	1.0873		2.8075	1.0828	1.0659	1.0783
	2.84111	1.0442	1.0653	1.078		2.84111	1.0992	1.0964	1.069		2.84111	1.0646	1.1064	1.0639		2.84111	1.1186	1.072	1.1198		2.84111	1.0813	1.1033	1.0897		2.84111	1.084	1.0685	1.0791
	2.87472	1.0454	1.0684	1.0803		2.87472	1.104	1.0949	1.072		2.87472	1.0629	1.1122	1.0644		2.87472	1.1207	1.0762	1.1213		2.87472	1.084	1.1055	1.0958		2.87472	1.0852	1.0712	1.0808
	2.90806	1.0465	1.0729	1.0808		2.90806	1.1075	1.0964	1.0749		2.90806	1.0616	1.1144	1.0666		2.90806	1.124	1.0809	1.125		2.90806	1.087	1.1078	1.098		2.90806	1.0873	1.0692	1.0834
	2.94139	1.0491	1.078	1.0825		2.94139	1.111	1.1001	1.0746		2.94139	1.0622	1.1193	1.0688		2.94139	1.1248	1.0849	1.1258		2.94139	1.0906	1.1077	1.1004		2.94139	1.0898	1.0704	1.0843
	2.97472	1.052	1.086	1.0825		2.97472	1.1113	1.1016	1.0787		2.97472	1.0638	1.1223	1.0705		2.97472	1.1287	1.088	1.1289		2.97472	1.0904	1.1122	1.1015		2.97472	1.0931	1.0716	1.0847
	3.00806	1.0549	1.0889	1.0826		3.00806	1.114	1.1003	1.0788		3.00806	1.064	1.1257	1.0701		3.00806	1.1324	1.0929	1.1317		3.00806	1.0931	1.1167	1.1025		3.00806	1.0948	1.0753	1.0832
	3.04139	1.0608	1.0948	1.0861		3.04139	1.1174	1.1008	1.0794		3.04139	1.0655	1.1275	1.0712		3.04139	1.1328	1.0941	1.1355		3.04139	1.0953	1.1177	1.1048		3.04139	1.0979	1.0725	1.084
	3.075	1.0627	1.0948	1.0874		3.075	1.1188	1.1021	1.0793		3.075	1.0693	1.1274	1.0714		3.075	1.1347	1.0946	1.137		3.075	1.0963	1.1187	1.1106		3.075	1.1011	1.0715	1.0845
	3.10833	1.0665	1.0974	1.0847		3.10833	1.1192	1.1061	1.0818		3.10833	1.0691	1.1289	1.07		3.10833	1.1424	1.0965	1.1385		3.10833	1.0998	1.1238	1.1138		3.10833	1.1011	1.0703	1.0885
	3.14167	1.0673	1.1007	1.0855		3.14167	1.1193	1.1097	1.0816		3.14167	1.0734	1.1271	1.0671		3.14167	1.1468	1.0981	1.143		3.14167	1.1028	1.1255	1.1126		3.14167	1.1	1.0689	1.0906
	3.17889	1.0719	1.105	1.0853		3.17889	1.1186	1.1102	1.0819		3.17889	1.0786	1.1257	1.0666		3.17889	1.1497	1.1021	1.1476		3.17889	1.1039	1.1266	1.1149		3.17889	1.1008	1.0744	1.0919
	3.21222	1.0746	1.1074	1.088		3.21222	1.122	1.1138	1.0821		3.21222	1.0799	1.1284	1.0657		3.21222	1.1544	1.1063	1.1518		3.21222	1.1057	1.1283	1.1143		3.21222	1.1006	1.0757	1.0934
	3.24639	1.082	1.1116	1.0883		3.24639	1.1256	1.1206	1.084		3.24639	1.0839	1.1291	1.066		3.24639	1.1554	1.1081	1.1536		3.24639	1.1077	1.1272	1.1121		3.24639	1.1007	1.0776	1.0958
	3.28	1.0848	1.1137	1.0952		3.28	1.129	1.1247	1.0822		3.28	1.0846	1.1291	1.0644		3.28	1.16	1.1099	1.1535		3.28	1.1123	1.1277	1.1132		3.28	1.1019	1.078	1.0978
	3.31361	1.092	1.1174	1.0971		3.31361	1.1305	1.129	1.0838		3.31361	1.0866	1.1295	1.066		3.31361	1.1627	1.1119	1.1554		3.31361	1.116	1.1291	1.112		3.31361	1.1014	1.0816	1.0973
	3.34722	1.095	1.1209	1.0978		3.34722	1.1366	1.132	1.086		3.34722	1.0886	1.1312	1.0652		3.34722	1.1679	1.1164	1.1603		3.34722	1.1194	1.1287	1.1149		3.34722	1.1027	1.0847	1.0986
	3.38056	1.1003	1.1233	1.1033		3.38056	1.1398	1.1325	1.0891		3.38056	1.0902	1.1313	1.0658		3.38056	1.1762	1.1165	1.1629		3.38056	1.1208	1.1324	1.1151		3.38056	1.1064	1.086	1.0994
	3.41389	1.1039	1.1229	1.1081		3.41389	1.1406	1.1345	1.0876		3.41389	1.0924	1.1317	1.0678		3.41389	1.1796	1.1203	1.1673		3.41389	1.1252	1.1356	1.1167		3.41389	1.1088	1.0895	1.1024
	3.44833	1.1066	1.1243	1.1113		3.44833	1.1399	1.1372	1.0876		3.44833	1.0912	1.1339	1.0671		3.44833	1.1808	1.1249	1.172		3.44833	1.1306	1.139	1.1166		3.44833	1.1112	1.0947	1.1037
	3.48167	1.1064	1.1264	1.1155		3.48167	1.1396	1.1395	1.088		3.48167	1.0937	1.1341	1.0655		3.48167	1.1854	1.1266	1.1753		3.48167	1.1336	1.1396	1.1194		3.48167	1.1124	1.0977	1.1048
	3.515	1.1101	1.1305	1.1184		3.515	1.1399	1.1414	1.0903		3.515	1.0955	1.1372	1.0663		3.515	1.1849	1.131	1.1796		3.515	1.1373	1.1408	1.121		3.515	1.1154	1.1045	1.107
	3.54833	1.114	1.1326	1.1237		3.54833	1.1385	1.1425	1.0892		3.54833	1.0981	1.1388	1.0727		3.54833	1.1907	1.1362	1.1858		3.54833	1.1377	1.1445	1.1227		3.54833	1.1162	1.109	1.11
	3.58167	1.1194	1.1328	1.1258		3.58167	1.1356	1.1455	1.0913		3.58167	1.102	1.1405	1.073		3.58167	1.196	1.1378	1.1909		3.58167	1.139	1.1435	1.1255		3.58167	1.1224	1.111	1.1124
	3.61528	1.1269	1.1332	1.1305		3.61528	1.1369	1.1459	1.0924		3.61528	1.1063	1.1435	1.0758		3.61528	1.198	1.1397	1.1943		3.61528	1.1442	1.1452	1.1303		3.61528	1.1249	1.1144	1.1135
	3.64861	1.1309	1.1343	1.1349		3.64861	1.1397	1.1466	1.0908		3.64861	1.1094	1.1472	1.0766		3.64861	1.2026	1.1428	1.192		3.64861	1.1458	1.1478	1.1337		3.64861	1.1275	1.1148	1.1164
	3.68194	1.1321	1.138	1.1358		3.68194	1.1416	1.1483	1.0918		3.68194	1.1148	1.1479	1.0758		3.68194	1.2084	1.1462	1.1931		3.68194	1.1466	1.1471	1.1342		3.68194	1.13	1.1184	1.1212
	3.71528	1.131	1.1393	1.1402		3.71528	1.1428	1.1501	1.0908		3.71528	1.1204	1.1493	1.0795		3.71528	1.2107	1.1483	1.1958		3.71528	1.1482	1.148	1.1346		3.71528	1.1326	1.1197	1.1213
	3.74861	1.1346	1.1427	1.1435		3.74861	1.1447	1.1517	1.0923		3.74861	1.1232	1.1532	1.0815		3.74861	1.2098	1.1501	1.1958		3.74861	1.1506	1.1513	1.1347		3.74861	1.1349	1.1193	1.1236
	3.78222	1.1339	1.1462	1.143		3.78222	1.144	1.1537	1.0915		3.78222	1.1269	1.1535	1.0799		3.78222	1.2069	1.149	1.1993		3.78222	1.1506	1.1533	1.1326		3.78222	1.1338	1.1195	1.1244
	3.81583	1.1377	1.1493	1.1433		3.81583	1.1475	1.1554	1.0897		3.81583	1.1264	1.1514	1.0805		3.81583	1.2101	1.1515	1.2003		3.81583	1.151	1.1523	1.1319		3.81583	1.1326	1.1147	1.1249
	3.84944	1.139	1.1518	1.1423		3.84944	1.1531	1.1553	1.0888		3.84944	1.1286	1.1499	1.0794		3.84944	1.2088	1.1516	1.2009		3.84944	1.1536	1.1531	1.1294		3.84944	1.1296	1.1147	1.1262
	3.88306	1.1415	1.1536	1.1427		3.88306	1.1559	1.1561	1.088		3.88306	1.1317	1.1498	1.0792		3.88306	1.2121	1.1552	1.2001		3.88306	1.1534	1.1526	1.1298		3.88306	1.1251	1.1147	1.1275
	3.91667	1.1453	1.1527	1.1445		3.91667	1.1604	1.16	1.0892		3.91667	1.1364	1.1494	1.0771		3.91667	1.21	1.1551	1.2019		3.91667	1.1562	1.1518	1.1296		3.91667	1.128	1.1157	1.1306
	3.95028	1.1498	1.1535	1.1453		3.95028	1.1634	1.1614	1.0892		3.95028	1.1386	1.1485	1.0754		3.95028	1.2113	1.1571	1.2017		3.95028	1.1585	1.1549	1.1285		3.95028	1.1277	1.1204	1.1325
	3.98361	1.1498	1.1515	1.1444		3.98361	1.169	1.1637	1.0887		3.98361	1.1415	1.1487	1.0759		3.98361	1.2138	1.1622	1.2026		3.98361	1.1617	1.1582	1.1291		3.98361	1.1284	1.1234	1.1355
	4.01694	1.1507	1.1539	1.1466		4.01694	1.1689	1.1647	1.0875		4.01694	1.1456	1.1468	1.0732		4.01694	1.2165	1.1593	1.2002		4.01694	1.1585	1.1558	1.1281		4.01694	1.1282	1.1262	1.1365
	4.05056	1.1522	1.1529	1.1505		4.05056	1.1671	1.1658	1.088		4.05056	1.148	1.1455	1.0716		4.05056	1.216	1.1607	1.2012		4.05056	1.1573	1.1565	1.128		4.05056	1.1277	1.1297	1.1392
	4.08389	1.1517	1.1545	1.1535		4.08389	1.1627	1.168	1.0891		4.08389	1.1515	1.1436	1.0705		4.08389	1.2182	1.1638	1.1997		4.08389	1.1579	1.1584	1.1268		4.08389	1.1268	1.133	1.1398
	4.1175	1.1531	1.1541	1.1563		4.1175	1.1614	1.1645	1.0887		4.1175	1.1518	1.1428	1.0721		4.1175	1.2163	1.1623	1.1967		4.1175	1.1595	1.1591	1.1269		4.1175	1.1279	1.1335	1.1409
	4.15083	1.1501	1.1578	1.1569		4.15083	1.1611	1.167	1.0898		4.15083	1.1499	1.1415	1.0701		4.15083	1.2161	1.1643	1.1969		4.15083	1.1604	1.1605	1.1286		4.15083	1.1293	1.1329	1.1379
	4.18417	1.149	1.1592	1.1584		4.18417	1.1584	1.1607	1.09		4.18417	1.1493	1.1404	1.0703		4.18417	1.2135	1.1651	1.1934		4.18417	1.1614	1.16	1.1298		4.18417	1.1293	1.1331	1.1348
	4.2175	1.1489	1.1609	1.1579		4.2175	1.1586	1.16	1.0902		4.2175	1.1485	1.1395	1.0698		4.2175	1.2148	1.1643	1.1922		4.2175	1.1642	1.1608	1.1317		4.2175	1.1329	1.1326	1.1345
	4.25111	1.1498	1.1593	1.1558		4.25111	1.1601	1.1586	1.0928		4.25111	1.1477	1.1364	1.0704		4.25111	1.2168	1.1605	1.1918		4.25111	1.164	1.161	1.1326		4.25111	1.1349	1.1306	1.1348
	4.28444	1.1502	1.1581	1.1586		4.28444	1.1617	1.1589	1.0953		4.28444	1.1482	1.1325	1.0752		4.28444	1.2135	1.1613	1.1897		4.28444	1.1657	1.161	1.1342		4.28444	1.1344	1.13	1.135
	4.31778	1.1497	1.1537	1.1615		4.31778	1.1628	1.1584	1.0964		4.31778	1.1451	1.1342	1.0793		4.31778	1.2106	1.1616	1.1871		4.31778	1.1659	1.1607	1.136		4.31778	1.1347	1.1314	1.1362
	4.35111	1.1522	1.1542	1.1613		4.35111	1.1613	1.1616	1.1034		4.35111	1.1487	1.1335	1.0866		4.35111	1.2059	1.1595	1.1862		4.35111	1.1677	1.1623	1.1389		4.35111	1.1347	1.1343	1.1372
	4.38444	1.1524	1.1563	1.1654		4.38444	1.1659	1.1635	1.1091		4.38444	1.1489	1.1328	1.0929		4.38444	1.2064	1.1602	1.1854		4.38444	1.1665	1.1595	1.1398		4.38444	1.1371	1.1335	1.1361
	4.41778	1.1511	1.1589	1.1676		4.41778	1.1662	1.165	1.1161		4.41778	1.1478	1.1322	1.098		4.41778	1.2074	1.1574	1.1836		4.41778	1.17	1.1589	1.1435		4.41778	1.1371	1.1341	1.1354
	4.45111	1.1523	1.1582	1.1667		4.45111	1.1688	1.1684	1.1178		4.45111	1.1465	1.1304	1.0958		4.45111	1.2128	1.1573	1.1854		4.45111	1.1705	1.1557	1.1431		4.45111	1.1388	1.1315	1.1359
	4.48444	1.1519	1.1605	1.1674		4.48444	1.1685	1.169	1.1169		4.48444	1.1439	1.1308	1.0915		4.48444	1.213	1.1592	1.1878		4.48444	1.1727	1.1564	1.1438		4.48444	1.1409	1.1318	1.1368
	4.51778	1.1524	1.1612	1.1681		4.51778	1.1676	1.1721	1.1148		4.51778	1.1454	1.133	1.0892		4.51778	1.2135	1.1606	1.1909		4.51778	1.1712	1.1571	1.1447		4.51778	1.1391	1.1338	1.1387
	4.55111	1.152	1.1595	1.172		4.55111	1.1708	1.171	1.1104		4.55111	1.1468	1.1317	1.0874		4.55111	1.2139	1.16	1.1945		4.55111	1.1691	1.1617	1.1449		4.55111	1.141	1.1379	1.1379
	4.58444	1.1527	1.1617	1.1702		4.58444	1.1716	1.1722	1.1071		4.58444	1.148	1.1286	1.084		4.58444	1.217	1.1582	1.1972		4.58444	1.168	1.1606	1.1488		4.58444	1.1416	1.1445	1.1358
	4.61778	1.1534	1.162	1.1717		4.61778	1.1756	1.1721	1.1051		4.61778	1.1493	1.1284	1.0798		4.61778	1.2165	1.1595	1.195		4.61778	1.1676	1.1629	1.1488		4.61778	1.145	1.147	1.1333
	4.65111	1.1541	1.1622	1.1735		4.65111	1.1809	1.1734	1.1051		4.65111	1.1487	1.1272	1.0793		4.65111	1.2187	1.1594	1.1974		4.65111	1.1677	1.1627	1.1501		4.65111	1.1448	1.1485	1.1316
	4.68444	1.1563	1.1635	1.1681		4.68444	1.1813	1.1744	1.1046		4.68444	1.1483	1.1274	1.0773		4.68444	1.218	1.1626	1.1989		4.68444	1.1655	1.1615	1.1538		4.68444	1.1413	1.148	1.1331
	4.71778	1.1587	1.1654	1.1674		4.71778	1.1845	1.1756	1.1055		4.71778	1.1488	1.1282	1.0742		4.71778	1.2195	1.1633	1.202		4.71778	1.1665	1.163	1.1555		4.71778	1.1409	1.1518	1.1336
	4.75111	1.1575	1.1692	1.1662		4.75111	1.1869	1.1742	1.106		4.75111	1.1487	1.1296	1.0753		4.75111	1.2162	1.1656	1.205		4.75111	1.1664	1.1659	1.1584		4.75111	1.1401	1.1517	1.1314
	4.78472	1.1601	1.1717	1.1677		4.78472	1.1905	1.1782	1.108		4.78472	1.1502	1.1279	1.0811		4.78472	1.2142	1.1688	1.2056		4.78472	1.1687	1.1674	1.1603		4.78472	1.1418	1.157	1.1331
	4.81833	1.1643	1.1739	1.1675		4.81833	1.1909	1.1792	1.1113		4.81833	1.1525	1.1283	1.0869		4.81833	1.2139	1.1709	1.2054		4.81833	1.1698	1.1691	1.1592		4.81833	1.1408	1.159	1.1369
	4.85194	1.1667	1.1751	1.1666		4.85194	1.1917	1.1787	1.1133		4.85194	1.151	1.1328	1.0906		4.85194	1.2173	1.1695	1.2065		4.85194	1.171	1.1694	1.1644		4.85194	1.1419	1.1623	1.1365
	4.88556	1.1654	1.1763	1.1675		4.88556	1.1956	1.1813	1.1189		4.88556	1.1529	1.137	1.0973		4.88556	1.2181	1.1687	1.2093		4.88556	1.17	1.1716	1.1673		4.88556	1.1448	1.1645	1.138
	4.91889	1.1674	1.1735	1.169		4.91889	1.1976	1.183	1.1229		4.91889	1.1559	1.1385	1.1008		4.91889	1.2179	1.168	1.2102		4.91889	1.1719	1.1703	1.1699		4.91889	1.1466	1.1648	1.1378
	4.95222	1.1689	1.1763	1.1723		4.95222	1.1993	1.1847	1.1296		4.95222	1.1573	1.1375	1.1031		4.95222	1.2174	1.1732	1.2121		4.95222	1.172	1.1686	1.1709		4.95222	1.1489	1.1642	1.1379
	4.98555	1.1701	1.1809	1.1723		4.98555	1.199	1.1866	1.1335		4.98555	1.1568	1.1358	1.1066		4.98555	1.2175	1.1757	1.2129		4.98555	1.1717	1.1706	1.1725		4.98555	1.1502	1.1647	1.1366
	5.01889	1.172	1.1824	1.172		5.01889	1.1999	1.1896	1.1398		5.01889	1.1566	1.136	1.1114		5.01889	1.2196	1.1797	1.2145		5.01889	1.17	1.1721	1.17		5.01889	1.1507	1.1672	1.1371
	5.05222	1.1719	1.181	1.1732		5.05222	1.2025	1.1934	1.1426		5.05222	1.1558	1.1376	1.1171		5.05222	1.2215	1.1827	1.2155		5.05222	1.1683	1.1755	1.1695		5.05222	1.1498	1.1701	1.14
	5.08556	1.1723	1.181	1.1729		5.08556	1.2046	1.1923	1.1453		5.08556	1.1572	1.1386	1.1196		5.08556	1.2261	1.1809	1.2163		5.08556	1.1691	1.1787	1.1661		5.08556	1.1471	1.1725	1.1412
	5.11889	1.1736	1.1834	1.1708		5.11889	1.2031	1.1937	1.1493		5.11889	1.1612	1.1416	1.1214		5.11889	1.2266	1.1791	1.2176		5.11889	1.1706	1.1794	1.1665		5.11889	1.1484	1.1729	1.1402
	5.15222	1.1775	1.1841	1.1699		5.15222	1.2049	1.1995	1.1533		5.15222	1.1633	1.1423	1.1263		5.15222	1.2273	1.1811	1.2193		5.15222	1.172	1.1805	1.167		5.15222	1.1492	1.1718	1.1406
	5.18555	1.1778	1.1855	1.1719		5.18555	1.2075	1.203	1.153		5.18555	1.1655	1.1401	1.1273		5.18555	1.2316	1.1844	1.2195		5.18555	1.1726	1.1821	1.1676		5.18555	1.1516	1.1709	1.1407
	5.21917	1.1768	1.1846	1.1741		5.21917	1.2079	1.2069	1.1552		5.21917	1.1661	1.139	1.1331		5.21917	1.233	1.1879	1.2177		5.21917	1.1719	1.1846	1.1695		5.21917	1.152	1.1682	1.1406
	5.2525	1.1754	1.1818	1.1774		5.2525	1.2085	1.2112	1.1539		5.2525	1.1672	1.141	1.1324		5.2525	1.2333	1.1895	1.2157		5.2525	1.1719	1.1877	1.1705		5.2525	1.1536	1.1683	1.1441
	5.28611	1.1776	1.1783	1.181		5.28611	1.2091	1.2111	1.1547		5.28611	1.1698	1.139	1.1332		5.28611	1.2344	1.1882	1.216		5.28611	1.1738	1.1876	1.1757		5.28611	1.1547	1.1674	1.1473
	5.31972	1.1792	1.1781	1.187		5.31972	1.2108	1.2106	1.1569		5.31972	1.1723	1.1394	1.1368		5.31972	1.2387	1.1866	1.216		5.31972	1.1766	1.1885	1.1774		5.31972	1.1551	1.1667	1.1489
	5.35333	1.1791	1.1806	1.1914		5.35333	1.2094	1.2101	1.1605		5.35333	1.1734	1.1406	1.1389		5.35333	1.2429	1.19	1.2162		5.35333	1.1785	1.1906	1.1785		5.35333	1.1561	1.1657	1.1506
	5.38667	1.1834	1.178	1.1938		5.38667	1.2073	1.211	1.1642		5.38667	1.173	1.1436	1.1419		5.38667	1.2455	1.1947	1.2144		5.38667	1.1792	1.1898	1.1814		5.38667	1.1525	1.1647	1.1488
	5.42	1.183	1.1824	1.1939		5.42	1.2066	1.2071	1.1685		5.42	1.1737	1.146	1.1464		5.42	1.2482	1.1973	1.2134		5.42	1.1807	1.1903	1.1828		5.42	1.1551	1.1674	1.1517
	5.45333	1.1864	1.1829	1.1961		5.45333	1.2058	1.2074	1.1712		5.45333	1.1725	1.1471	1.1482		5.45333	1.247	1.1966	1.2135		5.45333	1.1788	1.19	1.187		5.45333	1.1561	1.1691	1.1527
	5.48667	1.1866	1.1843	1.1976		5.48667	1.2067	1.2078	1.1749		5.48667	1.1714	1.1459	1.1491		5.48667	1.2503	1.1974	1.2178		5.48667	1.1792	1.1908	1.1903		5.48667	1.1566	1.1693	1.1527
	5.52	1.1894	1.1837	1.201		5.52	1.207	1.2071	1.1799		5.52	1.1715	1.1451	1.152		5.52	1.2507	1.2021	1.2192		5.52	1.1834	1.1929	1.196		5.52	1.1611	1.1702	1.1528
	5.55361	1.1895	1.1841	1.2021		5.55361	1.2073	1.2079	1.1824		5.55361	1.1686	1.1459	1.1531		5.55361	1.2507	1.2053	1.2168		5.55361	1.1849	1.1962	1.1992		5.55361	1.1613	1.1707	1.1527
	5.58722	1.19	1.1871	1.2037		5.58722	1.2065	1.2053	1.1835		5.58722	1.1684	1.1468	1.1556		5.58722	1.2536	1.2054	1.2201		5.58722	1.1866	1.1995	1.2011		5.58722	1.1637	1.1744	1.1535
	5.62083	1.1888	1.1869	1.2062		5.62083	1.2054	1.2087	1.1888		5.62083	1.1686	1.1467	1.1614		5.62083	1.2568	1.2081	1.2225		5.62083	1.1873	1.1995	1.202		5.62083	1.1646	1.1767	1.1535
	5.65444	1.1916	1.1863	1.2075		5.65444	1.2057	1.2101	1.1903		5.65444	1.1694	1.146	1.1621		5.65444	1.2577	1.2094	1.2201		5.65444	1.1869	1.2002	1.2027		5.65444	1.1671	1.1773	1.1544
	5.68833	1.1924	1.1839	1.2064		5.68833	1.205	1.2082	1.193		5.68833	1.1708	1.1445	1.1637		5.68833	1.2652	1.2104	1.2239		5.68833	1.1864	1.1975	1.2035		5.68833	1.1666	1.1812	1.1547
	5.72222	1.1926	1.1851	1.2047		5.72222	1.205	1.2109	1.1959		5.72222	1.1697	1.1448	1.1636		5.72222	1.2667	1.2082	1.2284		5.72222	1.1872	1.1937	1.2034		5.72222	1.1655	1.1822	1.1559
	5.75611	1.1949	1.1881	1.2036		5.75611	1.2085	1.2114	1.1949		5.75611	1.1722	1.1464	1.1648		5.75611	1.2677	1.2094	1.2317		5.75611	1.1875	1.1938	1.2036		5.75611	1.1664	1.1831	1.157
	5.78944	1.1958	1.1877	1.2026		5.78944	1.2113	1.2132	1.1953		5.78944	1.1678	1.145	1.1675		5.78944	1.2717	1.2118	1.2336		5.78944	1.1866	1.1962	1.2008		5.78944	1.1678	1.1831	1.1588
	5.82333	1.1949	1.19	1.2024		5.82333	1.2087	1.2123	1.1975		5.82333	1.1663	1.1483	1.168		5.82333	1.2712	1.2113	1.2365		5.82333	1.1861	1.1958	1.2021		5.82333	1.1687	1.1804	1.1654
	5.85667	1.195	1.1919	1.2028		5.85667	1.2082	1.2107	1.1977		5.85667	1.1694	1.1489	1.1701		5.85667	1.2732	1.2093	1.238		5.85667	1.1858	1.1945	1.2088		5.85667	1.1678	1.1777	1.1685
	5.89	1.1954	1.1928	1.2061		5.89	1.2113	1.2112	1.1982		5.89	1.1692	1.1516	1.1723		5.89	1.2697	1.2102	1.2361		5.89	1.187	1.1959	1.2103		5.89	1.1673	1.1762	1.1685
	5.92333	1.193	1.1953	1.207		5.92333	1.2102	1.211	1.1984		5.92333	1.1678	1.1532	1.173		5.92333	1.2658	1.2119	1.2354		5.92333	1.1853	1.1983	1.2114		5.92333	1.1675	1.1737	1.1694
	5.95667	1.1945	1.1968	1.2076		5.95667	1.2105	1.2114	1.197		5.95667	1.1694	1.1544	1.1744		5.95667	1.2639	1.2095	1.235		5.95667	1.1847	1.1981	1.2059		5.95667	1.1675	1.1745	1.1686
	5.99	1.1914	1.1992	1.209		5.99	1.2094	1.2136	1.195		5.99	1.1722	1.1555	1.1738		5.99	1.2596	1.2114	1.235		5.99	1.1816	1.202	1.2013		5.99	1.17	1.1724	1.1659
	6.02389	1.1886	1.2061	1.2097		6.02389	1.2113	1.2145	1.1946		6.02389	1.1717	1.1533	1.1718		6.02389	1.2586	1.2127	1.2365		6.02389	1.181	1.2039	1.2002		6.02389	1.1689	1.1718	1.1648
	6.05778	1.1864	1.2063	1.2086		6.05778	1.21	1.2133	1.1936		6.05778	1.1715	1.1526	1.1705		6.05778	1.2614	1.2099	1.2367		6.05778	1.181	1.2033	1.1966		6.05778	1.1686	1.1702	1.1643
	6.09111	1.1876	1.2058	1.2104		6.09111	1.2107	1.2149	1.1948		6.09111	1.1681	1.1543	1.1718		6.09111	1.2609	1.2088	1.2378		6.09111	1.1806	1.2014	1.1935		6.09111	1.1696	1.1691	1.1664
	6.12444	1.1847	1.2048	1.2111		6.12444	1.2099	1.2152	1.1949		6.12444	1.1701	1.1506	1.1707		6.12444	1.2568	1.2077	1.2371		6.12444	1.1793	1.2009	1.1911		6.12444	1.1721	1.1725	1.1651
	6.15833	1.1864	1.2037	1.2099		6.15833	1.2058	1.2156	1.1939		6.15833	1.1697	1.1505	1.1678		6.15833	1.2545	1.2084	1.2371		6.15833	1.1776	1.2005	1.1883		6.15833	1.1735	1.1726	1.1661
	6.19167	1.1887	1.2037	1.2109		6.19167	1.2043	1.217	1.1922		6.19167	1.1716	1.1517	1.1653		6.19167	1.2531	1.2082	1.2335		6.19167	1.1757	1.203	1.1861		6.19167	1.17	1.1739	1.1683
	6.225	1.1884	1.1985	1.2083		6.225	1.2054	1.2159	1.1894		6.225	1.1692	1.1498	1.1653		6.225	1.2521	1.2073	1.2332		6.225	1.1783	1.2026	1.1838		6.225	1.1693	1.1771	1.1697
	6.25833	1.1889	1.1999	1.2072		6.25833	1.2052	1.2161	1.1887		6.25833	1.1704	1.1457	1.1666		6.25833	1.2504	1.2075	1.2325		6.25833	1.1788	1.2006	1.1822		6.25833	1.1716	1.1789	1.1681
	6.29167	1.1887	1.201	1.2038		6.29167	1.2048	1.217	1.1877		6.29167	1.1735	1.148	1.164		6.29167	1.2539	1.2093	1.2386		6.29167	1.1777	1.1991	1.1828		6.29167	1.1736	1.1801	1.1669
	6.325	1.1926	1.204	1.2038		6.325	1.2064	1.214	1.1864		6.325	1.1749	1.1467	1.1623		6.325	1.2534	1.2086	1.2383		6.325	1.1794	1.2016	1.1824		6.325	1.1716	1.1807	1.1661
	6.35833	1.1955	1.205	1.203		6.35833	1.2085	1.2157	1.1857		6.35833	1.1782	1.1453	1.1632		6.35833	1.2565	1.2126	1.2405		6.35833	1.1791	1.2009	1.1803		6.35833	1.1707	1.1812	1.1688
	6.39167	1.1951	1.2074	1.2075		6.39167	1.2131	1.2155	1.1879		6.39167	1.1794	1.1453	1.1634		6.39167	1.2584	1.2101	1.243		6.39167	1.1786	1.2028	1.1806		6.39167	1.1728	1.182	1.1681
	6.42528	1.1957	1.2087	1.2041		6.42528	1.2164	1.2149	1.187		6.42528	1.1784	1.1451	1.1651		6.42528	1.2566	1.2104	1.2434		6.42528	1.1763	1.2028	1.1817		6.42528	1.1745	1.1831	1.1673
	6.45889	1.1942	1.2099	1.2061		6.45889	1.2183	1.2143	1.1881		6.45889	1.18	1.1445	1.1645		6.45889	1.2549	1.2077	1.2403		6.45889	1.1736	1.2029	1.1814		6.45889	1.1764	1.1847	1.1685
	6.4925	1.1942	1.212	1.2093		6.4925	1.2164	1.217	1.1875		6.4925	1.1769	1.1462	1.1632		6.4925	1.2526	1.2074	1.2395		6.4925	1.1712	1.2041	1.1806		6.4925	1.1754	1.1857	1.1664
	6.52611	1.1964	1.2094	1.2081		6.52611	1.2171	1.2194	1.1881		6.52611	1.1757	1.1459	1.1636		6.52611	1.2536	1.2059	1.2354		6.52611	1.1704	1.2065	1.1793		6.52611	1.177	1.1887	1.1676
	6.55972	1.195	1.2091	1.2094		6.55972	1.2156	1.2236	1.191		6.55972	1.1747	1.1474	1.1622		6.55972	1.2516	1.2037	1.2387		6.55972	1.1691	1.2103	1.1785		6.55972	1.1755	1.1923	1.1689
	6.59333	1.198	1.2094	1.2077		6.59333	1.2168	1.2235	1.1909		6.59333	1.1758	1.144	1.1589		6.59333	1.2487	1.2024	1.2372		6.59333	1.168	1.2119	1.1781		6.59333	1.1767	1.1935	1.1704
	6.62667	1.197	1.2088	1.203		6.62667	1.2173	1.2261	1.191		6.62667	1.1777	1.1436	1.1597		6.62667	1.248	1.2029	1.2346		6.62667	1.1687	1.215	1.1774		6.62667	1.1783	1.1932	1.1712
	6.66028	1.202	1.2112	1.2015		6.66028	1.2183	1.2287	1.1893		6.66028	1.1756	1.1446	1.1604		6.66028	1.2453	1.2045	1.2328		6.66028	1.1724	1.2141	1.1771		6.66028	1.1807	1.1928	1.1714
	6.69389	1.2032	1.2126	1.1975		6.69389	1.2195	1.2311	1.1899		6.69389	1.1783	1.1428	1.162		6.69389	1.2469	1.2053	1.2355		6.69389	1.1731	1.2136	1.1775		6.69389	1.1815	1.1892	1.1696
	6.7275	1.207	1.2152	1.1983		6.7275	1.2225	1.2323	1.1898		6.7275	1.1792	1.1414	1.1635		6.7275	1.2463	1.2051	1.2346		6.7275	1.1729	1.2108	1.1786		6.7275	1.1833	1.1896	1.1725
	6.76083	1.2077	1.219	1.1988		6.76083	1.2245	1.2344	1.1878		6.76083	1.1794	1.1364	1.1641		6.76083	1.2443	1.2026	1.2351		6.76083	1.1748	1.2109	1.1791		6.76083	1.1828	1.1899	1.1718
	6.79444	1.2115	1.2227	1.1973		6.79444	1.2239	1.2338	1.1887		6.79444	1.1778	1.133	1.1619		6.79444	1.2463	1.2048	1.2344		6.79444	1.1781	1.2122	1.1776		6.79444	1.1829	1.1866	1.1735
	6.82778	1.2118	1.2255	1.1956		6.82778	1.2245	1.2326	1.1907		6.82778	1.1783	1.1308	1.1613		6.82778	1.2501	1.2052	1.2368		6.82778	1.1775	1.2104	1.1788		6.82778	1.1851	1.1847	1.17
	6.86111	1.2081	1.2247	1.1941		6.86111	1.2234	1.2318	1.1911		6.86111	1.1769	1.1308	1.1594		6.86111	1.2529	1.2032	1.2366		6.86111	1.1774	1.2091	1.1784		6.86111	1.1876	1.1852	1.1722
	6.89444	1.2092	1.2274	1.1907		6.89444	1.2249	1.2327	1.1947		6.89444	1.1788	1.1307	1.1573		6.89444	1.2498	1.2046	1.2386		6.89444	1.1779	1.2093	1.1784		6.89444	1.1899	1.1829	1.1705
	6.92778	1.2089	1.228	1.1948		6.92778	1.2262	1.2344	1.1951		6.92778	1.1797	1.1304	1.1553		6.92778	1.2476	1.2034	1.242		6.92778	1.1766	1.2093	1.1804		6.92778	1.1903	1.1818	1.1709
	6.96111	1.2095	1.2293	1.1958		6.96111	1.2268	1.2331	1.1948		6.96111	1.1812	1.1287	1.1541		6.96111	1.249	1.2036	1.2436		6.96111	1.1782	1.208	1.1813		6.96111	1.1885	1.1857	1.1738
	6.99444	1.2076	1.2291	1.1976		6.99444	1.2281	1.233	1.1979		6.99444	1.1844	1.1324	1.1542		6.99444	1.2504	1.2051	1.2445		6.99444	1.1794	1.2062	1.1832		6.99444	1.1892	1.1896	1.1713
	7.24972	1.2014	1.2317	1.1944		7.24972	1.252	1.2358	1.2131		7.24972	1.1996	1.1541	1.166		7.24972	1.2601	1.212	1.2459		7.24972	1.1878	1.2099	1.1885		7.24972	1.1893	1.1923	1.1723
	7.5	1.2066	1.2407	1.1994		7.5	1.2605	1.2396	1.2146		7.5	1.2076	1.1594	1.1777		7.5	1.2772	1.2215	1.2507		7.5	1.1938	1.2092	1.1963		7.5	1.1927	1.1957	1.1804
	7.75	1.2057	1.2424	1.2143		7.75	1.2627	1.2493	1.2238		7.75	1.2175	1.1668	1.1868		7.75	1.2851	1.2246	1.2638		7.75	1.1982	1.2134	1.1882		7.75	1.19	1.1999	1.1859
	8.00028	1.2179	1.2369	1.2215		8.00028	1.2618	1.2534	1.2311		8.00028	1.2247	1.1724	1.1991		8.00028	1.2925	1.2379	1.2772		8.00028	1.2033	1.2239	1.1967		8.00028	1.1949	1.2083	1.1908
	8.25111	1.2384	1.2478	1.2343		8.25111	1.2633	1.2745	1.2343		8.25111	1.2084	1.175	1.1994		8.25111	1.2878	1.2419	1.2836		8.25111	1.203	1.2323	1.2073		8.25111	1.2024	1.2135	1.199
	8.50139	1.2717	1.2666	1.2498		8.50139	1.2711	1.2802	1.2507		8.50139	1.224	1.1861	1.2053		8.50139	1.3125	1.2464	1.2874		8.50139	1.2166	1.2423	1.2143		8.50139	1.2087	1.2182	1.202
	8.75139	1.2792	1.2831	1.2639		8.75139	1.2842	1.2875	1.2546		8.75139	1.2347	1.2021	1.2185		8.75139	1.3242	1.2534	1.2949		8.75139	1.2251	1.2546	1.2172		8.75139	1.2079	1.2266	1.2123
	9.00139	1.2776	1.3027	1.2722		9.00139	1.2944	1.3044	1.2687		9.00139	1.2508	1.2097	1.2293		9.00139	1.3295	1.2637	1.302		9.00139	1.2345	1.2543	1.2252		9.00139	1.2159	1.239	1.2196
	9.25139	1.2868	1.3163	1.2888		9.25139	1.2985	1.3035	1.2638		9.25139	1.2672	1.2163	1.2391		9.25139	1.3424	1.2864	1.3146		9.25139	1.246	1.2691	1.2322		9.25139	1.2275	1.2447	1.2212
	9.50139	1.299	1.3286	1.293		9.50139	1.3112	1.3102	1.2782		9.50139	1.2636	1.2251	1.2388		9.50139	1.3437	1.3003	1.3211		9.50139	1.2604	1.2747	1.244		9.50139	1.2302	1.2428	1.2289
	9.75167	1.3156	1.3402	1.304		9.75167	1.3208	1.3136	1.2751		9.75167	1.2782	1.2268	1.2463		9.75167	1.3544	1.3031	1.3285		9.75167	1.2763	1.2817	1.2439		9.75167	1.2433	1.2455	1.2262
	10.0017	1.3185	1.3553	1.3147		10.0017	1.3279	1.3244	1.2742		10.0017	1.2871	1.2331	1.2539		10.0017	1.3824	1.3216	1.3407		10.0017	1.2978	1.2936	1.2567		10.0017	1.2564	1.2476	1.2388
	10.2508	1.331	1.3704	1.3248		10.2508	1.339	1.3311	1.2723		10.2508	1.2889	1.2344	1.2591		10.2508	1.387	1.3251	1.3519		10.2508	1.302	1.303	1.2638		10.2508	1.261	1.2598	1.2529
	10.4986	1.3458	1.3686	1.3409		10.4986	1.3457	1.3348	1.2796		10.4986	1.292	1.2354	1.2639		10.4986	1.4038	1.3397	1.3672		10.4986	1.3081	1.309	1.2733		10.4986	1.2693	1.2702	1.2582
	10.7467	1.3569	1.373	1.3624		10.7467	1.347	1.3385	1.2833		10.7467	1.2864	1.2482	1.2725		10.7467	1.4124	1.353	1.3778		10.7467	1.3089	1.3127	1.2849		10.7467	1.271	1.2763	1.27
	10.9939	1.3657	1.3808	1.3674		10.9939	1.3503	1.3504	1.2854		10.9939	1.2931	1.2492	1.2722		10.9939	1.4138	1.3566	1.3859		10.9939	1.3195	1.3121	1.2822		10.9939	1.2789	1.2951	1.2734
	11.2411	1.3766	1.3903	1.3777		11.2411	1.3629	1.3513	1.2848		11.2411	1.3032	1.2507	1.2844		11.2411	1.4248	1.3658	1.3966		11.2411	1.3158	1.3182	1.2969		11.2411	1.283	1.3052	1.2785
	11.4908	1.3987	1.4003	1.3784		11.4908	1.3683	1.3541	1.2885		11.4908	1.3099	1.2506	1.2826		11.4908	1.4372	1.3707	1.4019		11.4908	1.328	1.3211	1.2888		11.4908	1.2847	1.3091	1.2794
	11.7406	1.4057	1.4155	1.3874		11.7406	1.373	1.3579	1.2996		11.7406	1.3167	1.2566	1.2864		11.7406	1.4522	1.3844	1.4066		11.7406	1.3248	1.3317	1.298		11.7406	1.2849	1.3186	1.2813
	11.9908	1.3982	1.4175	1.3989		11.9908	1.377	1.3625	1.3011		11.9908	1.3171	1.2607	1.2957		11.9908	1.4692	1.3928	1.4112		11.9908	1.3322	1.3345	1.3049		11.9908	1.2856	1.3175	1.2819
	12.2408	1.4013	1.4056	1.4003		12.2408	1.3886	1.3613	1.3127		12.2408	1.3145	1.2698	1.2932		12.2408	1.4753	1.404	1.4188		12.2408	1.3345	1.3369	1.3118		12.2408	1.2953	1.3196	1.2888
	12.4911	1.4079	1.4128	1.4048		12.4911	1.3937	1.3646	1.3186		12.4911	1.313	1.271	1.2946		12.4911	1.4785	1.4032	1.418		12.4911	1.3422	1.3407	1.3088		12.4911	1.2983	1.3213	1.2911
	12.7408	1.4118	1.424	1.3998		12.7408	1.386	1.3741	1.3183		12.7408	1.3187	1.2753	1.3003		12.7408	1.4837	1.3991	1.402		12.7408	1.3405	1.3618	1.3057		12.7408	1.3046	1.3255	1.2997
	12.9911	1.4121	1.4305	1.403		12.9911	1.3889	1.3917	1.324		12.9911	1.3279	1.276	1.3008		12.9911	1.4773	1.4054	1.405		12.9911	1.3476	1.3688	1.3061		12.9911	1.3137	1.3271	1.3012
	13.2389	1.4124	1.4243	1.4211		13.2389	1.3941	1.4053	1.3246		13.2389	1.3341	1.2788	1.305		13.2389	1.4829	1.4192	1.4188		13.2389	1.3577	1.3711	1.3113		13.2389	1.3215	1.3371	1.3006
	13.4889	1.4229	1.4364	1.4252		13.4889	1.397	1.4034	1.3345		13.4889	1.3342	1.2874	1.3144		13.4889	1.4961	1.426	1.4299		13.4889	1.3589	1.3785	1.3214		13.4889	1.3149	1.3463	1.307
	13.7389	1.4304	1.4488	1.4272		13.7389	1.4044	1.4202	1.3383		13.7389	1.3341	1.2834	1.3247		13.7389	1.4957	1.4332	1.4391		13.7389	1.3684	1.3803	1.3269		13.7389	1.3161	1.3476	1.3101
	13.9883	1.4386	1.4556	1.4378		13.9883	1.4066	1.4346	1.3496		13.9883	1.3336	1.2858	1.3378		13.9883	1.5074	1.4298	1.4391		13.9883	1.3685	1.3775	1.3272		13.9883	1.3198	1.3516	1.3135
	14.2383	1.4486	1.4572	1.4447		14.2383	1.4108	1.4257	1.3442		14.2383	1.343	1.2903	1.3303		14.2383	1.5155	1.4329	1.4416		14.2383	1.3798	1.3857	1.3378		14.2383	1.318	1.3696	1.3288
	14.4889	1.4518	1.4609	1.4589		14.4889	1.4128	1.4295	1.353		14.4889	1.3406	1.2971	1.3402		14.4889	1.5243	1.446	1.4513		14.4889	1.3877	1.3894	1.3423		14.4889	1.3249	1.3733	1.3377
	14.7394	1.4614	1.4814	1.4683		14.7394	1.4198	1.4355	1.3599		14.7394	1.3482	1.3064	1.349		14.7394	1.5325	1.4586	1.4669		14.7394	1.3889	1.4013	1.35		14.7394	1.3309	1.3793	1.3378
	14.9892	1.4666	1.4969	1.4703		14.9892	1.4303	1.4365	1.3691		14.9892	1.3561	1.318	1.3531		14.9892	1.5304	1.4721	1.4649		14.9892	1.3998	1.4101	1.3643		14.9892	1.341	1.3849	1.3437
	15.2394	1.4697	1.5011	1.4787		15.2394	1.4317	1.4425	1.3789		15.2394	1.3592	1.3181	1.3675		15.2394	1.5359	1.4802	1.4671		15.2394	1.405	1.4158	1.3707		15.2394	1.3462	1.3905	1.3486
	15.4889	1.4836	1.5019	1.4845		15.4889	1.4382	1.4424	1.3811		15.4889	1.3668	1.3209	1.3823		15.4889	1.5507	1.492	1.4644		15.4889	1.4121	1.4208	1.3788		15.4889	1.3569	1.3962	1.3567
	15.7397	1.4989	1.508	1.4854		15.7397	1.4522	1.4529	1.3886		15.7397	1.3703	1.3276	1.3905		15.7397	1.5544	1.499	1.4832		15.7397	1.4136	1.4172	1.3758		15.7397	1.3581	1.3947	1.3607
	15.9892	1.5039	1.5222	1.4955		15.9892	1.4511	1.4602	1.3971		15.9892	1.3869	1.3312	1.3947		15.9892	1.558	1.5094	1.505		15.9892	1.4212	1.4256	1.3728		15.9892	1.3692	1.4063	1.3768
	16.2389	1.5096	1.5317	1.5013		16.2389	1.4649	1.4606	1.4049		16.2389	1.388	1.3406	1.3908		16.2389	1.5632	1.516	1.5194		16.2389	1.4415	1.4363	1.383		16.2389	1.3755	1.4127	1.3831
	16.4892	1.5205	1.531	1.5097		16.4892	1.4813	1.4692	1.4232		16.4892	1.3922	1.3478	1.3931		16.4892	1.5682	1.5175	1.5156		16.4892	1.4475	1.4481	1.3832		16.4892	1.3842	1.419	1.3927
	16.7397	1.5226	1.5441	1.5271		16.7397	1.487	1.4718	1.4295		16.7397	1.4115	1.3565	1.3984		16.7397	1.5773	1.5148	1.5153		16.7397	1.4498	1.4577	1.386		16.7397	1.3884	1.4287	1.402
	16.9892	1.5363	1.5471	1.5294		16.9892	1.4914	1.4829	1.4304		16.9892	1.4265	1.3594	1.4027		16.9892	1.5841	1.5267	1.5147		16.9892	1.4526	1.4665	1.3986		16.9892	1.3975	1.4372	1.4022
	17.2394	1.5327	1.5606	1.5306		17.2394	1.4888	1.4911	1.4333		17.2394	1.4193	1.3641	1.4038		17.2394	1.5961	1.5371	1.5162		17.2394	1.4638	1.4794	1.4134		17.2394	1.412	1.4449	1.4063
	17.4897	1.5349	1.5823	1.539		17.4897	1.4962	1.4978	1.4306		17.4897	1.4189	1.3608	1.4069		17.4897	1.6111	1.5454	1.5224		17.4897	1.4752	1.4902	1.4215		17.4897	1.4134	1.4438	1.412
	17.7397	1.5541	1.601	1.5518		17.7397	1.5142	1.5074	1.4337		17.7397	1.435	1.3597	1.4135		17.7397	1.6316	1.5585	1.5401		17.7397	1.4894	1.4882	1.4361		17.7397	1.4271	1.4523	1.4182
	17.99	1.5679	1.6079	1.5628		17.99	1.5286	1.5204	1.4402		17.99	1.44	1.3663	1.4174		17.99	1.6328	1.5643	1.5528		17.99	1.4854	1.4953	1.4537		17.99	1.4307	1.4598	1.4302
	18.24	1.5727	1.6127	1.5822		18.24	1.5378	1.5259	1.4483		18.24	1.4563	1.3705	1.4314		18.24	1.649	1.5811	1.5644		18.24	1.4985	1.4995	1.4665		18.24	1.4399	1.4692	1.4328
	18.4906	1.5716	1.6287	1.5909		18.4906	1.5432	1.536	1.4521		18.4906	1.4558	1.3822	1.4442		18.4906	1.6561	1.5851	1.565		18.4906	1.5125	1.5178	1.4775		18.4906	1.4499	1.4782	1.4434
	18.7406	1.579	1.6346	1.598		18.7406	1.5435	1.5409	1.453		18.7406	1.4628	1.3897	1.4485		18.7406	1.6707	1.5907	1.5703		18.7406	1.5146	1.5192	1.4881		18.7406	1.4593	1.4812	1.448
	18.9897	1.5929	1.6397	1.6087		18.9897	1.5447	1.5491	1.4554		18.9897	1.4775	1.3958	1.4568		18.9897	1.6837	1.6052	1.5775		18.9897	1.5251	1.5292	1.4936		18.9897	1.4615	1.4902	1.457
	19.2406	1.6054	1.659	1.6218		19.2406	1.5652	1.5559	1.4612		19.2406	1.4869	1.4004	1.4673		19.2406	1.6869	1.6209	1.593		19.2406	1.5321	1.5358	1.5019		19.2406	1.4669	1.5083	1.4668
	19.4906	1.613	1.6773	1.6277		19.4906	1.5711	1.5685	1.4763		19.4906	1.4904	1.4112	1.4824		19.4906	1.6917	1.6246	1.5984		19.4906	1.5449	1.5418	1.5143		19.4906	1.4756	1.5188	1.4758
	19.7406	1.6278	1.6861	1.6369		19.7406	1.5749	1.5829	1.4848		19.7406	1.5014	1.42	1.4921		19.7406	1.6985	1.63	1.6083		19.7406	1.5495	1.5582	1.5173		19.7406	1.4906	1.5217	1.4879
	19.9903	1.6454	1.6933	1.6557		19.9903	1.583	1.5857	1.4873		19.9903	1.5073	1.4189	1.5017		19.9903	1.704	1.6397	1.6267		19.9903	1.5594	1.5577	1.525		19.9903	1.4982	1.5298	1.5005
	20.2406	1.6628	1.7064	1.6657		20.2406	1.5912	1.5983	1.4963		20.2406	1.5098	1.4158	1.4996		20.2406	1.7199	1.6449	1.6383		20.2406	1.5681	1.5694	1.5319		20.2406	1.5044	1.5385	1.5136
	20.4908	1.6738	1.7166	1.6742		20.4908	1.5987	1.6033	1.5119		20.4908	1.5154	1.4206	1.4956		20.4908	1.7292	1.6578	1.6558		20.4908	1.58	1.5783	1.5385		20.4908	1.5151	1.5409	1.517
	20.7411	1.6822	1.7201	1.6761		20.7411	1.5994	1.6095	1.5274		20.7411	1.5274	1.4208	1.5113		20.7411	1.7364	1.6722	1.6574		20.7411	1.5849	1.5897	1.5542		20.7411	1.5197	1.5521	1.5216
	20.9914	1.6887	1.7234	1.6876		20.9914	1.6171	1.6195	1.5273		20.9914	1.5343	1.4327	1.5131		20.9914	1.7344	1.6832	1.6667		20.9914	1.5918	1.5957	1.566		20.9914	1.5199	1.5613	1.5273
	21.2417	1.6953	1.7351	1.6954		21.2417	1.6261	1.6357	1.5325		21.2417	1.5431	1.4416	1.5176		21.2417	1.7359	1.7052	1.6706		21.2417	1.5992	1.6019	1.5726		21.2417	1.5347	1.5593	1.5354
	21.4919	1.7263	1.756	1.7041		21.4919	1.6325	1.6385	1.5384		21.4919	1.5408	1.4473	1.5302		21.4919	1.7563	1.7108	1.6852		21.4919	1.6044	1.6038	1.5829		21.4919	1.5477	1.5664	1.5473
	21.7417	1.73	1.762	1.7144		21.7417	1.6488	1.6462	1.5491		21.7417	1.5484	1.4505	1.5372		21.7417	1.7711	1.7195	1.6976		21.7417	1.6173	1.6067	1.5935		21.7417	1.5627	1.5727	1.5593
	21.9903	1.7296	1.7648	1.7201		21.9903	1.6553	1.6619	1.5487		21.9903	1.5575	1.4479	1.5411		21.9903	1.7744	1.7367	1.7097		21.9903	1.627	1.6134	1.6014		21.9903	1.5751	1.5874	1.5667
	22.2411	1.7481	1.7745	1.7161		22.2411	1.6566	1.6656	1.5485		22.2411	1.5653	1.4512	1.5491		22.2411	1.7734	1.7439	1.7187		22.2411	1.6317	1.627	1.6068		22.2411	1.5779	1.5896	1.5688
	22.4917	1.7535	1.7803	1.7335		22.4917	1.6641	1.6703	1.5507		22.4917	1.5621	1.4632	1.5522		22.4917	1.788	1.7557	1.7198		22.4917	1.6402	1.6307	1.5999		22.4917	1.5879	1.5939	1.5804
	22.7417	1.7557	1.7915	1.7423		22.7417	1.6733	1.6786	1.5609		22.7417	1.5679	1.4638	1.5621		22.7417	1.7971	1.7564	1.7183		22.7417	1.6483	1.6447	1.6079		22.7417	1.583	1.5979	1.5828
	22.9917	1.7508	1.7978	1.7495		22.9917	1.6798	1.6881	1.5679		22.9917	1.576	1.4692	1.5679		22.9917	1.8152	1.7646	1.7277		22.9917	1.6513	1.6497	1.6185		22.9917	1.586	1.6083	1.5866
	23.2422	1.7582	1.8015	1.7518		23.2422	1.6911	1.6978	1.5723		23.2422	1.5836	1.4754	1.5799		23.2422	1.8317	1.7721	1.7418		23.2422	1.6541	1.6514	1.6263		23.2422	1.5894	1.6103	1.5953
	23.4922	1.759	1.808	1.7478		23.4922	1.7008	1.7066	1.5869		23.4922	1.5906	1.4813	1.5868		23.4922	1.8461	1.7777	1.741		23.4922	1.6604	1.6565	1.6304		23.4922	1.6042	1.6163	1.602
	23.7422	1.7705	1.819	1.7528		23.7422	1.7122	1.7155	1.5905		23.7422	1.5857	1.4812	1.5927		23.7422	1.8573	1.7873	1.755		23.7422	1.6742	1.6564	1.6376		23.7422	1.6108	1.6197	1.6159
	23.9928	1.7828	1.8296	1.7606		23.9928	1.7197	1.7236	1.5981		23.9928	1.5955	1.477	1.5933		23.9928	1.8571	1.7971	1.7599		23.9928	1.6842	1.6725	1.6448		23.9928	1.609	1.6228	1.6177
	24.2433	1.7909	1.837	1.7592		24.2433	1.7262	1.726	1.6082		24.2433	1.604	1.4796	1.6014		24.2433	1.864	1.8119	1.772		24.2433	1.6931	1.6769	1.6587		24.2433	1.6204	1.6327	1.6258
	24.4939	1.8037	1.84	1.7699		24.4939	1.7238	1.7203	1.6104		24.4939	1.6097	1.4901	1.6105		24.4939	1.869	1.824	1.7837		24.4939	1.7106	1.6807	1.6599		24.4939	1.6164	1.6465	1.6318
	24.7436	1.8059	1.8512	1.7775		24.7436	1.7336	1.7271	1.6156		24.7436	1.6164	1.4984	1.6108		24.7436	1.8785	1.8279	1.7867		24.7436	1.7153	1.6868	1.6648		24.7436	1.6227	1.6544	1.6382
	24.9936	1.8134	1.8493	1.7863		24.9936	1.7318	1.7283	1.6242		24.9936	1.6277	1.5005	1.6072		24.9936	1.8808	1.8389	1.7939		24.9936	1.7147	1.6923	1.6684		24.9936	1.6226	1.6576	1.6325
	25.2428	1.8132	1.8556	1.7868		25.2428	1.7316	1.7355	1.6281		25.2428	1.6391	1.5006	1.6129		25.2428	1.8922	1.8415	1.7978		25.2428	1.7156	1.6971	1.6684		25.2428	1.62	1.6581	1.6442
	25.4928	1.8254	1.869	1.7923		25.4928	1.7371	1.7412	1.629		25.4928	1.6573	1.5093	1.6139		25.4928	1.9113	1.8437	1.8051		25.4928	1.7168	1.6985	1.6755		25.4928	1.6145	1.6583	1.6435
	25.7428	1.8254	1.8746	1.8055		25.7428	1.7424	1.743	1.6289		25.7428	1.6458	1.516	1.6182		25.7428	1.9064	1.8435	1.8073		25.7428	1.7321	1.7023	1.6733		25.7428	1.6139	1.6696	1.6527
	25.9928	1.8292	1.8743	1.816		25.9928	1.7416	1.7473	1.6301		25.9928	1.6487	1.5167	1.6198		25.9928	1.911	1.8459	1.8072		25.9928	1.7396	1.7062	1.6797		25.9928	1.6193	1.6764	1.6562
	26.2425	1.8345	1.8791	1.8147		26.2425	1.7468	1.7538	1.6346		26.2425	1.6525	1.5117	1.6207		26.2425	1.9231	1.8481	1.8107		26.2425	1.7444	1.7103	1.683		26.2425	1.6318	1.6706	1.6522
	26.4928	1.8417	1.8888	1.8223		26.4928	1.7499	1.7528	1.6477		26.4928	1.6576	1.5164	1.6234		26.4928	1.9267	1.8556	1.8145		26.4928	1.7491	1.7074	1.6884		26.4928	1.6408	1.6665	1.6582
	26.7422	1.8444	1.889	1.8254		26.7422	1.7555	1.7593	1.6534		26.7422	1.6591	1.5172	1.6236		26.7422	1.9252	1.8628	1.8183		26.7422	1.7521	1.7169	1.6902		26.7422	1.6411	1.6631	1.6564
	26.9911	1.8467	1.8902	1.8174		26.9911	1.767	1.7608	1.6529		26.9911	1.6539	1.5223	1.6191		26.9911	1.9374	1.8711	1.8231		26.9911	1.7474	1.7182	1.6869		26.9911	1.6452	1.6538	1.6592
	27.2414	1.8488	1.8895	1.8258		27.2414	1.7669	1.7672	1.6512		27.2414	1.6516	1.5297	1.6232		27.2414	1.9422	1.8789	1.822		27.2414	1.7536	1.7164	1.6866		27.2414	1.6476	1.6579	1.663
	27.4903	1.8517	1.8946	1.8399		27.4903	1.7722	1.7639	1.6534		27.4903	1.6565	1.5272	1.6315		27.4903	1.9565	1.8811	1.8186		27.4903	1.7586	1.7131	1.6923		27.4903	1.6476	1.6707	1.6725
	27.7408	1.8488	1.8978	1.8403		27.7408	1.7745	1.7644	1.666		27.7408	1.6652	1.5299	1.6399		27.7408	1.968	1.8793	1.8309		27.7408	1.7591	1.7123	1.6994		27.7408	1.6477	1.6769	1.6675
	27.9911	1.8484	1.9073	1.8508		27.9911	1.7822	1.7795	1.6665		27.9911	1.6634	1.5374	1.648		27.9911	1.9818	1.8871	1.8355		27.9911	1.7659	1.7174	1.6983		27.9911	1.6547	1.6819	1.6706
	28.2406	1.8539	1.909	1.8575		28.2406	1.7829	1.7759	1.6737		28.2406	1.6714	1.5421	1.6496		28.2406	1.9788	1.889	1.8377		28.2406	1.779	1.7212	1.7018		28.2406	1.6535	1.6893	1.6819
	28.4903	1.8473	1.9128	1.8594		28.4903	1.7853	1.7737	1.6845		28.4903	1.6722	1.5393	1.6423		28.4903	1.9908	1.8939	1.8278		28.4903	1.7825	1.7222	1.7014		28.4903	1.6548	1.6899	1.6854
	28.7403	1.8464	1.9203	1.863		28.7403	1.791	1.782	1.6908		28.7403	1.6787	1.5377	1.6505		28.7403	1.9909	1.8933	1.823		28.7403	1.7789	1.7224	1.7166		28.7403	1.6559	1.6981	1.6717
	28.9897	1.8559	1.9219	1.8631		28.9897	1.7987	1.7864	1.699		28.9897	1.6795	1.5424	1.6591		28.9897	1.9935	1.8928	1.8228		28.9897	1.7766	1.7424	1.708		28.9897	1.6631	1.7045	1.6784
	29.2392	1.8538	1.9146	1.8657		29.2392	1.8103	1.7889	1.6972		29.2392	1.6809	1.5435	1.6554		29.2392	1.9926	1.9093	1.8315		29.2392	1.7815	1.7412	1.7043		29.2392	1.6624	1.6973	1.6853
	29.4881	1.8594	1.9147	1.8603		29.4881	1.8079	1.7884	1.6882		29.4881	1.6756	1.5422	1.6604		29.4881	2.0033	1.9215	1.8335		29.4881	1.7818	1.7275	1.7113		29.4881	1.663	1.6941	1.6899
	29.7383	1.8673	1.9193	1.8692		29.7383	1.8058	1.7962	1.6809		29.7383	1.6826	1.5387	1.6544		29.7383	2.0095	1.9163	1.8372		29.7383	1.7886	1.7354	1.7077		29.7383	1.6665	1.6959	1.6828
	29.9878	1.8715	1.9192	1.8764		29.9878	1.8065	1.7968	1.6816		29.9878	1.6858	1.547	1.6624		29.9878	2.0202	1.9198	1.8411		29.9878	1.7907	1.7409	1.6984		29.9878	1.6624	1.7002	1.6768
	30.2381	1.8709	1.9218	1.8817		30.2381	1.8134	1.8018	1.6927		30.2381	1.691	1.5448	1.6679		30.2381	2.0047	1.9303	1.8461		30.2381	1.7931	1.7464	1.6992		30.2381	1.667	1.6939	1.6723
	30.4886	1.8758	1.9249	1.8844		30.4886	1.8196	1.8047	1.6918		30.4886	1.6909	1.5499	1.6739		30.4886	2.0147	1.9354	1.8525		30.4886	1.7974	1.7467	1.7029		30.4886	1.6617	1.6947	1.6748
	30.7386	1.8698	1.9305	1.8875		30.7386	1.8151	1.8043	1.6948		30.7386	1.6985	1.5518	1.6675		30.7386	2.024	1.9363	1.8599		30.7386	1.792	1.744	1.7135		30.7386	1.6675	1.6952	1.682
	30.9881	1.8687	1.9343	1.8868		30.9881	1.8175	1.8084	1.7012		30.9881	1.7023	1.5532	1.6779		30.9881	2.0343	1.9371	1.861		30.9881	1.7791	1.7513	1.7328		30.9881	1.6766	1.7014	1.6847
	31.2378	1.8713	1.9418	1.8805		31.2378	1.8182	1.806	1.7003		31.2378	1.7024	1.5538	1.6808		31.2378	2.028	1.9418	1.8653		31.2378	1.7784	1.7556	1.7305		31.2378	1.682	1.7056	1.6801
	31.4872	1.8783	1.9446	1.8845		31.4872	1.8219	1.8056	1.7007		31.4872	1.6908	1.5569	1.6775		31.4872	2.0362	1.9395	1.8654		31.4872	1.7854	1.7552	1.7275		31.4872	1.6815	1.7111	1.6874
	31.7367	1.8771	1.9388	1.8794		31.7367	1.8153	1.8143	1.7026		31.7367	1.6958	1.5582	1.6819		31.7367	2.0307	1.9442	1.8588		31.7367	1.7956	1.7574	1.7257		31.7367	1.6833	1.7167	1.6921
	31.9867	1.8815	1.941	1.8866		31.9867	1.8249	1.8215	1.7036		31.9867	1.6943	1.5615	1.6826		31.9867	2.0382	1.9507	1.8606		31.9867	1.789	1.7552	1.7332		31.9867	1.6882	1.7142	1.6998
	32.2358	1.8874	1.9478	1.8948		32.2358	1.8307	1.8193	1.7064		32.2358	1.6989	1.5605	1.6847		32.2358	2.0606	1.9588	1.8645		32.2358	1.7823	1.758	1.7424		32.2358	1.6848	1.7192	1.7008
	32.4839	1.8897	1.9542	1.9018		32.4839	1.8295	1.8252	1.7074		32.4839	1.7078	1.5611	1.6897		32.4839	2.0694	1.9671	1.8597		32.4839	1.7857	1.7561	1.7435		32.4839	1.6906	1.7274	1.6929
	32.7333	1.8877	1.9537	1.9091		32.7333	1.8274	1.8229	1.7053		32.7333	1.7114	1.5636	1.6874		32.7333	2.0738	1.9652	1.8529		32.7333	1.7892	1.7685	1.7474		32.7333	1.6945	1.7166	1.6866
	32.9839	1.8945	1.9567	1.9135		32.9839	1.8299	1.8286	1.6993		32.9839	1.7089	1.5669	1.6908		32.9839	2.0785	1.9606	1.8569		32.9839	1.7902	1.7675	1.7482		32.9839	1.6993	1.7123	1.6865
	33.2339	1.8965	1.9613	1.9202		33.2339	1.8339	1.8327	1.6955		33.2339	1.7089	1.5659	1.6902		33.2339	2.0793	1.9597	1.8661		33.2339	1.7898	1.7622	1.7479		33.2339	1.6931	1.7168	1.6964
	33.4831	1.8924	1.9662	1.9202		33.4831	1.8268	1.8345	1.6983		33.4831	1.7118	1.5692	1.6869		33.4831	2.0848	1.9595	1.8525		33.4831	1.7838	1.7641	1.7532		33.4831	1.6921	1.7288	1.696
	33.7339	1.9035	1.9668	1.9201		33.7339	1.8236	1.8369	1.6982		33.7339	1.7113	1.5721	1.6861		33.7339	2.0802	1.9563	1.8557		33.7339	1.7847	1.774	1.7587		33.7339	1.6986	1.7381	1.6881
	33.9839	1.9088	1.9674	1.9206		33.9839	1.8248	1.8366	1.7085		33.9839	1.7271	1.5783	1.6908		33.9839	2.0792	1.9575	1.8634		33.9839	1.7876	1.7844	1.7614		33.9839	1.7048	1.73	1.6902
	34.2339	1.9064	1.9696	1.93		34.2339	1.8273	1.8374	1.7104		34.2339	1.7255	1.5816	1.6967		34.2339	2.0902	1.9605	1.8637		34.2339	1.7879	1.7698	1.7574		34.2339	1.7153	1.7272	1.6921
	34.4839	1.9085	1.978	1.9274		34.4839	1.8241	1.8286	1.7117		34.4839	1.7338	1.5803	1.7014		34.4839	2.0963	1.9627	1.871		34.4839	1.7817	1.7736	1.76		34.4839	1.7238	1.7234	1.6983
	34.7333	1.9055	1.981	1.9256		34.7333	1.8286	1.8342	1.7121		34.7333	1.7352	1.5823	1.6997		34.7333	2.0956	1.9585	1.8734		34.7333	1.7856	1.7722	1.7617		34.7333	1.7222	1.7228	1.7004
	34.9814	1.9072	1.9908	1.9261		34.9814	1.8318	1.835	1.71		34.9814	1.7397	1.5756	1.708		34.9814	2.0948	1.9628	1.8725		34.9814	1.7802	1.772	1.765		34.9814	1.7237	1.7212	1.6939
	35.2317	1.9132	1.996	1.9259		35.2317	1.8303	1.8344	1.7058		35.2317	1.7405	1.5717	1.7097		35.2317	2.0967	1.9577	1.8802		35.2317	1.7854	1.7745	1.7617		35.2317	1.7239	1.7134	1.6956
	35.4819	1.9121	1.9989	1.9275		35.4819	1.8312	1.8308	1.706		35.4819	1.7404	1.574	1.6999		35.4819	2.1046	1.9555	1.8807		35.4819	1.7767	1.7873	1.7553		35.4819	1.7244	1.7256	1.6965
	35.7328	1.9135	1.9958	1.9351		35.7328	1.8342	1.8357	1.7155		35.7328	1.7466	1.58	1.708		35.7328	2.1002	1.9525	1.8878		35.7328	1.781	1.7867	1.7561		35.7328	1.7225	1.729	1.7022
	35.9825	1.9181	1.9932	1.9417		35.9825	1.8357	1.8313	1.7171		35.9825	1.7436	1.583	1.7098		35.9825	2.107	1.9556	1.8754		35.9825	1.7889	1.7816	1.7562		35.9825	1.7237	1.7331	1.7136
	36.2331	1.9177	1.99	1.9374		36.2331	1.8372	1.8276	1.7108		36.2331	1.7435	1.5834	1.7085		36.2331	2.1142	1.9481	1.8692		36.2331	1.7927	1.7785	1.7565		36.2331	1.7292	1.74	1.7087
	36.4839	1.9151	1.9922	1.9371		36.4839	1.8326	1.8275	1.7096		36.4839	1.7472	1.5854	1.7105		36.4839	2.1125	1.9534	1.87		36.4839	1.7958	1.7824	1.7624		36.4839	1.7325	1.7581	1.7061
	36.7339	1.9154	1.9956	1.9422		36.7339	1.8313	1.8289	1.7131		36.7339	1.7491	1.5922	1.711		36.7339	2.1221	1.947	1.8703		36.7339	1.7924	1.7964	1.7674		36.7339	1.7316	1.7579	1.704
	36.9839	1.9135	1.9971	1.9497		36.9839	1.8338	1.8309	1.7205		36.9839	1.7477	1.5888	1.7153		36.9839	2.119	1.9425	1.875		36.9839	1.795	1.7912	1.7711		36.9839	1.7352	1.7628	1.7074
	37.2333	1.9132	1.9923	1.9555		37.2333	1.8391	1.8404	1.7246		37.2333	1.7444	1.5866	1.7125		37.2333	2.1201	1.9471	1.8877		37.2333	1.8008	1.7951	1.7684		37.2333	1.7336	1.7603	1.7172
	37.4836	1.922	1.9983	1.9573		37.4836	1.8398	1.8427	1.7226		37.4836	1.7482	1.5877	1.7119		37.4836	2.1257	1.9519	1.8837		37.4836	1.8098	1.8002	1.7643		37.4836	1.7334	1.7568	1.7161
	37.7331	1.9295	2.0022	1.9589		37.7331	1.837	1.8434	1.7149		37.7331	1.7466	1.5875	1.7178		37.7331	2.1248	1.9498	1.88		37.7331	1.8144	1.8033	1.7596		37.7331	1.7315	1.7541	1.7098
	37.9828	1.936	2.0064	1.9585		37.9828	1.832	1.8424	1.715		37.9828	1.7427	1.5835	1.7161		37.9828	2.1264	1.9556	1.8866		37.9828	1.8082	1.8042	1.7605		37.9828	1.733	1.7518	1.7137
	38.2331	1.9375	2.0091	1.9609		38.2331	1.8327	1.845	1.7238		38.2331	1.7412	1.5846	1.7105		38.2331	2.1198	1.9467	1.8935		38.2331	1.8092	1.8061	1.7664		38.2331	1.7297	1.7505	1.7097
	38.4831	1.9357	2.0043	1.9567		38.4831	1.8423	1.8434	1.7169		38.4831	1.7383	1.5807	1.7095		38.4831	2.1168	1.9506	1.8983		38.4831	1.815	1.8042	1.7686		38.4831	1.7345	1.7499	1.7109
	38.7339	1.9369	2.004	1.9573		38.7339	1.857	1.8417	1.7144		38.7339	1.7379	1.5797	1.7107		38.7339	2.1188	1.9488	1.9049		38.7339	1.8114	1.806	1.7644		38.7339	1.7348	1.7493	1.7055
	38.9839	1.9358	2.0037	1.954		38.9839	1.8506	1.8447	1.7177		38.9839	1.7389	1.5754	1.7099		38.9839	2.1081	1.9515	1.9068		38.9839	1.8181	1.8063	1.7641		38.9839	1.7364	1.7506	1.7031
	39.2342	1.9398	2.0006	1.9522		39.2342	1.8482	1.8513	1.7247		39.2342	1.7454	1.5717	1.7105		39.2342	2.1046	1.9502	1.907		39.2342	1.8133	1.8049	1.7682		39.2342	1.7432	1.7572	1.7044
	39.4847	1.9452	1.9877	1.9568		39.4847	1.8482	1.8459	1.7256		39.4847	1.7486	1.5719	1.711		39.4847	2.1082	1.9479	1.9137		39.4847	1.8086	1.8035	1.7711		39.4847	1.7411	1.761	1.7111
	39.735	1.947	1.9837	1.9551		39.735	1.8481	1.8436	1.7181		39.735	1.7454	1.5725	1.7109		39.735	2.1227	1.9583	1.9155		39.735	1.8024	1.8057	1.7706		39.735	1.7394	1.7611	1.7178
	39.9839	1.9432	1.9808	1.9578		39.9839	1.8485	1.8548	1.7119		39.9839	1.7425	1.5707	1.7062		39.9839	2.1404	1.9542	1.9192		39.9839	1.8114	1.809	1.7644		39.9839	1.7407	1.7548	1.7179
	40.2331	1.9421	1.9818	1.9558		40.2331	1.8499	1.8553	1.7064		40.2331	1.7396	1.5712	1.7065		40.2331	2.1336	1.9602	1.9193		40.2331	1.8119	1.8101	1.762		40.2331	1.746	1.7517	1.7164
	40.4831	1.9406	1.981	1.959		40.4831	1.8514	1.855	1.7116		40.4831	1.7418	1.579	1.7014		40.4831	2.1371	1.9672	1.914		40.4831	1.8113	1.8155	1.7631		40.4831	1.743	1.7473	1.7179
	40.7331	1.9449	1.979	1.958		40.7331	1.8577	1.8571	1.726		40.7331	1.7391	1.5811	1.7023		40.7331	2.1346	1.9655	1.9151		40.7331	1.8147	1.8088	1.7755		40.7331	1.7408	1.7458	1.7206
	40.9828	1.9471	1.9779	1.9576		40.9828	1.8579	1.8564	1.727		40.9828	1.7367	1.5768	1.7105		40.9828	2.1336	1.9709	1.917		40.9828	1.8166	1.809	1.7749		40.9828	1.7455	1.7431	1.7229
	41.2322	1.9437	1.9859	1.9537		41.2322	1.8665	1.8553	1.7268		41.2322	1.7316	1.5701	1.7183		41.2322	2.1373	1.966	1.9171		41.2322	1.8144	1.8062	1.7758		41.2322	1.7519	1.7431	1.7115
	41.4808	1.9465	1.9823	1.9448		41.4808	1.8645	1.8539	1.7288		41.4808	1.7374	1.5658	1.7221		41.4808	2.1346	1.966	1.917		41.4808	1.8172	1.7982	1.7727		41.4808	1.7478	1.7491	1.7099
	41.7314	1.9533	1.9775	1.942		41.7314	1.8675	1.8538	1.7306		41.7314	1.7398	1.5674	1.7167		41.7314	2.1381	1.9687	1.915		41.7314	1.8195	1.7964	1.7681		41.7314	1.7425	1.7554	1.7061
	41.9811	1.9552	1.9836	1.9353		41.9811	1.864	1.8502	1.7312		41.9811	1.754	1.5697	1.7119		41.9811	2.1356	1.9745	1.916		41.9811	1.8176	1.7912	1.763		41.9811	1.7399	1.753	1.7107
	42.2317	1.9518	1.9912	1.939		42.2317	1.8612	1.8534	1.7288		42.2317	1.7446	1.5716	1.704		42.2317	2.1352	1.9773	1.91		42.2317	1.8166	1.7927	1.7594		42.2317	1.7359	1.7502	1.7134
	42.4811	1.9506	1.9936	1.9399		42.4811	1.8584	1.8563	1.7312		42.4811	1.7393	1.5678	1.703		42.4811	2.1271	1.9792	1.9103		42.4811	1.8252	1.7904	1.7571		42.4811	1.7409	1.7503	1.7073
	42.7311	1.95	1.9915	1.9401		42.7311	1.8609	1.852	1.7252		42.7311	1.7394	1.5686	1.703		42.7311	2.1223	1.9756	1.9051		42.7311	1.8214	1.7941	1.7594		42.7311	1.729	1.7522	1.7083
	42.9814	1.9531	1.985	1.9407		42.9814	1.8653	1.8536	1.7236		42.9814	1.7375	1.567	1.7046		42.9814	2.1254	1.9799	1.9018		42.9814	1.8201	1.8028	1.7572		42.9814	1.7303	1.7502	1.7119
	43.2314	1.9448	1.9904	1.9449		43.2314	1.8656	1.8554	1.7262		43.2314	1.7378	1.5668	1.7006		43.2314	2.1264	1.9819	1.9049		43.2314	1.8168	1.7962	1.756		43.2314	1.7305	1.7442	1.7159
	43.4814	1.9448	1.99	1.9454		43.4814	1.8664	1.8524	1.7273		43.4814	1.7385	1.5708	1.7002		43.4814	2.1221	1.9747	1.9017		43.4814	1.8164	1.7927	1.7587		43.4814	1.737	1.7421	1.7152
	43.7314	1.9409	1.9908	1.9379		43.7314	1.8666	1.8516	1.7232		43.7314	1.7351	1.5682	1.7021		43.7314	2.1143	1.9804	1.9053		43.7314	1.826	1.7958	1.7614		43.7314	1.734	1.7425	1.7015
	43.9808	1.9409	1.9922	1.9408		43.9808	1.8676	1.8553	1.7166		43.9808	1.7318	1.5664	1.7074		43.9808	2.1207	1.9743	1.9051		43.9808	1.8242	1.7957	1.7609		43.9808	1.7294	1.7412	1.7003
	44.2308	1.9442	1.9974	1.9374		44.2308	1.8651	1.8546	1.7181		44.2308	1.7313	1.5614	1.7083		44.2308	2.1402	1.9783	1.911		44.2308	1.8238	1.8002	1.7603		44.2308	1.7303	1.7414	1.7
	44.48	1.9414	2.0049	1.9294		44.48	1.857	1.8517	1.7168		44.48	1.7311	1.5565	1.7047		44.48	2.1444	1.9863	1.9001		44.48	1.8271	1.8026	1.759		44.48	1.7376	1.7349	1.7061
	44.73	1.9503	1.9997	1.925		44.73	1.8515	1.8502	1.7149		44.73	1.7321	1.5587	1.6967		44.73	2.1408	1.996	1.8931		44.73	1.8259	1.7998	1.7574		44.73	1.7315	1.7295	1.7052
	44.98	1.9457	1.9985	1.9275		44.98	1.8451	1.8505	1.7141		44.98	1.7344	1.5587	1.7024		44.98	2.1384	1.9884	1.8952		44.98	1.8268	1.7886	1.7544		44.98	1.7279	1.7281	1.6981
	45.2306	1.9443	2.0018	1.9247		45.2306	1.8413	1.8524	1.7118		45.2306	1.7315	1.5561	1.7022		45.2306	2.1408	1.9846	1.8957		45.2306	1.8214	1.7933	1.752		45.2306	1.7325	1.7265	1.6942
	45.4803	1.9441	2.0009	1.923		45.4803	1.8371	1.8499	1.7136		45.4803	1.7321	1.5526	1.7036		45.4803	2.1411	1.9854	1.8957		45.4803	1.8172	1.7947	1.7546		45.4803	1.735	1.7191	1.6927
	45.7308	1.9456	2.0007	1.9216		45.7308	1.8435	1.8469	1.7141		45.7308	1.7355	1.5543	1.7039		45.7308	2.1372	1.9972	1.8956		45.7308	1.8162	1.7903	1.7538		45.7308	1.7307	1.7188	1.6986
	45.9817	1.9486	1.9991	1.9202		45.9817	1.8349	1.8445	1.7111		45.9817	1.725	1.5567	1.7065		45.9817	2.1352	1.9846	1.8999		45.9817	1.8141	1.7899	1.7607		45.9817	1.732	1.7173	1.6958
	46.2317	1.9468	1.998	1.9192		46.2317	1.8305	1.8467	1.7085		46.2317	1.7236	1.5556	1.7041		46.2317	2.133	1.9837	1.8899		46.2317	1.8103	1.7897	1.753		46.2317	1.7308	1.7178	1.6937
	46.4819	1.95	1.9963	1.9175		46.4819	1.8304	1.8471	1.7102		46.4819	1.7201	1.5544	1.7049		46.4819	2.1262	1.9868	1.8843		46.4819	1.8098	1.7866	1.7521		46.4819	1.7328	1.7111	1.6907
	46.7325	1.9522	1.9935	1.9167		46.7325	1.8328	1.844	1.7088		46.7325	1.7344	1.5519	1.7034		46.7325	2.1287	1.9962	1.8857		46.7325	1.8045	1.783	1.7514		46.7325	1.7306	1.7146	1.6897
	46.9822	1.9513	1.9928	1.9214		46.9822	1.8316	1.8397	1.71		46.9822	1.7323	1.5498	1.7048		46.9822	2.1262	1.9935	1.8817		46.9822	1.8035	1.7863	1.7476		46.9822	1.7245	1.7146	1.6942
	47.2319	1.9506	1.9911	1.9198		47.2319	1.8242	1.8344	1.7164		47.2319	1.72	1.5515	1.7038		47.2319	2.1296	1.9883	1.8897		47.2319	1.8035	1.7834	1.7475		47.2319	1.7221	1.7112	1.6913
	47.4817	1.9498	1.9899	1.9169		47.4817	1.824	1.8359	1.708		47.4817	1.7174	1.5495	1.703		47.4817	2.1409	1.9835	1.8853		47.4817	1.8067	1.782	1.7438		47.4817	1.7237	1.7131	1.6858
	47.7317	1.9577	1.9918	1.9131		47.7317	1.8204	1.8384	1.6986		47.7317	1.7127	1.5466	1.6993		47.7317	2.1436	1.9811	1.8816		47.7317	1.8046	1.7784	1.7437		47.7317	1.7273	1.7157	1.6822
	47.9817	1.9629	1.9892	1.9099		47.9817	1.8352	1.8358	1.6976		47.9817	1.7104	1.547	1.6945		47.9817	2.1402	1.9757	1.8831		47.9817	1.7949	1.7775	1.7413		47.9817	1.7195	1.7143	1.6823
	48.2314	1.9636	1.9866	1.9096		48.2314	1.8246	1.8366	1.7032		48.2314	1.707	1.5437	1.6943		48.2314	2.1335	1.9765	1.8837		48.2314	1.7953	1.7773	1.7393		48.2314	1.7084	1.7113	1.6869
	48.4808	1.9559	1.9856	1.9095		48.4808	1.8193	1.8364	1.7025		48.4808	1.7051	1.5426	1.6946		48.4808	2.1353	1.9756	1.8847		48.4808	1.7959	1.7687	1.7367		48.4808	1.7037	1.7117	1.6797
	48.7311	1.9565	1.9886	1.9051		48.7311	1.8154	1.8367	1.7029		48.7311	1.7027	1.5424	1.6913		48.7311	2.1329	1.9726	1.8812		48.7311	1.7933	1.7661	1.7345		48.7311	1.7114	1.7131	1.6748
	48.9811	1.9548	1.9888	1.9048		48.9811	1.815	1.8355	1.7025		48.9811	1.7055	1.54	1.6877		48.9811	2.1349	1.9733	1.8744		48.9811	1.7915	1.7639	1.734		48.9811	1.705	1.7134	1.6726
	49.2311	1.9552	1.9868	1.9063		49.2311	1.8149	1.8315	1.7034		49.2311	1.7091	1.5385	1.6886		49.2311	2.1256	1.9647	1.8705		49.2311	1.7875	1.7682	1.7301		49.2311	1.7048	1.7055	1.6756
	49.4811	1.9541	1.9886	1.9084		49.4811	1.8116	1.8323	1.703		49.4811	1.7066	1.5372	1.6886		49.4811	2.1184	1.9683	1.8689		49.4811	1.7872	1.7665	1.7269		49.4811	1.7013	1.6974	1.6786
	49.7314	1.9502	1.9874	1.9078		49.7314	1.81	1.8296	1.7		49.7314	1.7036	1.5385	1.6845		49.7314	2.1191	1.9738	1.8669		49.7314	1.7811	1.7661	1.726		49.7314	1.7025	1.6948	1.6725
	49.9781	1.9471	1.9876	1.9034		49.9781	1.8133	1.8274	1.6951		49.9781	1.7056	1.537	1.6834		49.9781	2.1225	1.9814	1.8654		49.9781	1.7829	1.7656	1.7255		49.9781	1.7069	1.6974	1.6721

## Sheet: Fig. 2
Fig. 2c
		HIP car 1:1								HIP car 1:3								HIP car 1:7								NALM only
	0	21200000	15700000	15400000	17400000	16000000				20300000	25800000	22100000	22600000	23800000				8370000	11600000	8590000	6650000	23200000				13400000	24100000	20600000	19600000	11700000
	3	2770000	2170000	2410000	2500000	2040000				4520000	3420000	3210000	3390000	3710000				2310000	2050000	2030000	1690000	2520000				2620000	4030000	2950000	2200000	2600000
	7	4090000	3360000	4490000	3820000	2960000				3980000	3230000	2970000	2840000	2190000				1450000	2440000	1210000	1330000	3600000				7650000	10300000	5420000	10500000	8490000
	11	3810000	7240000	4760000	5330000	4720000				3150000	3220000	3590000	2530000	2070000				1760000	2270000	1360000	1360000	3310000				99000000	28500000	56400000	57200000	79300000
	15	5670000	15100000	7080000	6260000	8220000				3910000	3470000	2650000	1720000	1800000				1200000	1760000	850000	1130000	2230000				519000000	576000000	245000000	424000000	420000000
	19	13300000	81600000	14700000	9780000	12300000				5510000	4990000	5610000	3300000	3490000				1760000	2010000	1500000	2340000	2450000				1710000000	1910000000	1330000000	1550000000	2260000000
	23	10600000	330000000	22400000	13400000	20400000				2600000	4200000	6070000	3370000	4270000				1650000	1330000	1140000	1470000	2480000				3.19	4130000000	2750000000	2950000000	4020000000
	27	9170000	252000000	22900000	16400000	21200000				5380000	5340000	7100000	3340000	5320000				1290000	1360000	1540000	1650000	2430000				6260000000	6110000000	4950000000	6440000000	6610000000
	31																	1070000	925000	1090000	823000	9390000
	35																	1630000	1640000	1420000	1000000	1480000
	39																	1730000	2060000	1700000	1410000	1140000
	43																	1780000	2060000	1690000	1840000	1540000
	47																	3320000	2180000	1950000	1830000	1190000
	51																	2260000	2500000	1890000	1810000	1380000
	55																	4730000	1970000	1350000	1260000	1480000
	59																	2820000	1800000	2010000	2160000	1720000
	63																	3180000	1160000	1020000	1680000	1070000
Fig. 2d
		Allo car 1:1								Allo car 1:3								Allo car 1:7								NALM only
	0	14700000	12900000	17300000	19600000	9350000				7830000	34000000	10100000	27300000	6100000				11300000	13200000	13000000	9160000	14700000				13400000	24100000	20600000	19600000	11700000
	3	2180000	4170000	3240000	3410000	2080000				3290000	4360000	2130000	3980000	2700000				2000000	1940000	2810000	3400000	3030000				2620000	4030000	2950000	2200000	2600000
	7	6200000	7040000	5340000	6140000	5170000				1850000	2440000	2210000	3500000	1820000				1950000	1610000	1950000	4730000	2080000				7650000	10300000	5420000	10500000	8490000
	11	9970000	11900000	11100000	9530000	9660000				2680000	3010000	3060000	5400000	3190000				2390000	1390000	2510000	2620000	2210000				99000000	28500000	56400000	57200000	79300000
	15	19800000	19900000	22300000	13500000	25200000				2260000	3340000	2480000	3300000	2880000				2140000	1550000	2030000	2040000	1510000				519000000	576000000	245000000	424000000	420000000
	19	32700000	32400000	43300000	19100000	28500000				2250000	2950000	2120000	3530000	1440000				1770000		2350000		1310000				1710000000	1910000000	1330000000	1550000000	2260000000
	23	59800000	42700000	73300000	14000000	80000000				2770000	2600000	2440000	3230000	1650000				1500000		2280000		1230000				3.19	4130000000	2750000000	2950000000	4020000000
	27	118000000	21500000	128000000	7990000	219000000				2990000	3130000	3020000	3350000	2630000				1430000		2320000		926000				6260000000	6110000000	4950000000	6440000000	6610000000
	31																	1620000		2970000		1560000
	35																	1650000		1990000		1300000
	39																	1670000				1460000
	43																	1670000				1850000
	47																	1580000				1350000
	51																	1590000				1390000
	55																	2080000				1630000
	59																	2100000				2000000
	63																	1110000				2060000
Fig. 2e
	CD19 CAR 1:1	CD19 CAR 1:3	CD19 CAR 1:7			HIP-CAR 1:1	HIP-CAR 1:3	HIP-CAR 1:7
	0.17	0.47	0.7			0.26	0.55	0.91
	0.3	0.34	0.91			0.27	0.49	0.79
	0.18	0.45	0.87			0.17	0.58	0.76
	0.22	0.59	0.81			0.24	0.54	0.78
	0.22	0.47	0.83			0.2	0.45	0.85
Fig. 2f
	CD19 CAR 1:1	CD19 CAR 1:3	CD19 CAR 1:7			HIP-CAR 1:1	HIP-CAR 1:3	HIP-CAR 1:7
	1.6	2.37	5.18			1.29	2.43	4.02
	1.32	3.25	5.3			1.58	2.46	4.25
	1.23	2.84	4.08			1.21	2.66	4.82
	1.35	2.34	5.37			1.6	3.06	4.74
	1.46	3.21	4.03			1.28	2.81	4.05
Fig. 2g
	NALM only	CD19 CAR 1:1	CD19 CAR 1:3	CD19 CAR 1:7		NALM only	HIP-CAR 1:1	HIP-CAR 1:3	HIP-CAR 1:7
	13.83	1.78	0.59	0.5		13.83	1.77	0.67	0.9
	10.11	1.59	0.34	0.88		10.11	1.26	0.21	0.93
	12.3	1.81	0.76	0.5		12.3	1.84	0.42	0.91
	14.55	2.15	0.72	0.91		14.55	1.33	0.2	0.58
	13.2	1.22	0.75	0.96		13.2	1.71	0.45	1.09

## Sheet: Fig.3
HIP CAR T cells			0.5					1					3					7				Allo CAR T cells			0.5					1					3					7				Mock T cells			0.5
		0	1	1	1		0	1	1	1		0	1	1	1		0	1	1	1				0	1	1	1		0	1	1	1		0	1	1	1		0	1	1	1				0	1	1	1
		0.299444	0.7567	0.7626	0.7418		0.299444	0.7532	0.7464	0.744		0.299444	0.7248	0.7668	0.7531		0.299444	0.9434	0.9288	0.8605				0.299444	0.7681	0.7508	0.7641		0.299444	0.7479	0.7251	0.7536		0.299444	0.79	0.81	0.8085		0.299444	0.9247	0.9514	0.9419				0.299444	0.6226	0.6108	0.6285
		0.35	0.6296	0.6407	0.6316		0.35	0.6733	0.667	0.6621		0.35	0.6047	0.671	0.6469		0.35	0.7295	0.7191	0.7028				0.35	0.6541	0.6295	0.6397		0.35	0.6658	0.6403	0.671		0.35	0.6952	0.672	0.6869		0.35	0.7176	0.7477	0.7238				0.35	0.5763	0.5654	0.5915
		0.385833	0.5801	0.5907	0.5885		0.385833	0.6251	0.619	0.6146		0.385833	0.5505	0.6228	0.5956		0.385833	0.6672	0.6602	0.6489				0.385833	0.6091	0.5809	0.5904		0.385833	0.6153	0.5907	0.6226		0.385833	0.6449	0.6132	0.6281		0.385833	0.6539	0.6821	0.6624				0.385833	0.5673	0.559	0.5884
		0.419166	0.5513	0.5606	0.5674		0.419166	0.5907	0.5852	0.5817		0.419166	0.5088	0.5879	0.5604		0.419166	0.6156	0.6086	0.6032				0.419166	0.5824	0.5522	0.5619		0.419166	0.5803	0.5597	0.5883		0.419166	0.609	0.5679	0.5851		0.419166	0.6017	0.6279	0.6116				0.419166	0.5752	0.5685	0.603
		0.452777	0.5386	0.5442	0.5605		0.452777	0.5699	0.5637	0.561		0.452777	0.4748	0.5607	0.5344		0.452777	0.5705	0.5637	0.5641				0.452777	0.5763	0.5409	0.5509		0.452777	0.5571	0.5406	0.5682		0.452777	0.5818	0.5313	0.5492		0.452777	0.5541	0.5817	0.5654				0.452777	0.5972	0.594	0.6302
		0.498888	0.5457	0.5457	0.5714		0.498888	0.5533	0.5455	0.5472		0.498888	0.4402	0.5353	0.512		0.498888	0.5152	0.511	0.5147				0.498888	0.5883	0.5488	0.5599		0.498888	0.5383	0.5284	0.5516		0.498888	0.5549	0.4942	0.5129		0.498888	0.4974	0.526	0.5087				0.498888	0.6398	0.6386	0.6789
		0.541111	0.5665	0.5604	0.5929		0.541111	0.5502	0.538	0.5447		0.541111	0.4199	0.5211	0.5014		0.541111	0.4735	0.4698	0.4763				0.541111	0.6127	0.5711	0.582		0.541111	0.5331	0.5279	0.5475		0.541111	0.5404	0.4703	0.4898		0.541111	0.451	0.4839	0.4646				0.541111	0.6778	0.6789	0.7174
		0.583055	0.5937	0.5856	0.6208		0.583055	0.5569	0.5393	0.5525		0.583055	0.4065	0.5143	0.4983		0.583055	0.4397	0.4375	0.4443				0.583055	0.6463	0.6014	0.6122		0.583055	0.5395	0.5364	0.554		0.583055	0.5347	0.4571	0.4766		0.583055	0.4124	0.4506	0.4281				0.583055	0.707	0.7082	0.7438
		0.625833	0.6259	0.6166	0.6531		0.625833	0.5723	0.5498	0.5672		0.625833	0.4248	0.5344	0.503		0.625833	0.4151	0.4154	0.4201				0.625833	0.6827	0.6365	0.6467		0.625833	0.5523	0.5518	0.5702		0.625833	0.5576	0.4527	0.4733		0.625833	0.3793	0.4256	0.3981				0.625833	0.7292	0.7297	0.7635
		0.773611	0.7712	0.7623	0.8039		0.773611	0.6602	0.623	0.6516		0.773611	0.4884	0.5946	0.5646		0.773611	0.3773	0.3854	0.3879				0.773611	0.8514	0.7917	0.796		0.773611	0.6305	0.639	0.667		0.773611	0.617	0.4824	0.5099		0.773611	0.3043	0.3789	0.3308				0.773611	0.8175	0.8166	0.8509
		0.877222	0.9054	0.9003	0.9408		0.877222	0.7387	0.6942	0.7302		0.877222	0.5363	0.6339	0.628		0.877222	0.3631	0.3804	0.381				0.877222	0.9943	0.9304	0.9322		0.877222	0.7006	0.7184	0.7554		0.877222	0.6533	0.5223	0.5583		0.877222	0.2757	0.3573	0.3015				0.877222	0.8951	0.8909	0.9157
		1.02944	1.0676	1.0671	1.1049		1.02944	0.8448	0.7939	0.8361		1.02944	0.5949	0.6705	0.7238		1.02944	0.3448	0.3709	0.3736				1.02944	1.1392	1.0872	1.0866		1.02944	0.8021	0.8251	0.8751		1.02944	0.688	0.5862	0.6409		1.02944	0.2342	0.327	0.2644				1.02944	0.975	0.9655	0.9781
		1.12944	1.1392	1.1366	1.171		1.12944	0.907	0.8501	0.8989		1.12944	0.6171	0.6802	0.7719		1.12944	0.3236	0.3539	0.3615				1.12944	1.1943	1.1542	1.151		1.12944	0.8651	0.8876	0.9395		1.12944	0.6926	0.62	0.6924		1.12944	0.2047	0.2973	0.2355				1.12944	1.0035	0.9925	0.9972
		1.27833	1.2213	1.2137	1.2489		1.27833	0.9899	0.9278	0.9765		1.27833	0.6294	0.6767	0.8223		1.27833	0.2797	0.3049	0.3211				1.27833	1.2688	1.2339	1.2258		1.27833	0.9511	0.9709	1.0265		1.27833	0.6787	0.6539	0.7539		1.27833	0.1655	0.2401	0.1902				1.27833	1.0331	1.0171	1.0191
		1.37722	1.2659	1.2603	1.2905		1.37722	1.0371	0.9806	1.0205		1.37722	0.6226	0.6663	0.8461		1.37722	0.2458	0.2642	0.2823				1.37722	1.3072	1.2706	1.2719		1.37722	0.9991	1.0113	1.0725		1.37722	0.6612	0.6661	0.7857		1.37722	0.1436	0.2033	0.1649				1.37722	1.0504	1.0316	1.0364
		1.52389	1.3183	1.315	1.3378		1.52389	1.0968	1.0482	1.0751		1.52389	0.6111	0.6483	0.863		1.52389	0.1988	0.2072	0.2272				1.52389	1.345	1.3235	1.3207		1.52389	1.0618	1.0636	1.1288		1.52389	0.6349	0.6739	0.821		1.52389	0.119	0.1617	0.1342				1.52389	1.0839	1.06	1.07
		1.62139	1.346	1.336	1.3583		1.62139	1.1276	1.0888	1.1072		1.62139	0.5982	0.6369	0.8672		1.62139	0.1715	0.1758	0.196				1.62139	1.3699	1.3459	1.3426		1.62139	1.099	1.0903	1.1643		1.62139	0.6166	0.6739	0.8373		1.62139	0.1067	0.1395	0.1187				1.62139	1.1085	1.0874	1.085
		1.76667	1.3703	1.3578	1.3777		1.76667	1.1666	1.1398	1.1446		1.76667	0.5839	0.6233	0.8701		1.76667	0.1395	0.1403	0.16				1.76667	1.3915	1.3638	1.3605		1.76667	1.146	1.1249	1.2061		1.76667	0.594	0.6679	0.8527		1.76667	0.0945	0.1146	0.102				1.76667	1.1253	1.1128	1.0987
		1.86222	1.3795	1.3643	1.3853		1.86222	1.1916	1.1698	1.1707		1.86222	0.5782	0.6138	0.8746		1.86222	0.1228	0.1221	0.1407				1.86222	1.3951	1.3727	1.364		1.86222	1.1717	1.147	1.2315		1.86222	0.582	0.6659	0.8656		1.86222	0.0883	0.1026	0.0933				1.86222	1.1325	1.1185	1.1033
		2.00417	1.3882	1.3772	1.3911		2.00417	1.2216	1.2041	1.1966		2.00417	0.5751	0.6105	0.8849		2.00417	0.104	0.1018	0.1182				2.00417	1.3948	1.3848	1.3756		2.00417	1.2033	1.177	1.2618		2.00417	0.5778	0.6635	0.8833		2.00417	0.0813	0.0887	0.0838				2.00417	1.1428	1.1234	1.1053
		2.14694	1.3851	1.3761	1.3847		2.14694	1.2442	1.2318	1.2172		2.14694	0.5695	0.6089	0.8971		2.14694	0.0914	0.0869	0.1013				2.14694	1.3993	1.3837	1.3768		2.14694	1.2312	1.1968	1.2827		2.14694	0.5732	0.6638	0.8993		2.14694	0.0781	0.0797	0.0777				2.14694	1.1411	1.1247	1.1076
		2.24194	1.3758	1.3639	1.3831		2.24194	1.2508	1.2441	1.2269		2.24194	0.5691	0.6078	0.9073		2.24194	0.0844	0.0808	0.0934				2.24194	1.3893	1.376	1.3678		2.24194	1.2431	1.2109	1.2899		2.24194	0.5719	0.6653	0.9116		2.24194	0.0765	0.0759	0.0754				2.24194	1.1372	1.1272	1.1074
		2.38361	1.3595	1.3517	1.364		2.38361	1.2607	1.2578	1.2315		2.38361	0.5667	0.6066	0.9205		2.38361	0.0776	0.0731	0.084				2.38361	1.3717	1.3624	1.3522		2.38361	1.2564	1.2245	1.2973		2.38361	0.5714	0.6657	0.9262		2.38361	0.0748	0.0722	0.0735				2.38361	1.1334	1.1313	1.1053
		2.47889	1.3468	1.3413	1.3499		2.47889	1.259	1.2631	1.2314		2.47889	0.5642	0.6063	0.9255		2.47889	0.0743	0.07	0.0796				2.47889	1.3585	1.3529	1.3407		2.47889	1.2623	1.229	1.2988		2.47889	0.5715	0.6662	0.9369		2.47889	0.0739	0.0717	0.0715				2.47889	1.1278	1.1229	1.1007
		2.62111	1.3298	1.3272	1.3332		2.62111	1.2583	1.2629	1.2289		2.62111	0.5601	0.6052	0.9322		2.62111	0.0712	0.0665	0.075				2.62111	1.3377	1.3355	1.3295		2.62111	1.2651	1.2269	1.2898		2.62111	0.5718	0.6665	0.9506		2.62111	0.0737	0.0705	0.0711				2.62111	1.1214	1.1098	1.1004
		2.76278	1.3175	1.3118	1.3186		2.76278	1.255	1.2601	1.2189		2.76278	0.5532	0.6015	0.9386		2.76278	0.0694	0.0657	0.0721				2.76278	1.3295	1.3211	1.3215		2.76278	1.2653	1.2212	1.2774		2.76278	0.5707	0.6633	0.9583		2.76278	0.0734	0.0704	0.0703				2.76278	1.1189	1.1141	1.106
		2.85861	1.3071	1.3037	1.31		2.85861	1.2492	1.2577	1.2118		2.85861	0.5449	0.597	0.9401		2.85861	0.0687	0.0653	0.0713				2.85861	1.3231	1.3191	1.3097		2.85861	1.2614	1.2185	1.2697		2.85861	0.5661	0.6595	0.9651		2.85861	0.0741	0.071	0.0695				2.85861	1.1176	1.1115	1.1047
		3.00083	1.2921	1.2937	1.3067		3.00083	1.2399	1.2495	1.2023		3.00083	0.5403	0.5936	0.9438		3.00083	0.0689	0.0648	0.0708				3.00083	1.3173	1.3082	1.3		3.00083	1.2555	1.2097	1.2623		3.00083	0.5634	0.6547	0.9728		3.00083	0.0728	0.0712	0.0706				3.00083	1.1232	1.1079	1.0993
		3.14389	1.2826	1.2857	1.2987		3.14389	1.2299	1.2424	1.1981		3.14389	0.5298	0.5857	0.9453		3.14389	0.0692	0.0658	0.0709				3.14389	1.3094	1.2987	1.295		3.14389	1.2524	1.2025	1.2494		3.14389	0.559	0.6483	0.9759		3.14389	0.0729	0.0721	0.0699				3.14389	1.1143	1.1015	1.0909
		3.23833	1.2765	1.2832	1.2957		3.23833	1.2227	1.2386	1.1898		3.23833	0.5227	0.5788	0.943		3.23833	0.0698	0.0662	0.071				3.23833	1.308	1.2965	1.2907		3.23833	1.2452	1.1986	1.2437		3.23833	0.5538	0.6412	0.9771		3.23833	0.0735	0.0727	0.0704				3.23833	1.108	1.096	1.0851
		3.38028	1.2687	1.2789	1.2908		3.38028	1.2164	1.2349	1.1824		3.38028	0.5121	0.5686	0.9403		3.38028	0.0706	0.0676	0.0718				3.38028	1.3008	1.2925	1.2874		3.38028	1.2387	1.1935	1.2343		3.38028	0.545	0.6322	0.979		3.38028	0.0735	0.0739	0.0709				3.38028	1.0986	1.0892	1.0766
		3.475	1.2661	1.2758	1.2886		3.475	1.2076	1.2303	1.18		3.475	0.4993	0.5572	0.937		3.475	0.0716	0.0682	0.0728				3.475	1.2996	1.2897	1.2871		3.475	1.234	1.1893	1.2283		3.475	0.536	0.6249	0.9778		3.475	0.0734	0.074	0.0713				3.475	1.0923	1.0885	1.0733
		3.61694	1.2647	1.269	1.2796		3.61694	1.1999	1.2248	1.1737		3.61694	0.49	0.5505	0.932		3.61694	0.0719	0.0696	0.0741				3.61694	1.2971	1.2877	1.2816		3.61694	1.2279	1.1821	1.2233		3.61694	0.5287	0.6116	0.9785		3.61694	0.0733	0.0748	0.0712				3.61694	1.0955	1.0827	1.0668
		3.75833	1.2591	1.2647	1.2775		3.75833	1.1951	1.2164	1.1648		3.75833	0.4778	0.5374	0.9283		3.75833	0.0732	0.0708	0.0748				3.75833	1.2966	1.2806	1.2788		3.75833	1.2209	1.1754	1.2176		3.75833	0.5191	0.5989	0.9763		3.75833	0.0735	0.0758	0.0719				3.75833	1.0959	1.0768	1.0653
		3.85222	1.2546	1.2654	1.274		3.85222	1.1908	1.2096	1.1627		3.85222	0.4651	0.5235	0.9243		3.85222	0.0733	0.0708	0.0746				3.85222	1.2921	1.2741	1.2762		3.85222	1.2138	1.1726	1.2143		3.85222	0.5118	0.5892	0.973		3.85222	0.0735	0.0763	0.0717				3.85222	1.0941	1.0756	1.0659
		3.99389	1.2435	1.2573	1.2703		3.99389	1.1815	1.1989	1.1562		3.99389	0.4561	0.5156	0.9186		3.99389	0.0733	0.0722	0.0758				3.99389	1.2876	1.2723	1.2717		3.99389	1.2072	1.1679	1.2099		3.99389	0.5079	0.5746	0.9666		3.99389	0.0729	0.0766	0.0728				3.99389	1.0888	1.0712	1.0636
		4.13583	1.2355	1.2513	1.2588		4.13583	1.1718	1.1919	1.1477		4.13583	0.4436	0.5037	0.9104		4.13583	0.0744	0.0728	0.0763				4.13583	1.2805	1.2684	1.2689		4.13583	1.1954	1.1563	1.2033		4.13583	0.5003	0.5624	0.9624		4.13583	0.073	0.0766	0.0724				4.13583	1.0893	1.0687	1.0623
		4.23	1.231	1.2453	1.2523		4.23	1.1664	1.1896	1.1437		4.23	0.4338	0.4961	0.9071		4.23	0.0745	0.0736	0.0767				4.23	1.2757	1.2635	1.2653		4.23	1.1882	1.1495	1.1958		4.23	0.4963	0.5535	0.9579		4.23	0.0739	0.0766	0.0722				4.23	1.0871	1.0698	1.0623
		4.37222	1.2236	1.2346	1.2467		4.37222	1.1579	1.1789	1.1345		4.37222	0.4221	0.484	0.8984		4.37222	0.0754	0.074	0.0768				4.37222	1.2676	1.2561	1.2608		4.37222	1.1786	1.1402	1.1899		4.37222	0.489	0.5392	0.949		4.37222	0.0727	0.0768	0.0727				4.37222	1.0867	1.0679	1.0628
		4.4675	1.2188	1.2312	1.2449		4.4675	1.1528	1.1768	1.1286		4.4675	0.4093	0.4753	0.8926		4.4675	0.075	0.0745	0.0773				4.4675	1.2593	1.25	1.2542		4.4675	1.1695	1.1335	1.1837		4.4675	0.481	0.53	0.9416		4.4675	0.073	0.0772	0.0718				4.4675	1.0869	1.0653	1.0651
		4.61055	1.2124	1.2215	1.2391		4.61055	1.1466	1.1726	1.1202		4.61055	0.4018	0.4703	0.883		4.61055	0.0753	0.0741	0.0781				4.61055	1.2541	1.2432	1.244		4.61055	1.1613	1.1212	1.1747		4.61055	0.4764	0.517	0.9311		4.61055	0.0731	0.0776	0.0718				4.61055	1.0878	1.0665	1.0653
		4.75167	1.2039	1.2163	1.2307		4.75167	1.1372	1.1648	1.1117		4.75167	0.3918	0.4633	0.8751		4.75167	0.0758	0.0754	0.0786				4.75167	1.2466	1.2344	1.2345		4.75167	1.1501	1.1095	1.1603		4.75167	0.4702	0.5047	0.9207		4.75167	0.072	0.0773	0.0724				4.75167	1.0843	1.0718	1.0668
		4.84556	1.2003	1.2097	1.2279		4.84556	1.1321	1.1597	1.1065		4.84556	0.3827	0.4537	0.8698		4.84556	0.0752	0.0751	0.0784				4.84556	1.2385	1.2302	1.2276		4.84556	1.1425	1.1034	1.1541		4.84556	0.464	0.4957	0.9158		4.84556	0.0724	0.0778	0.0724				4.84556	1.0862	1.0747	1.068
		4.98639	1.1925	1.2039	1.2165		4.98639	1.124	1.1492	1.0977		4.98639	0.378	0.4487	0.8603		4.98639	0.0759	0.076	0.0782				4.98639	1.2311	1.2252	1.2209		4.98639	1.1328	1.0906	1.1437		4.98639	0.4588	0.4849	0.907		4.98639	0.0732	0.0772	0.072				4.98639	1.0839	1.0769	1.0699
		5.12861	1.1878	1.1957	1.2065		5.12861	1.1139	1.1392	1.089		5.12861	0.3737	0.4415	0.8502		5.12861	0.0758	0.0758	0.0788				5.12861	1.2226	1.2206	1.2158		5.12861	1.1254	1.0811	1.1376		5.12861	0.4527	0.475	0.8977		5.12861	0.0717	0.0775	0.0718				5.12861	1.0839	1.0817	1.0711
		5.22305	1.1843	1.1919	1.2025		5.22305	1.1086	1.1323	1.0819		5.22305	0.369	0.4344	0.8427		5.22305	0.076	0.076	0.0789				5.22305	1.2174	1.2156	1.2144		5.22305	1.1188	1.0724	1.1299		5.22305	0.4452	0.4709	0.8888		5.22305	0.0718	0.0776	0.0721				5.22305	1.0834	1.0811	1.0737
		5.36389	1.1799	1.1846	1.1951		5.36389	1.0993	1.1213	1.0716		5.36389	0.3652	0.4306	0.8323		5.36389	0.0763	0.0754	0.0785				5.36389	1.207	1.2093	1.217		5.36389	1.1086	1.0637	1.1222		5.36389	0.4411	0.4637	0.8777		5.36389	0.0724	0.077	0.0717				5.36389	1.0827	1.0843	1.0751
		5.50639	1.172	1.1752	1.1885		5.50639	1.0929	1.1102	1.0648		5.50639	0.3594	0.4237	0.8223		5.50639	0.0764	0.0759	0.0792				5.50639	1.1987	1.2017	1.2083		5.50639	1.0959	1.0527	1.1159		5.50639	0.4349	0.4573	0.8701		5.50639	0.0716	0.0775	0.0719				5.50639	1.0856	1.0855	1.074
		5.60028	1.1656	1.17	1.1849		5.60028	1.0862	1.1073	1.0607		5.60028	0.3568	0.4191	0.8149		5.60028	0.0761	0.0759	0.0782				5.60028	1.1933	1.1958	1.2002		5.60028	1.0903	1.047	1.1135		5.60028	0.4307	0.4533	0.8653		5.60028	0.0715	0.0773	0.0714				5.60028	1.0836	1.0878	1.076
		5.74167	1.1568	1.1652	1.1769		5.74167	1.0783	1.102	1.0545		5.74167	0.3512	0.4137	0.805		5.74167	0.0764	0.0759	0.0791				5.74167	1.1864	1.1911	1.1956		5.74167	1.0828	1.0392	1.1046		5.74167	0.4233	0.4458	0.8554		5.74167	0.0712	0.0772	0.0716				5.74167	1.0914	1.0896	1.0773
		5.83694	1.1503	1.161	1.1698		5.83694	1.0767	1.0976	1.0504		5.83694	0.3464	0.4082	0.7972		5.83694	0.0759	0.0757	0.0789				5.83694	1.1827	1.1853	1.1888		5.83694	1.0787	1.0338	1.1027		5.83694	0.4164	0.4408	0.8507		5.83694	0.0708	0.0775	0.0714				5.83694	1.0874	1.0881	1.0744
		5.97889	1.1438	1.1533	1.1636		5.97889	1.0711	1.0887	1.0443		5.97889	0.3439	0.4037	0.7866		5.97889	0.0761	0.0758	0.0787				5.97889	1.1798	1.1784	1.1809		5.97889	1.0721	1.0265	1.0976		5.97889	0.4121	0.434	0.8447		5.97889	0.0707	0.0766	0.0714				5.97889	1.0916	1.0876	1.0775
		6.12083	1.1362	1.1498	1.1542		6.12083	1.0638	1.0816	1.0376		6.12083	0.3397	0.3966	0.7772		6.12083	0.0759	0.0758	0.0787				6.12083	1.1717	1.1708	1.1735		6.12083	1.0679	1.0182	1.093		6.12083	0.4064	0.4271	0.8354		6.12083	0.0707	0.077	0.0711				6.12083	1.0998	1.0884	1.0802
		6.21639	1.1323	1.1484	1.15		6.21639	1.0585	1.0765	1.0327		6.21639	0.335	0.3902	0.7708		6.21639	0.075	0.075	0.0782				6.21639	1.1667	1.1657	1.17		6.21639	1.0639	1.0139	1.0889		6.21639	0.4003	0.4229	0.8298		6.21639	0.071	0.0765	0.071				6.21639	1.0994	1.0875	1.0814
		6.35778	1.1273	1.1439	1.1446		6.35778	1.0541	1.0696	1.0274		6.35778	0.332	0.3865	0.7647		6.35778	0.0757	0.0751	0.0778				6.35778	1.1576	1.1547	1.1634		6.35778	1.0569	1.0062	1.0793		6.35778	0.3956	0.4161	0.8162		6.35778	0.07	0.0762	0.0706				6.35778	1.1024	1.0888	1.0797
		6.49944	1.119	1.1395	1.1386		6.49944	1.048	1.0667	1.0197		6.49944	0.3275	0.3798	0.7557		6.49944	0.0759	0.0751	0.078				6.49944	1.1502	1.1497	1.1565		6.49944	1.0518	1.0004	1.0761		6.49944	0.3888	0.4087	0.8054		6.49944	0.0691	0.076	0.0701				6.49944	1.1012	1.0866	1.0808
		6.59389	1.1146	1.135	1.135		6.59389	1.0434	1.064	1.0175		6.59389	0.3241	0.3761	0.748		6.59389	0.0749	0.0745	0.0781				6.59389	1.1434	1.1438	1.1517		6.59389	1.048	0.9958	1.0732		6.59389	0.3865	0.4048	0.7986		6.59389	0.069	0.0757	0.0704				6.59389	1.1015	1.0843	1.0796
		6.73611	1.1075	1.1271	1.1288		6.73611	1.0375	1.0609	1.0145		6.73611	0.3198	0.3704	0.7408		6.73611	0.0752	0.0754	0.0776				6.73611	1.1339	1.136	1.1476		6.73611	1.0425	0.9932	1.0652		6.73611	0.3805	0.3989	0.7893		6.73611	0.0687	0.0754	0.0694				6.73611	1.1019	1.086	1.0814
		6.83056	1.1038	1.1249	1.1242		6.83056	1.0329	1.0534	1.0102		6.83056	0.3161	0.3643	0.7355		6.83056	0.0746	0.0749	0.0772				6.83056	1.1299	1.1318	1.1411		6.83056	1.0394	0.987	1.0605		6.83056	0.375	0.3946	0.7844		6.83056	0.0687	0.0757	0.0695				6.83056	1.1025	1.0856	1.0842
		6.97222	1.0969	1.12	1.1155		6.97222	1.0279	1.0442	1.003		6.97222	0.3133	0.3606	0.7251		6.97222	0.0749	0.0746	0.0775				6.97222	1.1245	1.1249	1.1347		6.97222	1.0337	0.9802	1.0545		6.97222	0.3725	0.3891	0.7745		6.97222	0.0683	0.0754	0.0694				6.97222	1.1031	1.0847	1.0861
		7.11417	1.0946	1.1155	1.1098		7.11417	1.0216	1.036	0.9931		7.11417	0.3094	0.3556	0.716		7.11417	0.0746	0.0739	0.0777				7.11417	1.1197	1.1166	1.1322		7.11417	1.0278	0.9729	1.0495		7.11417	0.3681	0.3822	0.765		7.11417	0.068	0.0749	0.0692				7.11417	1.1038	1.085	1.0892
		7.20861	1.0909	1.1119	1.1047		7.20861	1.0145	1.0323	0.9898		7.20861	0.3042	0.3509	0.7102		7.20861	0.0748	0.0746	0.0765				7.20861	1.114	1.1114	1.1282		7.20861	1.0246	0.9663	1.0444		7.20861	0.3628	0.3788	0.7586		7.20861	0.0677	0.0746	0.0688				7.20861	1.1045	1.0858	1.0904
		7.35028	1.085	1.1091	1.0967		7.35028	1.0055	1.0223	0.9828		7.35028	0.3025	0.3473	0.702		7.35028	0.0748	0.0746	0.0765				7.35028	1.1099	1.1002	1.1208		7.35028	1.0183	0.9608	1.0362		7.35028	0.3593	0.3742	0.7498		7.35028	0.0671	0.0739	0.0687				7.35028	1.1064	1.085	1.0924
		7.49222	1.078	1.1034	1.0927		7.49222	0.9967	1.0172	0.9739		7.49222	0.2976	0.3433	0.6946		7.49222	0.0743	0.0742	0.077				7.49222	1.1035	1.0938	1.1149		7.49222	1.0091	0.9554	1.029		7.49222	0.3556	0.3676	0.7415		7.49222	0.0668	0.0735	0.0681				7.49222	1.1081	1.0874	1.095
		7.58639	1.0719	1.0966	1.0899		7.58639	0.9924	1.0124	0.9706		7.58639	0.2937	0.3378	0.6893		7.58639	0.074	0.0732	0.0767				7.58639	1.0997	1.0895	1.1106		7.58639	1.0062	0.9539	1.0259		7.58639	0.3517	0.365	0.7346		7.58639	0.0671	0.0743	0.0682				7.58639	1.1095	1.089	1.098
		7.72889	1.0667	1.0923	1.0861		7.72889	0.9839	1.0071	0.9606		7.72889	0.2907	0.3347	0.681		7.72889	0.0738	0.0731	0.0759				7.72889	1.0929	1.084	1.101		7.72889	0.9976	0.9454	1.0196		7.72889	0.3482	0.3598	0.7252		7.72889	0.0663	0.0733	0.0676				7.72889	1.1077	1.0881	1.1005
		7.82278	1.0613	1.0878	1.0833		7.82278	0.9814	1.0021	0.955		7.82278	0.2877	0.3299	0.6722		7.82278	0.0731	0.0732	0.0762				7.82278	1.0887	1.0846	1.0975		7.82278	0.9953	0.94	1.0127		7.82278	0.344	0.3566	0.7192		7.82278	0.0662	0.0732	0.0672				7.82278	1.1101	1.0905	1.1039
		7.96444	1.0524	1.081	1.0815		7.96444	0.9785	0.9974	0.9473		7.96444	0.2846	0.3278	0.6648		7.96444	0.0731	0.0724	0.0757				7.96444	1.0835	1.0802	1.0941		7.96444	0.9922	0.9336	1.0024		7.96444	0.3411	0.3516	0.7102		7.96444	0.0658	0.0735	0.0667				7.96444	1.1121	1.0911	1.109
		8.105	1.0473	1.0682	1.0784		8.105	0.975	0.9913	0.9416		8.105	0.2807	0.3236	0.6579		8.105	0.0729	0.0726	0.0755				8.105	1.0753	1.0795	1.0869		8.105	0.9879	0.9262	0.9953		8.105	0.336	0.3463	0.7016		8.105	0.0652	0.0732	0.0667				8.105	1.1158	1.0956	1.1121
		8.19861	1.0451	1.0671	1.0748		8.19861	0.9718	0.9836	0.9378		8.19861	0.2774	0.3189	0.6526		8.19861	0.0726	0.0719	0.0751				8.19861	1.0703	1.0822	1.0829		8.19861	0.9841	0.9242	0.9925		8.19861	0.3326	0.3441	0.6954		8.19861	0.0654	0.0726	0.066				8.19861	1.1173	1.0992	1.1135
		8.33917	1.0405	1.0603	1.0658		8.33917	0.9675	0.9783	0.9309		8.33917	0.275	0.3162	0.647		8.33917	0.0727	0.0724	0.0748				8.33917	1.0669	1.076	1.0775		8.33917	0.9773	0.9144	0.9852		8.33917	0.3295	0.3401	0.6875		8.33917	0.0652	0.0722	0.0662				8.33917	1.1192	1.1006	1.1163
		8.48056	1.0345	1.0554	1.0618		8.48056	0.9653	0.9741	0.9262		8.48056	0.2718	0.311	0.64		8.48056	0.0714	0.0722	0.0748				8.48056	1.0601	1.067	1.0713		8.48056	0.9678	0.9088	0.9787		8.48056	0.3248	0.3358	0.6804		8.48056	0.0645	0.0722	0.0661				8.48056	1.1199	1.1025	1.1192
		8.57417	1.0305	1.053	1.0574		8.57417	0.9606	0.9712	0.9217		8.57417	0.2687	0.3073	0.6351		8.57417	0.0715	0.0719	0.0745				8.57417	1.0579	1.0632	1.0695		8.57417	0.9628	0.9041	0.9755		8.57417	0.3212	0.3331	0.6751		8.57417	0.0645	0.0718	0.0657				8.57417	1.1217	1.1044	1.1225
		8.71556	1.0237	1.0506	1.0499		8.71556	0.9496	0.962	0.914		8.71556	0.2667	0.3043	0.6269		8.71556	0.0716	0.0714	0.0741				8.71556	1.0515	1.0576	1.0642		8.71556	0.9558	0.9002	0.969		8.71556	0.3183	0.3289	0.6657		8.71556	0.0638	0.0714	0.0655				8.71556	1.1246	1.1066	1.1278
		9.06722	1.011	1.0439	1.0358		9.06722	0.9302	0.9452	0.8978		9.06722	0.2604	0.2972	0.6085		9.06722	0.0707	0.0703	0.073				9.06722	1.0388	1.0447	1.053		9.06722	0.9425	0.8862	0.952		9.06722	0.3118	0.318	0.6425		9.06722	0.0633	0.0706	0.0637				9.06722	1.1338	1.1127	1.1393
		9.31722	1.0011	1.0338	1.0259		9.31722	0.9188	0.926	0.8877		9.31722	0.2554	0.2902	0.5942		9.31722	0.0702	0.0703	0.0731				9.31722	1.0322	1.0372	1.0423		9.31722	0.9337	0.8722	0.9375		9.31722	0.3067	0.3108	0.6287		9.31722	0.0621	0.0694	0.0637				9.31722	1.1404	1.1159	1.1512
		9.56722	0.992	1.0229	1.0204		9.56722	0.9068	0.9131	0.8766		9.56722	0.2497	0.2845	0.5806		9.56722	0.0694	0.0694	0.0718				9.56722	1.0222	1.0271	1.0337		9.56722	0.922	0.8591	0.9261		9.56722	0.2987	0.3019	0.6157		9.56722	0.061	0.0694	0.0625				9.56722	1.1452	1.1167	1.1624
		9.81722	0.9808	1.015	1.0113		9.81722	0.896	0.9061	0.8654		9.81722	0.2443	0.2787	0.566		9.81722	0.0687	0.0691	0.0711				9.81722	1.0141	1.0172	1.023		9.81722	0.9117	0.8483	0.9142		9.81722	0.2932	0.295	0.6019		9.81722	0.0608	0.0688	0.0619				9.81722	1.1497	1.1247	1.1747
		10.0672	0.9757	1.0057	1.0005		10.0672	0.8879	0.8971	0.8551		10.0672	0.2394	0.2722	0.552		10.0672	0.0679	0.0683	0.0712				10.0672	1.0057	1.0085	1.0137		10.0672	0.9006	0.8378	0.9035		10.0672	0.2866	0.2886	0.5891		10.0672	0.0594	0.0677	0.062				10.0672	1.1549	1.1309	1.1835
		10.3172	0.971	0.9958	0.9944		10.3172	0.8775	0.8857	0.8453		10.3172	0.2355	0.266	0.5387		10.3172	0.0677	0.0675	0.0708				10.3172	0.999	1.0039	1.0048		10.3172	0.8892	0.8249	0.8899		10.3172	0.2807	0.2812	0.5748		10.3172	0.059	0.0667	0.0608				10.3172	1.1616	1.1362	1.1965
		10.5672	0.9639	0.9807	0.9876		10.5672	0.862	0.8711	0.8388		10.5672	0.2307	0.2605	0.5244		10.5672	0.0665	0.0673	0.0695				10.5672	0.9963	0.9958	0.9941		10.5672	0.8796	0.8139	0.8778		10.5672	0.2741	0.2755	0.563		10.5672	0.058	0.0662	0.0602				10.5672	1.1681	1.14	1.2048
		10.8172	0.9595	0.9771	0.9843		10.8172	0.851	0.8579	0.8284		10.8172	0.2261	0.2547	0.5115		10.8172	0.0663	0.0664	0.0688				10.8172	0.9902	0.9865	0.9906		10.8172	0.8681	0.8031	0.8673		10.8172	0.2678	0.2706	0.5511		10.8172	0.0575	0.0655	0.0597				10.8172	1.1771	1.1437	1.2141
		11.0672	0.954	0.9748	0.9801		11.0672	0.839	0.8481	0.8166		11.0672	0.221	0.2487	0.4998		11.0672	0.0655	0.0652	0.0688				11.0672	0.9862	0.9848	0.9919		11.0672	0.8539	0.7948	0.8591		11.0672	0.2626	0.2635	0.5371		11.0672	0.0572	0.0648	0.0589				11.0672	1.1829	1.15	1.2209
		11.3172	0.9483	0.973	0.9759		11.3172	0.8277	0.8418	0.8061		11.3172	0.2152	0.2427	0.4857		11.3172	0.0651	0.0648	0.0682				11.3172	0.9789	0.9837	0.9869		11.3172	0.8387	0.7837	0.8473		11.3172	0.2554	0.2561	0.5208		11.3172	0.0566	0.0642	0.0584				11.3172	1.1868	1.1569	1.2298
		11.5672	0.9431	0.9665	0.9715		11.5672	0.814	0.8284	0.7928		11.5672	0.2117	0.2367	0.4733		11.5672	0.064	0.0645	0.0667				11.5672	0.9732	0.9763	0.9911		11.5672	0.8267	0.777	0.8362		11.5672	0.2492	0.2499	0.5076		11.5672	0.0553	0.0634	0.0571				11.5672	1.1938	1.1637	1.2342
		11.8172	0.9402	0.9637	0.9647		11.8172	0.7993	0.8225	0.7837		11.8172	0.2068	0.2318	0.4649		11.8172	0.0631	0.0636	0.0664				11.8172	0.9681	0.9739	0.9824		11.8172	0.8181	0.7703	0.827		11.8172	0.2442	0.2442	0.4955		11.8172	0.0544	0.0626	0.0571				11.8172	1.1987	1.1682	1.2388
		12.0672	0.9312	0.9584	0.9585		12.0672	0.7909	0.813	0.7727		12.0672	0.2022	0.2269	0.4526		12.0672	0.0629	0.0634	0.066				12.0672	0.9643	0.9665	0.9726		12.0672	0.8051	0.7633	0.8175		12.0672	0.2379	0.238	0.4858		12.0672	0.0541	0.0625	0.0558				12.0672	1.2	1.1727	1.2457
		12.3172	0.9276	0.9525	0.9514		12.3172	0.7761	0.8051	0.7649		12.3172	0.1973	0.2215	0.4413		12.3172	0.0616	0.0621	0.0651				12.3172	0.9582	0.9619	0.971		12.3172	0.7968	0.7539	0.8074		12.3172	0.2337	0.2305	0.4733		12.3172	0.0533	0.061	0.0554				12.3172	1.2051	1.1764	1.2496
		12.5672	0.9306	0.9514	0.9433		12.5672	0.7681	0.8025	0.752		12.5672	0.1923	0.2163	0.4302		12.5672	0.0618	0.0613	0.0651				12.5672	0.9519	0.9574	0.9659		12.5672	0.7868	0.7432	0.7992		12.5672	0.228	0.2247	0.4592		12.5672	0.053	0.0609	0.0545				12.5672	1.2069	1.1813	1.2479
		12.8172	0.9287	0.9472	0.9394		12.8172	0.7643	0.7933	0.7428		12.8172	0.1886	0.2119	0.4187		12.8172	0.0605	0.0612	0.0642				12.8172	0.9478	0.9531	0.9628		12.8172	0.7776	0.731	0.7914		12.8172	0.2227	0.2194	0.4498		12.8172	0.0522	0.0595	0.054				12.8172	1.2092	1.1805	1.2521
		13.0672	0.9319	0.9348	0.9397		13.0672	0.7558	0.7813	0.7336		13.0672	0.1848	0.206	0.4099		13.0672	0.0593	0.0603	0.0628				13.0672	0.9461	0.9488	0.9603		13.0672	0.7686	0.7244	0.7837		13.0672	0.2178	0.2129	0.4388		13.0672	0.0509	0.0591	0.0532				13.0672	1.2146	1.1795	1.2575
		13.3172	0.9252	0.9338	0.9394		13.3172	0.7491	0.7707	0.7245		13.3172	0.18	0.201	0.3988		13.3172	0.0588	0.0596	0.0627				13.3172	0.9421	0.943	0.9554		13.3172	0.7598	0.7188	0.7733		13.3172	0.2132	0.2083	0.4246		13.3172	0.0511	0.0583	0.0529				13.3172	1.2195	1.1823	1.2595
		13.5672	0.9204	0.9305	0.9378		13.5672	0.7447	0.7662	0.7158		13.5672	0.1766	0.197	0.3909		13.5672	0.0595	0.0583	0.0616				13.5672	0.938	0.9384	0.9529		13.5672	0.7527	0.7082	0.7635		13.5672	0.2087	0.2033	0.413		13.5672	0.0495	0.0579	0.0516				13.5672	1.2231	1.1896	1.2606
		13.8172	0.918	0.9269	0.9415		13.8172	0.7393	0.7588	0.7076		13.8172	0.1723	0.1919	0.3807		13.8172	0.058	0.0581	0.0616				13.8172	0.9346	0.9266	0.9486		13.8172	0.7428	0.6987	0.7527		13.8172	0.2042	0.1992	0.4029		13.8172	0.0498	0.0567	0.0511				13.8172	1.2257	1.1966	1.2564
		14.0672	0.9147	0.9256	0.9369		14.0672	0.7352	0.7514	0.7018		14.0672	0.1687	0.1875	0.3704		14.0672	0.0582	0.0577	0.0607				14.0672	0.9308	0.9238	0.9462		14.0672	0.7354	0.6904	0.7447		14.0672	0.2005	0.1942	0.392		14.0672	0.0486	0.056	0.0504				14.0672	1.2268	1.1979	1.2519
		14.3172	0.9153	0.926	0.9334		14.3172	0.727	0.7445	0.6939		14.3172	0.1655	0.1839	0.3605		14.3172	0.0573	0.0571	0.0601				14.3172	0.9296	0.9265	0.9425		14.3172	0.7247	0.6857	0.7391		14.3172	0.197	0.1891	0.3818		14.3172	0.0484	0.0557	0.0504				14.3172	1.2282	1.197	1.2531
		14.5672	0.9086	0.9237	0.9308		14.5672	0.7202	0.7333	0.6867		14.5672	0.1623	0.1801	0.3513		14.5672	0.0562	0.0558	0.0598				14.5672	0.9271	0.9252	0.9354		14.5672	0.7178	0.6771	0.7281		14.5672	0.1925	0.1842	0.3724		14.5672	0.0473	0.0552	0.0489				14.5672	1.2279	1.2018	1.2533
		14.8172	0.9026	0.9213	0.9289		14.8172	0.7091	0.7268	0.6818		14.8172	0.1598	0.1766	0.343		14.8172	0.0555	0.0556	0.0584				14.8172	0.925	0.9193	0.9366		14.8172	0.7124	0.6718	0.7215		14.8172	0.189	0.1799	0.3638		14.8172	0.0463	0.0546	0.0483				14.8172	1.228	1.2045	1.2555
		15.0672	0.8962	0.9147	0.9279		15.0672	0.7005	0.723	0.6738		15.0672	0.1569	0.173	0.3351		15.0672	0.0548	0.0553	0.0591				15.0672	0.9234	0.915	0.9351		15.0672	0.7059	0.6642	0.7153		15.0672	0.1848	0.1768	0.3556		15.0672	0.0463	0.0539	0.0478				15.0672	1.2248	1.2049	1.2628
		15.3172	0.8989	0.9129	0.9265		15.3172	0.6928	0.717	0.6677		15.3172	0.1537	0.1693	0.328		15.3172	0.0537	0.0542	0.0578				15.3172	0.922	0.9123	0.9314		15.3172	0.7042	0.6565	0.708		15.3172	0.1811	0.1733	0.3472		15.3172	0.0454	0.0527	0.0473				15.3172	1.2276	1.2054	1.2591
		15.5672	0.8998	0.911	0.924		15.5672	0.6868	0.712	0.6623		15.5672	0.1511	0.1657	0.3205		15.5672	0.0533	0.0539	0.057				15.5672	0.9195	0.912	0.9277		15.5672	0.6985	0.6522	0.7057		15.5672	0.1773	0.1696	0.339		15.5672	0.045	0.0522	0.0471				15.5672	1.2326	1.2073	1.2557
		15.8172	0.9006	0.9124	0.922		15.8172	0.6798	0.7068	0.6564		15.8172	0.1487	0.1619	0.3138		15.8172	0.0533	0.0531	0.0568				15.8172	0.918	0.9097	0.9233		15.8172	0.6895	0.6435	0.6996		15.8172	0.1727	0.1661	0.3281		15.8172	0.0445	0.0524	0.0466				15.8172	1.2347	1.2088	1.2622
		16.0672	0.8948	0.9167	0.9176		16.0672	0.6718	0.7041	0.6499		16.0672	0.1463	0.1596	0.3061		16.0672	0.0525	0.0526	0.0557				16.0672	0.9162	0.9079	0.9174		16.0672	0.6825	0.6371	0.6925		16.0672	0.1699	0.1625	0.3207		16.0672	0.0436	0.0515	0.0461				16.0672	1.2352	1.2114	1.261
		16.3172	0.8942	0.9169	0.9153		16.3172	0.6655	0.6941	0.645		16.3172	0.1436	0.1568	0.3009		16.3172	0.0521	0.0521	0.0551				16.3172	0.914	0.9097	0.9124		16.3172	0.6784	0.6316	0.6866		16.3172	0.1667	0.1593	0.3123		16.3172	0.0434	0.0506	0.0453				16.3172	1.2386	1.212	1.2611
		16.5672	0.8971	0.9165	0.9142		16.5672	0.6602	0.6918	0.6399		16.5672	0.1407	0.1539	0.2947		16.5672	0.0517	0.0508	0.0545				16.5672	0.911	0.9121	0.9123		16.5672	0.6788	0.6253	0.6802		16.5672	0.1643	0.1555	0.3049		16.5672	0.0424	0.0507	0.0448				16.5672	1.2411	1.2153	1.2619
		16.8172	0.8974	0.9111	0.9126		16.8172	0.6533	0.6908	0.6357		16.8172	0.1381	0.1514	0.2892		16.8172	0.0507	0.0512	0.0545				16.8172	0.9074	0.9142	0.9124		16.8172	0.6727	0.6203	0.6734		16.8172	0.162	0.1524	0.2978		16.8172	0.0416	0.0494	0.0441				16.8172	1.2455	1.2122	1.2629
		17.0672	0.8887	0.9096	0.909		17.0672	0.6472	0.6843	0.6319		17.0672	0.1357	0.1478	0.2831		17.0672	0.0508	0.0501	0.0537				17.0672	0.9045	0.9107	0.9137		17.0672	0.67	0.6141	0.6679		17.0672	0.1597	0.1492	0.2907		17.0672	0.0416	0.0504	0.0438				17.0672	1.246	1.2188	1.2602
		17.3172	0.8851	0.9073	0.9076		17.3172	0.6457	0.6795	0.6246		17.3172	0.1342	0.1458	0.2771		17.3172	0.0496	0.0498	0.0537				17.3172	0.9048	0.9094	0.9132		17.3172	0.6677	0.6104	0.6644		17.3172	0.1573	0.1459	0.2854		17.3172	0.0409	0.0483	0.0433				17.3172	1.2512	1.2208	1.2607
		17.5672	0.8883	0.9032	0.907		17.5672	0.6408	0.672	0.6195		17.5672	0.132	0.1428	0.2716		17.5672	0.0499	0.0492	0.0525				17.5672	0.9064	0.9142	0.9205		17.5672	0.6607	0.6054	0.6573		17.5672	0.1547	0.1436	0.2788		17.5672	0.0414	0.0484	0.0428				17.5672	1.2532	1.2232	1.2649
		17.8172	0.8901	0.8949	0.9057		17.8172	0.6351	0.6662	0.6145		17.8172	0.1302	0.1401	0.2661		17.8172	0.0481	0.0481	0.0516				17.8172	0.906	0.92	0.9182		17.8172	0.6556	0.6025	0.6532		17.8172	0.1522	0.1405	0.2733		17.8172	0.04	0.048	0.0426				17.8172	1.255	1.2278	1.268
		18.0675	0.8905	0.8949	0.9048		18.0675	0.6305	0.6609	0.6094		18.0675	0.128	0.1378	0.2596		18.0675	0.0476	0.0488	0.0512				18.0675	0.9057	0.9171	0.9182		18.0675	0.6476	0.597	0.6472		18.0675	0.1498	0.138	0.2674		18.0675	0.0398	0.0468	0.0418				18.0675	1.261	1.2304	1.2732
		18.3175	0.8964	0.8981	0.9032		18.3175	0.6258	0.6581	0.6042		18.3175	0.1263	0.1356	0.2547		18.3175	0.0481	0.0477	0.0508				18.3175	0.905	0.9159	0.9192		18.3175	0.6457	0.5944	0.6423		18.3175	0.1475	0.136	0.262		18.3175	0.0389	0.0463	0.0409				18.3175	1.2622	1.2329	1.2752
		18.5681	0.8908	0.8979	0.8993		18.5681	0.6201	0.6534	0.5997		18.5681	0.1242	0.1338	0.2516		18.5681	0.0474	0.0467	0.0505				18.5681	0.9015	0.9137	0.9182		18.5681	0.6426	0.5894	0.6377		18.5681	0.146	0.1332	0.2573		18.5681	0.0386	0.0455	0.0405				18.5681	1.2635	1.2321	1.2774
		18.8181	0.8855	0.9007	0.8934		18.8181	0.6159	0.6501	0.5962		18.8181	0.1227	0.1319	0.2468		18.8181	0.0469	0.0463	0.0501				18.8181	0.9019	0.9133	0.9162		18.8181	0.6382	0.5849	0.6341		18.8181	0.1444	0.1312	0.2515		18.8181	0.0378	0.0451	0.0402				18.8181	1.2629	1.2346	1.2769
		19.0681	0.8814	0.903	0.8904		19.0681	0.6128	0.646	0.5934		19.0681	0.1209	0.1301	0.2423		19.0681	0.0463	0.0456	0.0496				19.0681	0.8996	0.9099	0.9143		19.0681	0.6318	0.5824	0.6306		19.0681	0.1419	0.1285	0.2477		19.0681	0.0371	0.0444	0.0395				19.0681	1.2654	1.2411	1.2765
		19.3181	0.8795	0.8983	0.885		19.3181	0.6131	0.6443	0.5898		19.3181	0.1189	0.1279	0.2381		19.3181	0.0448	0.045	0.0487				19.3181	0.8989	0.9047	0.9099		19.3181	0.628	0.5771	0.6275		19.3181	0.1398	0.1264	0.2425		19.3181	0.0369	0.0438	0.039				19.3181	1.267	1.2427	1.278
		19.5681	0.8813	0.8989	0.8838		19.5681	0.611	0.6379	0.5871		19.5681	0.1178	0.1262	0.2334		19.5681	0.0448	0.0448	0.0485				19.5681	0.8974	0.9019	0.903		19.5681	0.6229	0.5743	0.6234		19.5681	0.1384	0.1247	0.2379		19.5681	0.0362	0.044	0.0383				19.5681	1.2669	1.2484	1.2856
		19.8181	0.8817	0.899	0.8854		19.8181	0.6078	0.6333	0.5818		19.8181	0.1168	0.1247	0.2308		19.8181	0.0446	0.0442	0.0482				19.8181	0.8966	0.8985	0.8959		19.8181	0.6188	0.5701	0.6194		19.8181	0.1368	0.1225	0.2341		19.8181	0.0355	0.0428	0.0377				19.8181	1.2695	1.2504	1.2872
		20.0681	0.877	0.8983	0.8876		20.0681	0.6088	0.6293	0.58		20.0681	0.1149	0.1229	0.227		20.0681	0.0436	0.0435	0.0476				20.0681	0.898	0.8951	0.8923		20.0681	0.6172	0.567	0.6149		20.0681	0.1352	0.1207	0.2296		20.0681	0.0353	0.0426	0.037				20.0681	1.2713	1.2493	1.2874
		20.3181	0.8786	0.8962	0.8928		20.3181	0.6048	0.6283	0.577		20.3181	0.1134	0.1215	0.223		20.3181	0.0436	0.0436	0.047				20.3181	0.8967	0.8889	0.8897		20.3181	0.6145	0.5649	0.6122		20.3181	0.1332	0.1188	0.225		20.3181	0.035	0.0421	0.0368				20.3181	1.2715	1.2521	1.2854
		20.5681	0.8817	0.9001	0.8931		20.5681	0.6024	0.6266	0.5734		20.5681	0.1123	0.1203	0.2194		20.5681	0.0426	0.0429	0.0467				20.5681	0.8944	0.8838	0.8864		20.5681	0.6126	0.5655	0.6097		20.5681	0.132	0.1166	0.2227		20.5681	0.0349	0.0415	0.0365				20.5681	1.275	1.2555	1.2892
		20.8181	0.8829	0.8942	0.8923		20.8181	0.604	0.6247	0.5707		20.8181	0.1101	0.1184	0.2167		20.8181	0.0427	0.0426	0.0464				20.8181	0.8915	0.8845	0.8881		20.8181	0.6093	0.5646	0.6084		20.8181	0.1299	0.1152	0.2192		20.8181	0.0335	0.0406	0.0358				20.8181	1.2789	1.2575	1.2909
		21.0681	0.8771	0.8911	0.8936		21.0681	0.6009	0.6233	0.5671		21.0681	0.1087	0.1173	0.2133		21.0681	0.042	0.0418	0.0457				21.0681	0.8926	0.8848	0.8918		21.0681	0.606	0.5583	0.6042		21.0681	0.1288	0.1141	0.215		21.0681	0.0336	0.0404	0.0355				21.0681	1.2785	1.2578	1.2963
		21.3181	0.8742	0.8858	0.892		21.3181	0.5996	0.6193	0.5651		21.3181	0.1071	0.1156	0.2094		21.3181	0.0414	0.0416	0.0456				21.3181	0.8932	0.8856	0.8933		21.3181	0.6033	0.556	0.6017		21.3181	0.1277	0.1121	0.2112		21.3181	0.0329	0.0405	0.0347				21.3181	1.2812	1.2604	1.298
		21.5681	0.874	0.883	0.892		21.5681	0.5974	0.6159	0.5604		21.5681	0.1061	0.1147	0.2059		21.5681	0.0408	0.0414	0.0444				21.5681	0.8932	0.8895	0.8854		21.5681	0.6009	0.5532	0.6011		21.5681	0.1259	0.1113	0.2084		21.5681	0.0324	0.0396	0.0346				21.5681	1.2824	1.2639	1.3018
		21.8181	0.8701	0.8792	0.8901		21.8181	0.5923	0.6125	0.5581		21.8181	0.1053	0.1131	0.2022		21.8181	0.0407	0.0405	0.0452				21.8181	0.8914	0.8916	0.8824		21.8181	0.5967	0.549	0.5988		21.8181	0.1244	0.1101	0.2049		21.8181	0.0317	0.0391	0.0342				21.8181	1.2827	1.2667	1.3045
		22.0681	0.8619	0.875	0.8868		22.0681	0.5883	0.6099	0.556		22.0681	0.1036	0.112	0.1989		22.0681	0.0396	0.0401	0.0441				22.0681	0.8907	0.8888	0.8847		22.0681	0.5927	0.5495	0.5947		22.0681	0.1228	0.1082	0.2023		22.0681	0.0315	0.0384	0.0334				22.0681	1.2886	1.2692	1.3077
		22.3181	0.8622	0.8708	0.8839		22.3181	0.5856	0.6087	0.5504		22.3181	0.1022	0.111	0.1952		22.3181	0.0402	0.0394	0.0431				22.3181	0.891	0.8893	0.8878		22.3181	0.5887	0.5503	0.593		22.3181	0.122	0.1074	0.1996		22.3181	0.0315	0.0379	0.0331				22.3181	1.2956	1.271	1.3111
		22.5681	0.8626	0.8675	0.879		22.5681	0.5804	0.6053	0.5482		22.5681	0.1023	0.1097	0.1929		22.5681	0.0398	0.0391	0.0429				22.5681	0.8877	0.8952	0.8878		22.5681	0.5854	0.5495	0.5904		22.5681	0.121	0.1063	0.1971		22.5681	0.0304	0.0374	0.0328				22.5681	1.2949	1.2719	1.3167
		22.8186	0.8637	0.8684	0.8695		22.8186	0.5785	0.6059	0.547		22.8186	0.1005	0.1088	0.19		22.8186	0.0387	0.0388	0.0427				22.8186	0.8853	0.8997	0.895		22.8186	0.5799	0.5472	0.5879		22.8186	0.1192	0.1045	0.1933		22.8186	0.0297	0.037	0.0327				22.8186	1.2989	1.2736	1.3203
		23.0686	0.8682	0.8666	0.8631		23.0686	0.5757	0.6034	0.5457		23.0686	0.0995	0.1079	0.1874		23.0686	0.0382	0.0382	0.0415				23.0686	0.8865	0.8941	0.8957		23.0686	0.5784	0.5441	0.5828		23.0686	0.1178	0.1035	0.1908		23.0686	0.0296	0.0367	0.0321				23.0686	1.2994	1.278	1.3202
		23.3192	0.8613	0.8704	0.8621		23.3192	0.5734	0.6	0.5447		23.3192	0.0986	0.1069	0.1853		23.3192	0.0381	0.038	0.0421				23.3192	0.8837	0.8874	0.896		23.3192	0.5747	0.5393	0.5787		23.3192	0.1165	0.1027	0.188		23.3192	0.029	0.0361	0.0306				23.3192	1.3007	1.282	1.3203
		23.5697	0.8618	0.8742	0.8583		23.5697	0.5717	0.6003	0.5402		23.5697	0.0982	0.1064	0.1823		23.5697	0.0374	0.0377	0.0404				23.5697	0.8823	0.8871	0.8986		23.5697	0.5694	0.5372	0.5748		23.5697	0.1161	0.1008	0.1847		23.5697	0.0285	0.0363	0.0307				23.5697	1.3018	1.2791	1.3263
		23.8203	0.8622	0.8759	0.8602		23.8203	0.5688	0.5971	0.5364		23.8203	0.0973	0.1055	0.1804		23.8203	0.0372	0.0371	0.0407				23.8203	0.8827	0.8832	0.8952		23.8203	0.5671	0.535	0.5729		23.8203	0.1149	0.0997	0.1815		23.8203	0.0282	0.0358	0.0305				23.8203	1.3047	1.2822	1.3297
		24	1	1	1		24	1	1	1		24	1	1*	1		24	1	1	1				24	1	1	1		24	1	1	1		24	1	1	1		24	1	1	1				24	1	1	1
		24.3244	0.7029	0.7101	0.6938		24.3244	0.7328	0.7443	0.7545		24.3244	0.7183	0.7888*	0.7441		24.3244	0.8846	0.8681	0.8362				24.3244	0.6649	0.6626	0.6949		24.3244	0.7021	0.6894	0.7376		24.3244	0.7248	0.79	0.7414		24.3244	0.8336	0.8137	0.8542				24.3244	0.6267	0.6377	0.644
		24.3758	0.5944	0.5961	0.601		24.3758	0.6559	0.6667	0.678		24.3758	0.6323	0.6735*	0.645		24.3758	0.7061	0.6929	0.7067				24.3758	0.5601	0.5461	0.5828		24.3758	0.6214	0.6069	0.6538		24.3758	0.6047	0.6952	0.6093		24.3758	0.6841	0.6217	0.6743				24.3758	0.5901	0.6	0.6133
		24.41	0.5479	0.5478	0.5576		24.41	0.6113	0.6232	0.6343		24.41	0.588	0.623*	0.5966		24.41	0.6488	0.6352	0.6539				24.41	0.5144	0.4992	0.5361		24.41	0.5759	0.5627	0.6073		24.41	0.5505	0.6449	0.555		24.41	0.6278	0.5657	0.6185				24.41	0.5859	0.5963	0.6141
		24.4436	0.5198	0.5157	0.5327		24.4436	0.5808	0.5937	0.6041		24.4436	0.5596	0.5857*	0.5623		24.4436	0.5985	0.5833	0.6101				24.4436	0.4889	0.4711	0.5078		24.4436	0.5458	0.5365	0.5784		24.4436	0.5088	0.609	0.5151		24.4436	0.5819	0.5191	0.57				24.4436	0.5988	0.6103	0.6296
		24.4772	0.5096	0.5	0.5215		24.4772	0.5608	0.5744	0.5865		24.4772	0.5393	0.5559*	0.5377		24.4772	0.5568	0.5421	0.5716				24.4772	0.4798	0.4599	0.4959		24.4772	0.5245	0.5188	0.5574		24.4772	0.4748	0.5818	0.4811		24.4772	0.5411	0.4775	0.5279				24.4772	0.6213	0.6328	0.6566
		24.5233	0.5151	0.4981	0.5202		24.5233	0.5421	0.5595	0.576		24.5233	0.5207	0.5276*	0.5155		24.5233	0.5068	0.4929	0.5261				24.5233	0.4855	0.4611	0.4972		24.5233	0.5079	0.5097	0.5434		24.5233	0.4402	0.5549	0.4454		24.5233	0.4935	0.4273	0.478				24.5233	0.6618	0.6758	0.6997
		24.5653	0.5302	0.5095	0.5294		24.5653	0.5353	0.5543	0.5786		24.5653	0.51	0.5091*	0.5045		24.5653	0.4695	0.457	0.4916				24.5653	0.4992	0.474	0.5104		24.5653	0.5042	0.5122	0.5422		24.5653	0.4199	0.5404	0.423		24.5653	0.4567	0.3916	0.4409				24.5653	0.6959	0.7093	0.7337
		24.6503	0.5842	0.5553	0.5681		24.6503	0.5468	0.568	0.6101		24.6503	0.5087	0.4933*	0.5014		24.6503	0.4194	0.4083	0.439				24.6503	0.5558	0.5248	0.5586		24.6503	0.527	0.5439	0.5693		24.6503	0.4065	0.5347	0.4035		24.6503	0.406	0.3383	0.3887				24.6503	0.7405	0.753	0.7721
		24.7461	0.6686	0.6361	0.6441		24.7461	0.588	0.6091	0.6728		24.7461	0.5329	0.5058*	0.5246		24.7461	0.3939	0.386	0.4052				24.7461	0.6461	0.6105	0.6386		24.7461	0.5791	0.6063	0.6276		24.7461	0.4248	0.5576	0.413		24.7461	0.3774	0.3104	0.3638				24.7461	0.7881	0.8037	0.8246
		24.9014	0.8559	0.8209	0.8125		24.9014	0.6912	0.7023	0.8081		24.9014	0.6051	0.5591*	0.5897		24.9014	0.3769	0.3735	0.374				24.9014	0.8451	0.8051	0.8203		24.9014	0.6986	0.7345	0.7558		24.9014	0.4884	0.617	0.4636		24.9014	0.3492	0.2912	0.3474				24.9014	0.891	0.9117	0.9288
		25.0031	0.9787	0.9494	0.9336		25.0031	0.768	0.7667	0.8891		25.0031	0.6537	0.6002*	0.6331		25.0031	0.3678	0.3643	0.3563				25.0031	0.9668	0.9347	0.9431		25.0031	0.7785	0.8155	0.8338		25.0031	0.5363	0.6533	0.5063		25.0031	0.3302	0.2785	0.3382				25.0031	0.9484	0.9722	0.9781
		25.1533	1.1034	1.0876	1.0711		25.1533	0.8693	0.849	0.9813		25.1533	0.6976	0.6529*	0.6756		25.1533	0.3388	0.3262	0.3173				25.1533	1.0959	1.0738	1.0783		25.1533	0.8812	0.9092	0.9253		25.1533	0.5949	0.688	0.5566		25.1533	0.2846	0.2482	0.3108				25.1533	0.9985	1.0241	1.0188
		25.2528	1.1641	1.1546	1.1437		25.2528	0.9268	0.8996	1.032		25.2528	0.7048	0.6767*	0.692		25.2528	0.3004	0.2817	0.2751				25.2528	1.1605	1.1451	1.1449		25.2528	0.9403	0.9626	0.9799		25.2528	0.6171	0.6926	0.5742		25.2528	0.246	0.2166	0.2776				25.2528	1.0179	1.0438	1.0334
		25.4011	1.2371	1.2374	1.2294		25.4011	0.9962	0.9651	1.0955		25.4011	0.6908	0.6947*	0.6908		25.4011	0.2357	0.2125	0.2135				25.4011	1.2431	1.2299	1.2262		25.4011	1.0181	1.0311	1.0497		25.4011	0.6294	0.6787	0.5775		25.4011	0.1891	0.1685	0.2184				25.4011	1.0455	1.0648	1.0515
		25.4992	1.2738	1.2794	1.2782		25.4992	1.0356	1.0038	1.1274		25.4992	0.6674	0.6976*	0.6778		25.4992	0.1969	0.1744	0.179				25.4992	1.2889	1.2724	1.2684		25.4992	1.0573	1.0629	1.0816		25.4992	0.6226	0.6612	0.5703		25.4992	0.1596	0.1431	0.183				25.4992	1.0657	1.0788	1.0712
		25.6453	1.3168	1.329	1.3306		25.6453	1.0786	1.05	1.1612		25.6453	0.627	0.6861*	0.6549		25.6453	0.1519	0.1315	0.1387				25.6453	1.3369	1.313	1.3148		25.6453	1.1076	1.101	1.1236		25.6453	0.6111	0.6349	0.5431		25.6453	0.1237	0.1126	0.1418				25.6453	1.0995	1.1052	1.1007
		25.7425	1.3304	1.3446	1.3566		25.7425	1.1037	1.0778	1.1829		25.7425	0.6027	0.6796*	0.6367		25.7425	0.1292	0.1121	0.1199				25.7425	1.3574	1.3423	1.3393		25.7425	1.1357	1.1219	1.1449		25.7425	0.5982	0.6166	0.522		25.7425	0.1067	0.0964	0.1206				25.7425	1.1154	1.1229	1.1108
		25.8858	1.3526	1.368	1.3794		25.8858	1.1357	1.1186	1.207		25.8858	0.5718	0.6755*	0.6222		25.8858	0.1037	0.0912	0.0992				25.8858	1.3745	1.36	1.3595		25.8858	1.173	1.1479	1.1722		25.8858	0.5839	0.594	0.4951		25.8858	0.0867	0.0797	0.0984				25.8858	1.1313	1.1309	1.1338
		26.0278	1.3492	1.3713	1.3923		26.0278	1.1656	1.1478	1.2271		26.0278	0.5514	0.6727*	0.6082		26.0278	0.0867	0.0776	0.0857				26.0278	1.3783	1.3622	1.3535		26.0278	1.2013	1.1703	1.1955		26.0278	0.5782	0.582	0.4714		26.0278	0.0739	0.0683	0.0824				26.0278	1.143	1.1357	1.1453
		26.1233	1.3515	1.3707	1.4		26.1233	1.1816	1.1624	1.2339		26.1233	0.5418	0.6729*	0.6027		26.1233	0.0797	0.0717	0.0799				26.1233	1.3898	1.359	1.3556		26.1233	1.2163	1.182	1.2072		26.1233	0.5751	0.5778	0.4607		26.1233	0.068	0.0643	0.0755				26.1233	1.1488	1.1528	1.1441
		26.2656	1.3511	1.3692	1.3975		26.2656	1.198	1.1851	1.2392		26.2656	0.5308	0.673*	0.5969		26.2656	0.0716	0.0663	0.0743				26.2656	1.3856	1.3541	1.3534		26.2656	1.2334	1.1993	1.2185		26.2656	0.5695	0.5732	0.4455		26.2656	0.0615	0.0596	0.068				26.2656	1.1446	1.146	1.1414
		26.3597	1.3425	1.3555	1.3906		26.3597	1.206	1.1958	1.2361		26.3597	0.5269	0.6762*	0.5946		26.3597	0.068	0.0646	0.072				26.3597	1.3727	1.3464	1.3436		26.3597	1.2402	1.2004	1.2203		26.3597	0.5691	0.5719	0.4349		26.3597	0.0597	0.0579	0.0653				26.3597	1.1386	1.1461	1.1489
		26.5028	1.3224	1.3406	1.3777		26.5028	1.2122	1.2047	1.2309		26.5028	0.5215	0.6826*	0.5967		26.5028	0.0652	0.0641	0.0712				26.5028	1.3549	1.3365	1.3262		26.5028	1.246	1.1946	1.2212		26.5028	0.5667	0.5714	0.4209		26.5028	0.0582	0.0569	0.0628				26.5028	1.1348	1.1485	1.1521
		26.6447	1.3026	1.3196	1.3589		26.6447	1.2139	1.2059	1.2241		26.6447	0.5174	0.6864*	0.5948		26.6447	0.0642	0.0643	0.0716				26.6447	1.3319	1.3192	1.3065		26.6447	1.249	1.1892	1.2163		26.6447	0.5642	0.5715	0.4076		26.6447	0.0578	0.0567	0.0621				26.6447	1.14	1.1422	1.1451
		26.7397	1.2922	1.3039	1.3445		26.7397	1.2121	1.206	1.2144		26.7397	0.5156	0.6875*	0.595		26.7397	0.0639	0.0646	0.0722				26.7397	1.3203	1.3082	1.2932		26.7397	1.2473	1.1864	1.2115		26.7397	0.5601	0.5718	0.3996		26.7397	0.0572	0.0574	0.0623				26.7397	1.1302	1.1375	1.1451
		26.8822	1.2787	1.2865	1.3261		26.8822	1.2035	1.2	1.2036		26.8822	0.5096	0.6914*	0.5947		26.8822	0.0656	0.066	0.0728				26.8822	1.3019	1.2932	1.2775		26.8822	1.2408	1.1776	1.2007		26.8822	0.5532	0.5707	0.3862		26.8822	0.0585	0.0582	0.063				26.8822	1.1173	1.1319	1.1392
		27.0247	1.2664	1.2744	1.3162		27.0247	1.1939	1.1949	1.1909		27.0247	0.5019	0.6913*	0.5905		27.0247	0.0663	0.0673	0.0738				27.0247	1.291	1.2809	1.2614		27.0247	1.236	1.1701	1.189		27.0247	0.5449	0.5661	0.3716		27.0247	0.0594	0.0583	0.0643				27.0247	1.1169	1.1266	1.1331
		27.12	1.2594	1.2656	1.3151		27.12	1.1881	1.1919	1.1849		27.12	0.4959	0.6926*	0.5877		27.12	0.0668	0.0681	0.0748				27.12	1.2859	1.2729	1.2526		27.12	1.2312	1.1651	1.1825		27.12	0.5403	0.5634	0.3613		27.12	0.06	0.0592	0.0649				27.12	1.1245	1.1222	1.131
		27.2622	1.253	1.2539	1.2964		27.2622	1.1783	1.183	1.1751		27.2622	0.4847	0.6918*	0.5818		27.2622	0.0686	0.0699	0.075				27.2622	1.2768	1.2643	1.2441		27.2622	1.2256	1.1532	1.1788		27.2622	0.5298	0.559	0.3468		27.2622	0.0614	0.0599	0.0656				27.2622	1.119	1.1145	1.1267
		27.3567	1.2474	1.2472	1.2948		27.3567	1.174	1.1782	1.1709		27.3567	0.4765	0.6893*	0.5765		27.3567	0.0694	0.0709	0.0762				27.3567	1.271	1.2639	1.239		27.3567	1.2212	1.1481	1.1744		27.3567	0.5227	0.5538	0.3362		27.3567	0.0627	0.0603	0.0669				27.3567	1.113	1.1123	1.12
		27.4986	1.2391	1.2404	1.287		27.4986	1.1666	1.1693	1.1648		27.4986	0.4631	0.6848*	0.5667		27.4986	0.0708	0.0719	0.0764				27.4986	1.2634	1.2565	1.2292		27.4986	1.2219	1.14	1.1688		27.4986	0.5121	0.545	0.3198		27.4986	0.0642	0.0612	0.0682				27.4986	1.1059	1.112	1.1145
		27.6403	1.2328	1.2335	1.2748		27.6403	1.1613	1.1599	1.158		27.6403	0.4474	0.678*	0.5573		27.6403	0.0722	0.0722	0.0774				27.6403	1.2507	1.2486	1.2207		27.6403	1.2151	1.1364	1.1628		27.6403	0.4993	0.536	0.3053		27.6403	0.0654	0.0619	0.0693				27.6403	1.1042	1.1095	1.1126
		27.735	1.2291	1.2303	1.2697		27.735	1.1565	1.1561	1.1543		27.735	0.4365	0.6719*	0.55		27.735	0.0726	0.073	0.0777				27.735	1.249	1.2418	1.2128		27.735	1.2062	1.1352	1.1567		27.735	0.49	0.5287	0.2958		27.735	0.0661	0.0621	0.0696				27.735	1.1053	1.1071	1.1106
		27.8758	1.2244	1.2252	1.2672		27.8758	1.1483	1.1486	1.1521		27.8758	0.4234	0.6617*	0.5387		27.8758	0.074	0.0736	0.0789				27.8758	1.2395	1.2436	1.2096		27.8758	1.1935	1.1336	1.1493		27.8758	0.4778	0.5191	0.2814		27.8758	0.0666	0.0624	0.0704				27.8758	1.1046	1.1034	1.1087
		28.0175	1.2121	1.2182	1.2663		28.0175	1.1421	1.1436	1.1483		28.0175	0.4084	0.652*	0.5278		28.0175	0.0748	0.0739	0.0793				28.0175	1.2284	1.2349	1.2025		28.0175	1.1867	1.1303	1.1424		28.0175	0.4651	0.5118	0.2686		28.0175	0.0668	0.0626	0.0711				28.0175	1.1018	1.1021	1.1004
		28.1125	1.2103	1.2153	1.2596		28.1125	1.1355	1.1415	1.1428		28.1125	0.3995	0.6441*	0.5192		28.1125	0.0748	0.0748	0.0789				28.1125	1.2224	1.2333	1.1974		28.1125	1.1791	1.1259	1.1388		28.1125	0.4561	0.5079	0.2604		28.1125	0.068	0.0639	0.0711				28.1125	1.1001	1.1021	1.097
		28.2536	1.2007	1.2083	1.2501		28.2536	1.1273	1.1325	1.1378		28.2536	0.3861	0.6328*	0.5094		28.2536	0.0758	0.0751	0.0789				28.2536	1.2164	1.225	1.193		28.2536	1.1683	1.1225	1.1313		28.2536	0.4436	0.5003	0.2493		28.2536	0.0679	0.0634	0.0711				28.2536	1.0996	1.1	1.0967
		28.3483	1.1948	1.2039	1.2444		28.3483	1.1215	1.126	1.1333		28.3483	0.3777	0.6247*	0.5005		28.3483	0.0759	0.0748	0.0788				28.3483	1.2103	1.2156	1.1814		28.3483	1.1626	1.116	1.1252		28.3483	0.4338	0.4963	0.2431		28.3483	0.0687	0.0637	0.0717				28.3483	1.0957	1.0999	1.099
		28.4911	1.1866	1.1951	1.233		28.4911	1.113	1.1154	1.129		28.4911	0.3666	0.6145*	0.4882		28.4911	0.0759	0.075	0.0796				28.4911	1.2083	1.2058	1.1746		28.4911	1.1546	1.1091	1.1199		28.4911	0.4221	0.489	0.2344		28.4911	0.0688	0.0639	0.072				28.4911	1.0907	1.0977	1.0953
		28.6342	1.1789	1.1884	1.2231		28.6342	1.1032	1.1075	1.1221		28.6342	0.356	0.6036*	0.4776		28.6342	0.0761	0.0748	0.0793				28.6342	1.1941	1.2042	1.1712		28.6342	1.1483	1.099	1.1153		28.6342	0.4093	0.481	0.2257		28.6342	0.0697	0.0634	0.071				28.6342	1.0926	1.0963	1.0942
		28.7283	1.1747	1.1845	1.2169		28.7283	1.0982	1.1001	1.1163		28.7283	0.3504	0.5948*	0.4719		28.7283	0.076	0.075	0.0793				28.7283	1.1893	1.1987	1.1693		28.7283	1.1445	1.0917	1.1113		28.7283	0.4018	0.4764	0.22		28.7283	0.0689	0.0645	0.0715				28.7283	1.0909	1.0929	1.0955
		28.8689	1.1661	1.1769	1.2098		28.8689	1.0897	1.0906	1.1056		28.8689	0.3437	0.5839*	0.4624		28.8689	0.0763	0.0755	0.0795				28.8689	1.1847	1.1864	1.1647		28.8689	1.1374	1.0814	1.1		28.8689	0.3918	0.4702	0.2127		28.8689	0.07	0.0635	0.0715				28.8689	1.0823	1.0966	1.0952
		29.0097	1.1575	1.1695	1.2038		29.0097	1.0779	1.0795	1.0972		29.0097	0.3373	0.5757*	0.4553		29.0097	0.0762	0.0744	0.0787				29.0097	1.1777	1.173	1.1508		29.0097	1.1321	1.0727	1.0926		29.0097	0.3827	0.464	0.2059		29.0097	0.0699	0.0636	0.0711				29.0097	1.0827	1.1007	1.0962
		29.105	1.1541	1.1674	1.1981		29.105	1.0715	1.0695	1.0922		29.105	0.3334	0.5703*	0.45		29.105	0.0765	0.0747	0.0793				29.105	1.1728	1.167	1.1484		29.105	1.1255	1.0663	1.0848		29.105	0.378	0.4588	0.2022		29.105	0.0694	0.0636	0.0713				29.105	1.0809	1.1012	1.0975
		29.2469	1.1476	1.1618	1.1892		29.2469	1.0625	1.0577	1.0803		29.2469	0.3276	0.5609*	0.4425		29.2469	0.0762	0.0746	0.0786				29.2469	1.1642	1.1634	1.1396		29.2469	1.1193	1.058	1.0748		29.2469	0.3737	0.4527	0.196		29.2469	0.07	0.0634	0.0712				29.2469	1.0855	1.1032	1.0989
		29.3878	1.1441	1.1539	1.1785		29.3878	1.0502	1.0489	1.0701		29.3878	0.3226	0.5531*	0.4357		29.3878	0.0761	0.0741	0.0783				29.3878	1.1573	1.1592	1.1331		29.3878	1.1091	1.0481	1.066		29.3878	0.369	0.4452	0.1907		29.3878	0.0699	0.0629	0.0708				29.3878	1.089	1.1006	1.1021
		29.4828	1.1417	1.1489	1.1725		29.4828	1.0467	1.0461	1.0655		29.4828	0.3193	0.5476*	0.4312		29.4828	0.0761	0.0745	0.0787				29.4828	1.1509	1.156	1.1264		29.4828	1.1041	1.0422	1.0591		29.4828	0.3652	0.4411	0.1872		29.4828	0.0699	0.0626	0.0713				29.4828	1.0869	1.0986	1.103
		29.6239	1.1324	1.144	1.1646		29.6239	1.0387	1.0378	1.0594		29.6239	0.3135	0.5394*	0.424		29.6239	0.0761	0.0736	0.0788				29.6239	1.1451	1.1514	1.1221		29.6239	1.0996	1.0339	1.0517		29.6239	0.3594	0.4349	0.1837		29.6239	0.0696	0.0629	0.0708				29.6239	1.0892	1.0992	1.101
		29.7181	1.1276	1.1383	1.1588		29.7181	1.0335	1.0318	1.0553		29.7181	0.31	0.5335*	0.4191		29.7181	0.0768	0.0736	0.0783				29.7181	1.1387	1.1474	1.1187		29.7181	1.0949	1.0275	1.0428		29.7181	0.3568	0.4307	0.1817		29.7181	0.0696	0.0627	0.0704				29.7181	1.0894	1.0989	1.101
		29.8606	1.1263	1.1317	1.1518		29.8606	1.0269	1.0229	1.0494		29.8606	0.3047	0.5243*	0.4117		29.8606	0.0758	0.0733	0.0788				29.8606	1.1308	1.1402	1.1154		29.8606	1.0829	1.017	1.0347		29.8606	0.3512	0.4233	0.179		29.8606	0.0694	0.0628	0.0709				29.8606	1.0956	1.1002	1.1026
		30.0028	1.1185	1.129	1.1485		30.0028	1.017	1.0177	1.0437		30.0028	0.3007	0.5162*	0.4048		30.0028	0.0753	0.073	0.0788				30.0028	1.1265	1.1361	1.1093		30.0028	1.074	1.0095	1.0248		30.0028	0.3464	0.4164	0.1764		30.0028	0.0695	0.0626	0.0698				30.0028	1.095	1.1011	1.1025
		30.0975	1.1121	1.1224	1.146		30.0975	1.0129	1.0106	1.0384		30.0975	0.2976	0.5113*	0.3999		30.0975	0.0759	0.0731	0.0779				30.0975	1.1219	1.1317	1.1082		30.0975	1.0694	1.0066	1.0207		30.0975	0.3439	0.4121	0.1741		30.0975	0.0694	0.0623	0.0697				30.0975	1.0948	1.1021	1.102
		30.24	1.1093	1.1176	1.1395		30.24	1.0082	1.0039	1.0311		30.24	0.2935	0.5047*	0.3943		30.24	0.0752	0.0725	0.0772				30.24	1.114	1.1291	1.1025		30.24	1.0633	1.0009	1.0156		30.24	0.3397	0.4064	0.172		30.24	0.0692	0.0622	0.0694				30.24	1.0949	1.103	1.1054
		30.3814	1.102	1.1115	1.1352		30.3814	1.0046	0.9959	1.0255		30.3814	0.2895	0.4963*	0.3891		30.3814	0.0752	0.0723	0.0777				30.3814	1.1085	1.1232	1.0977		30.3814	1.0555	0.9979	1.0104		30.3814	0.335	0.4003	0.1699		30.3814	0.0694	0.0615	0.0693				30.3814	1.0953	1.1033	1.1086
		30.4761	1.0977	1.1061	1.1317		30.4761	1.0005	0.9922	1.0227		30.4761	0.2865	0.4913*	0.3854		30.4761	0.0754	0.0724	0.0777				30.4761	1.1072	1.1211	1.0898		30.4761	1.0507	0.9918	1.0052		30.4761	0.332	0.3956	0.1687		30.4761	0.0689	0.0616	0.0693				30.4761	1.0957	1.1036	1.1091
		30.6175	1.0903	1.0993	1.1255		30.6175	0.9959	0.9848	1.0157		30.6175	0.283	0.4851*	0.3798		30.6175	0.0751	0.0719	0.0773				30.6175	1.1031	1.1136	1.0824		30.6175	1.0461	0.9832	1.001		30.6175	0.3275	0.3888	0.1672		30.6175	0.0686	0.0614	0.0692				30.6175	1.0952	1.101	1.113
		30.7125	1.0856	1.0949	1.1188		30.7125	0.9925	0.9819	1.0094		30.7125	0.2807	0.4808*	0.3766		30.7125	0.0753	0.072	0.0771				30.7125	1.099	1.1092	1.0798		30.7125	1.0408	0.9756	0.9963		30.7125	0.3241	0.3865	0.1655		30.7125	0.0688	0.0612	0.0688				30.7125	1.0979	1.103	1.1116
		30.8542	1.0806	1.0874	1.1086		30.8542	0.9846	0.9784	1.0031		30.8542	0.2776	0.4742*	0.3722		30.8542	0.0744	0.0717	0.0766				30.8542	1.0925	1.1033	1.073		30.8542	1.0343	0.9704	0.9906		30.8542	0.3198	0.3805	0.1635		30.8542	0.0686	0.0604	0.0688				30.8542	1.1012	1.104	1.1111
		30.9961	1.0741	1.0801	1.1024		30.9961	0.9826	0.9744	0.9943		30.9961	0.2736	0.4681*	0.367		30.9961	0.0746	0.0712	0.0766				30.9961	1.0875	1.1011	1.0664		30.9961	1.0304	0.9657	0.9843		30.9961	0.3161	0.375	0.1613		30.9961	0.068	0.0606	0.0682				30.9961	1.0982	1.1028	1.1126
		31.0908	1.0713	1.0752	1.098		31.0908	0.9772	0.9713	0.9887		31.0908	0.2715	0.4629*	0.3639		31.0908	0.0737	0.0709	0.0758				31.0908	1.0859	1.0963	1.062		31.0908	1.0274	0.9616	0.9828		31.0908	0.3133	0.3725	0.1595		31.0908	0.0683	0.0601	0.0679				31.0908	1.0984	1.1031	1.1117
		31.232	1.066	1.0699	1.0909		31.232	0.9699	0.9674	0.9814		31.232	0.2679	0.458*	0.3589		31.232	0.0738	0.0705	0.0761				31.232	1.0823	1.09	1.0566		31.232	1.0262	0.9556	0.9781		31.232	0.3094	0.3681	0.1573		31.232	0.0682	0.0599	0.0671				31.232	1.0958	1.1028	1.111
		31.3739	1.0598	1.06	1.083		31.3739	0.9646	0.959	0.9767		31.3739	0.2639	0.4524*	0.3536		31.3739	0.0733	0.0705	0.0761				31.3739	1.0755	1.0876	1.0528		31.3739	1.0153	0.9501	0.9713		31.3739	0.3042	0.3628	0.1572		31.3739	0.0678	0.0594	0.0674				31.3739	1.0986	1.1032	1.1141
		31.4683	1.0573	1.0548	1.0799		31.4683	0.9596	0.9532	0.9729		31.4683	0.2613	0.4491*	0.351		31.4683	0.0738	0.0702	0.0752				31.4683	1.0724	1.0845	1.0491		31.4683	1.0118	0.948	0.9655		31.4683	0.3025	0.3593	0.1564		31.4683	0.0671	0.0601	0.0675				31.4683	1.0994	1.1045	1.114
		31.6103	1.0522	1.0499	1.0733		31.6103	0.9504	0.9439	0.9659		31.6103	0.2584	0.4429*	0.346		31.6103	0.0732	0.0697	0.0754				31.6103	1.0675	1.0814	1.0423		31.6103	1.0061	0.9427	0.9594		31.6103	0.2976	0.3556	0.1553		31.6103	0.0674	0.0591	0.0676				31.6103	1.1004	1.108	1.116
		31.7522	1.0475	1.0457	1.0649		31.7522	0.9477	0.939	0.9612		31.7522	0.2552	0.4376*	0.3411		31.7522	0.0728	0.0702	0.0748				31.7522	1.0615	1.0782	1.0382		31.7522	1.0006	0.9366	0.9546		31.7522	0.2937	0.3517	0.1552		31.7522	0.0666	0.0588	0.0665				31.7522	1.0981	1.1106	1.1163
		31.8464	1.0457	1.0428	1.0605		31.8464	0.943	0.9342	0.9581		31.8464	0.2525	0.4338*	0.338		31.8464	0.0726	0.0695	0.0748				31.8464	1.0587	1.0737	1.0348		31.8464	0.9957	0.933	0.9489		31.8464	0.2907	0.3482	0.1547		31.8464	0.0667	0.0581	0.0663				31.8464	1.0987	1.1144	1.1172
		31.9881	1.0383	1.0415	1.0569		31.9881	0.9375	0.9289	0.9501		31.9881	0.2494	0.427*	0.333		31.9881	0.0722	0.0695	0.0747				31.9881	1.049	1.0705	1.0273		31.9881	0.9864	0.9254	0.9432		31.9881	0.2877	0.344	0.1535		31.9881	0.0664	0.058	0.0659				31.9881	1.1008	1.1198	1.1212
		32.0819	1.0362	1.0397	1.0526		32.0819	0.9324	0.9234	0.944		32.0819	0.2479	0.4248*	0.331		32.0819	0.0723	0.069	0.0745				32.0819	1.0461	1.0654	1.0217		32.0819	0.9832	0.9205	0.9394		32.0819	0.2846	0.3411	0.1523		32.0819	0.0662	0.0578	0.0656				32.0819	1.1011	1.1187	1.1217
		32.2222	1.0294	1.0377	1.0446		32.2222	0.9273	0.9178	0.935		32.2222	0.2443	0.42*	0.3269		32.2222	0.0719	0.0684	0.0744				32.2222	1.0391	1.0586	1.0173		32.2222	0.976	0.9142	0.935		32.2222	0.2807	0.336	0.1507		32.2222	0.0656	0.0571	0.0651				32.2222	1.1038	1.1209	1.1282
		32.3628	1.0178	1.037	1.0383		32.3628	0.9198	0.9134	0.9274		32.3628	0.2413	0.4146*	0.322		32.3628	0.072	0.069	0.0738				32.3628	1.0335	1.051	1.0135		32.3628	0.9674	0.9065	0.931		32.3628	0.2774	0.3326	0.1506		32.3628	0.0657	0.0572	0.0651				32.3628	1.1067	1.1189	1.134
		32.4569	1.0115	1.0327	1.0343		32.4569	0.9154	0.9082	0.9238		32.4569	0.2393	0.4118*	0.3185		32.4569	0.0716	0.0677	0.0736				32.4569	1.0311	1.0481	1.012		32.4569	0.9634	0.9046	0.9279		32.4569	0.275	0.3295	0.1499		32.4569	0.065	0.0566	0.0651				32.4569	1.1089	1.1209	1.1347
		32.5978	1.0109	1.0221	1.0284		32.5978	0.9075	0.9037	0.9175		32.5978	0.2365	0.4065*	0.3144		32.5978	0.0708	0.0681	0.0729				32.5978	1.0242	1.0401	1.0106		32.5978	0.9566	0.8974	0.9203		32.5978	0.2718	0.3248	0.1473		32.5978	0.0647	0.056	0.0648				32.5978	1.1127	1.1232	1.1393
		32.7392	1.0085	1.0147	1.0237		32.7392	0.8977	0.9	0.9126		32.7392	0.2326	0.4017*	0.3108		32.7392	0.0702	0.0674	0.0727				32.7392	1.019	1.0339	1.0107		32.7392	0.9521	0.889	0.9123		32.7392	0.2687	0.3212	0.1465		32.7392	0.0649	0.0559	0.0637				32.7392	1.1139	1.1269	1.1447
		32.8333	1.0066	1.0088	1.0184		32.8333	0.8949	0.8955	0.9073		32.8333	0.2307	0.3984*	0.3078		32.8333	0.0704	0.0671	0.0721				32.8333	1.0165	1.0299	1.0074		32.8333	0.9487	0.8827	0.9088		32.8333	0.2667	0.3183	0.146		32.8333	0.0645	0.0562	0.0635				32.8333	1.1167	1.1289	1.1434
		33.0908	1.0002	1.0001	1.0071		33.0908	0.8831	0.881	0.9001		33.0908	0.2258	0.3901*	0.2994		33.0908	0.0696	0.0661	0.0714				33.0908	1.0081	1.021	0.9913		33.0908	0.9361	0.8709	0.8957		33.0908	0.2604	0.3118	0.1444		33.0908	0.0634	0.0551	0.0634				33.0908	1.1188	1.1361	1.1433
		33.3411	0.9966	0.9957	1.0001		33.3411	0.8757	0.8687	0.8875		33.3411	0.2216	0.3817*	0.2922		33.3411	0.0694	0.0656	0.071				33.3411	1.001	1.0111	0.982		33.3411	0.9224	0.8599	0.882		33.3411	0.2554	0.3067	0.1423		33.3411	0.0622	0.0546	0.0625				33.3411	1.121	1.1406	1.1466
		33.5908	0.9906	0.9879	0.9911		33.5908	0.8646	0.8603	0.8762		33.5908	0.2174	0.3716*	0.285		33.5908	0.0685	0.0644	0.0701				33.5908	0.9929	1.0017	0.9767		33.5908	0.9077	0.8487	0.8729		33.5908	0.2497	0.2987	0.1389		33.5908	0.0617	0.0538	0.0621				33.5908	1.1289	1.1499	1.1519
		33.8411	0.9755	0.98	0.9797		33.8411	0.8539	0.8496	0.8653		33.8411	0.2124	0.361*	0.277		33.8411	0.0681	0.0643	0.0691				33.8411	0.9863	0.9955	0.9687		33.8411	0.8954	0.8405	0.8604		33.8411	0.2443	0.2932	0.1363		33.8411	0.0616	0.0534	0.0612				33.8411	1.1342	1.1587	1.1533
		34.0911	0.9716	0.9761	0.9724		34.0911	0.8438	0.8397	0.8518		34.0911	0.2077	0.3513*	0.2707		34.0911	0.0663	0.0636	0.0684				34.0911	0.9755	0.9826	0.9645		34.0911	0.8828	0.8301	0.8478		34.0911	0.2394	0.2866	0.1344		34.0911	0.0606	0.0519	0.0603				34.0911	1.1424	1.1587	1.1605
		34.3408	0.9675	0.9707	0.9653		34.3408	0.8319	0.8316	0.8404		34.3408	0.2039	0.3427*	0.2648		34.3408	0.0665	0.0622	0.0674				34.3408	0.9695	0.9702	0.9585		34.3408	0.8723	0.8158	0.8336		34.3408	0.2355	0.2807	0.1312		34.3408	0.0596	0.051	0.0603				34.3408	1.1506	1.1725	1.1636
		34.5908	0.9617	0.9666	0.9585		34.5908	0.8184	0.8216	0.8294		34.5908	0.1995	0.3348*	0.2579		34.5908	0.0658	0.0618	0.0674				34.5908	0.9622	0.9657	0.9501		34.5908	0.8545	0.8023	0.8249		34.5908	0.2307	0.2741	0.1291		34.5908	0.0588	0.0507	0.0593				34.5908	1.1567	1.1756	1.1716
		34.8408	0.954	0.9605	0.9547		34.8408	0.8064	0.8111	0.815		34.8408	0.1955	0.3266*	0.2514		34.8408	0.0647	0.0613	0.0665				34.8408	0.9603	0.9647	0.9407		34.8408	0.8418	0.7921	0.8157		34.8408	0.2261	0.2678	0.1266		34.8408	0.058	0.0501	0.0589				34.8408	1.1654	1.1778	1.1747
		35.0908	0.9479	0.956	0.9509		35.0908	0.7975	0.8004	0.8052		35.0908	0.1911	0.3185*	0.2457		35.0908	0.0641	0.0602	0.0655				35.0908	0.9502	0.9616	0.9336		35.0908	0.8341	0.7824	0.8066		35.0908	0.221	0.2626	0.1246		35.0908	0.0575	0.0489	0.0575				35.0908	1.1698	1.1842	1.1881
		35.3411	0.9435	0.9508	0.9464		35.3411	0.7878	0.7918	0.7923		35.3411	0.1874	0.3112*	0.2409		35.3411	0.0635	0.0594	0.0645				35.3411	0.9414	0.9597	0.9287		35.3411	0.824	0.7718	0.7947		35.3411	0.2152	0.2554	0.1229		35.3411	0.057	0.0484	0.0573				35.3411	1.1782	1.1886	1.1921
		35.5911	0.9394	0.9465	0.9373		35.5911	0.7763	0.7782	0.7816		35.5911	0.1835	0.3045*	0.235		35.5911	0.0631	0.0586	0.0644				35.5911	0.9393	0.9567	0.9208		35.5911	0.8153	0.7608	0.7853		35.5911	0.2117	0.2492	0.1211		35.5911	0.0564	0.0473	0.0568				35.5911	1.1849	1.1918	1.1956
		35.8411	0.9342	0.9366	0.9337		35.8411	0.7673	0.7639	0.7695		35.8411	0.1789	0.2968*	0.2301		35.8411	0.0628	0.058	0.0634				35.8411	0.9352	0.9574	0.9132		35.8411	0.8059	0.7497	0.7724		35.8411	0.2068	0.2442	0.1187		35.8411	0.0555	0.0462	0.0553				35.8411	1.1888	1.2002	1.2036
		36.0911	0.9289	0.9321	0.9267		36.0911	0.7567	0.7529	0.7578		36.0911	0.1755	0.2897*	0.2245		36.0911	0.0618	0.0575	0.0619				36.0911	0.9327	0.9555	0.9171		36.0911	0.7981	0.7389	0.757		36.0911	0.2022	0.2379	0.1167		36.0911	0.0544	0.0458	0.0548				36.0911	1.196	1.2081	1.2094
		36.3411	0.926	0.9267	0.9236		36.3411	0.7474	0.7456	0.7489		36.3411	0.1715	0.2823*	0.2182		36.3411	0.0606	0.0569	0.0618				36.3411	0.9271	0.949	0.9183		36.3411	0.7842	0.7298	0.7507		36.3411	0.1973	0.2337	0.114		36.3411	0.0539	0.0452	0.0539				36.3411	1.2006	1.2113	1.2134
		36.5911	0.9224	0.9194	0.9182		36.5911	0.7354	0.7365	0.7398		36.5911	0.1676	0.2751*	0.2137		36.5911	0.0606	0.0557	0.0607				36.5911	0.9237	0.9434	0.9174		36.5911	0.7783	0.719	0.7419		36.5911	0.1923	0.228	0.1122		36.5911	0.0527	0.044	0.0539				36.5911	1.2028	1.2173	1.2136
		36.8411	0.915	0.9123	0.9145		36.8411	0.7267	0.7272	0.729		36.8411	0.1646	0.2687*	0.2081		36.8411	0.0602	0.0548	0.0601				36.8411	0.9218	0.9388	0.9168		36.8411	0.7727	0.7077	0.7294		36.8411	0.1886	0.2227	0.1106		36.8411	0.0524	0.0435	0.0528				36.8411	1.205	1.2224	1.2181
		37.0911	0.9105	0.9112	0.9172		37.0911	0.718	0.7161	0.7182		37.0911	0.1601	0.2628*	0.2033		37.0911	0.0588	0.0548	0.0603				37.0911	0.9225	0.9327	0.9133		37.0911	0.7648	0.6983	0.7215		37.0911	0.1848	0.2178	0.109		37.0911	0.0509	0.043	0.0521				37.0911	1.2069	1.2274	1.2235
		37.3411	0.9068	0.908	0.9118		37.3411	0.7111	0.7087	0.7079		37.3411	0.1566	0.2569*	0.1988		37.3411	0.058	0.0544	0.0581				37.3411	0.9164	0.925	0.9114		37.3411	0.753	0.6861	0.711		37.3411	0.18	0.2132	0.1074		37.3411	0.0504	0.0422	0.052				37.3411	1.208	1.2292	1.2291
		37.5908	0.9018	0.9071	0.9117		37.5908	0.7002	0.6991	0.7005		37.5908	0.1533	0.2498*	0.1948		37.5908	0.0573	0.0534	0.0578				37.5908	0.9149	0.9218	0.9129		37.5908	0.744	0.6773	0.6999		37.5908	0.1766	0.2087	0.1061		37.5908	0.0499	0.0412	0.0507				37.5908	1.2107	1.2338	1.2295
		37.8411	0.8971	0.9053	0.9091		37.8411	0.6941	0.6905	0.6929		37.8411	0.1496	0.2434*	0.1901		37.8411	0.057	0.0518	0.057				37.8411	0.9131	0.9216	0.9012		37.8411	0.7349	0.668	0.6924		37.8411	0.1723	0.2042	0.1035		37.8411	0.0496	0.0407	0.051				37.8411	1.2111	1.2392	1.2335
		38.0908	0.8999	0.9035	0.9082		38.0908	0.6879	0.6834	0.6863		38.0908	0.147	0.2384*	0.1857		38.0908	0.0564	0.0515	0.0563				38.0908	0.9071	0.9203	0.895		38.0908	0.7256	0.6608	0.684		38.0908	0.1687	0.2005	0.1017		38.0908	0.0488	0.0399	0.0493				38.0908	1.2144	1.2429	1.2364
		38.3411	0.8998	0.9026	0.9071		38.3411	0.6777	0.6745	0.6779		38.3411	0.1439	0.2323*	0.1806		38.3411	0.0553	0.0513	0.0557				38.3411	0.9051	0.9168	0.8948		38.3411	0.716	0.6552	0.6764		38.3411	0.1655	0.197	0.0996		38.3411	0.0477	0.0391	0.0493				38.3411	1.2176	1.2457	1.2409
		38.5911	0.9011	0.8993	0.9033		38.5911	0.6714	0.6639	0.6704		38.5911	0.1412	0.2273*	0.1764		38.5911	0.0548	0.0501	0.0548				38.5911	0.9013	0.9147	0.8947		38.5911	0.7083	0.6479	0.6686		38.5911	0.1623	0.1925	0.0985		38.5911	0.0467	0.0388	0.0485				38.5911	1.223	1.2468	1.2389
		38.8411	0.8998	0.8921	0.8976		38.8411	0.6642	0.6548	0.6603		38.8411	0.1386	0.2224*	0.1725		38.8411	0.0536	0.0495	0.0548				38.8411	0.8989	0.9179	0.8934		38.8411	0.7005	0.6413	0.6603		38.8411	0.1598	0.189	0.0969		38.8411	0.0462	0.0382	0.0474				38.8411	1.2261	1.2492	1.2412
		39.0911	0.896	0.8893	0.8928		39.0911	0.6591	0.6486	0.6523		39.0911	0.1366	0.2171*	0.1688		39.0911	0.0533	0.0494	0.0537				39.0911	0.8986	0.9239	0.8913		39.0911	0.6917	0.635	0.6521		39.0911	0.1569	0.1848	0.0958		39.0911	0.0459	0.0375	0.0475				39.0911	1.2261	1.2552	1.2433
		39.3411	0.8965	0.8919	0.8909		39.3411	0.655	0.6419	0.6469		39.3411	0.1341	0.2125*	0.1651		39.3411	0.0528	0.0487	0.053				39.3411	0.8952	0.927	0.891		39.3411	0.687	0.6288	0.6466		39.3411	0.1537	0.1811	0.0937		39.3411	0.0449	0.0363	0.0464				39.3411	1.2264	1.2564	1.2462
		39.5914	0.8919	0.8896	0.8946		39.5914	0.6482	0.6343	0.6418		39.5914	0.1314	0.2081*	0.1612		39.5914	0.0524	0.0476	0.053				39.5914	0.8947	0.9221	0.8831		39.5914	0.6807	0.62	0.6416		39.5914	0.1511	0.1773	0.0927		39.5914	0.0443	0.0359	0.0466				39.5914	1.2245	1.2577	1.2444
		39.8414	0.8892	0.8859	0.8917		39.8414	0.6437	0.6287	0.6347		39.8414	0.1284	0.2036*	0.1572		39.8414	0.0519	0.0467	0.052				39.8414	0.8952	0.9208	0.8785		39.8414	0.6735	0.613	0.6347		39.8414	0.1487	0.1727	0.0916		39.8414	0.044	0.035	0.0461				39.8414	1.2263	1.2595	1.2487
		40.0911	0.887	0.8846	0.8939		40.0911	0.6386	0.6261	0.6297		40.0911	0.126	0.1994*	0.154		40.0911	0.0511	0.0464	0.0516				40.0911	0.8943	0.921	0.8779		40.0911	0.6678	0.6071	0.6265		40.0911	0.1463	0.1699	0.089		40.0911	0.0426	0.035	0.045				40.0911	1.2315	1.263	1.2491
		40.3411	0.8823	0.8834	0.8934		40.3411	0.6308	0.6197	0.6243		40.3411	0.1246	0.1962*	0.1519		40.3411	0.05	0.0461	0.0504				40.3411	0.8918	0.9179	0.8788		40.3411	0.6619	0.602	0.6204		40.3411	0.1436	0.1667	0.0883		40.3411	0.0421	0.0338	0.0442				40.3411	1.233	1.2685	1.2502
		40.5911	0.8809	0.8788	0.8919		40.5911	0.6254	0.6147	0.619		40.5911	0.1219	0.1921*	0.1488		40.5911	0.0501	0.0448	0.0494				40.5911	0.8899	0.9161	0.8808		40.5911	0.6577	0.5956	0.6156		40.5911	0.1407	0.1643	0.0866		40.5911	0.0419	0.0335	0.0437				40.5911	1.2338	1.2714	1.2523
		40.8411	0.8804	0.8759	0.888		40.8411	0.6178	0.6092	0.6129		40.8411	0.12	0.1875*	0.1458		40.8411	0.0487	0.0444	0.0491				40.8411	0.8882	0.9124	0.8826		40.8411	0.6541	0.5906	0.6096		40.8411	0.1381	0.162	0.085		40.8411	0.0412	0.0333	0.0429				40.8411	1.2345	1.2758	1.2541
		41.0911	0.8778	0.8774	0.8841		41.0911	0.6129	0.6026	0.6059		41.0911	0.1178	0.1839*	0.1436		41.0911	0.0485	0.0433	0.0486				41.0911	0.889	0.9116	0.8771		41.0911	0.6471	0.5846	0.6046		41.0911	0.1357	0.1597	0.0839		41.0911	0.0403	0.0321	0.0428				41.0911	1.2377	1.2764	1.2612
		41.3408	0.8788	0.8791	0.884		41.3408	0.6083	0.5967	0.5996		41.3408	0.1165	0.1801*	0.1406		41.3408	0.0488	0.0437	0.0482				41.3408	0.8872	0.9086	0.8753		41.3408	0.6408	0.5796	0.5994		41.3408	0.1342	0.1573	0.0834		41.3408	0.0394	0.032	0.0423				41.3408	1.2405	1.2784	1.2584
		41.5911	0.8785	0.8758	0.8806		41.5911	0.6028	0.5924	0.5931		41.5911	0.1145	0.1765*	0.1379		41.5911	0.0478	0.0429	0.0476				41.5911	0.8836	0.9073	0.8758		41.5911	0.6349	0.5757	0.5934		41.5911	0.132	0.1547	0.0817		41.5911	0.039	0.0313	0.0423				41.5911	1.2453	1.2839	1.2636
		41.8411	0.8771	0.8727	0.879		41.8411	0.5954	0.5873	0.5898		41.8411	0.1123	0.1728*	0.135		41.8411	0.0474	0.0427	0.0469				41.8411	0.8814	0.9071	0.8746		41.8411	0.6302	0.5713	0.5862		41.8411	0.1302	0.1522	0.0806		41.8411	0.0385	0.0306	0.0413				41.8411	1.2439	1.2866	1.2716
		42.0911	0.8757	0.8703	0.8779		42.0911	0.5915	0.5823	0.584		42.0911	0.1105	0.1695*	0.1323		42.0911	0.0466	0.042	0.0462				42.0911	0.8796	0.9057	0.874		42.0911	0.6239	0.5661	0.5833		42.0911	0.128	0.1498	0.0799		42.0911	0.0376	0.0302	0.0403				42.0911	1.2429	1.2939	1.2704
		42.3411	0.872	0.8638	0.8814		42.3411	0.5837	0.5777	0.5791		42.3411	0.1089	0.1669*	0.1305		42.3411	0.0461	0.0408	0.0454				42.3411	0.8767	0.9018	0.872		42.3411	0.6167	0.5621	0.5773		42.3411	0.1263	0.1475	0.0783		42.3411	0.0378	0.0295	0.0403				42.3411	1.2445	1.2953	1.2726
		42.5919	0.87	0.8612	0.882		42.5919	0.58	0.5734	0.5728		42.5919	0.1074	0.164*	0.1282		42.5919	0.0456	0.0401	0.0445				42.5919	0.8755	0.8992	0.8691		42.5919	0.6081	0.5582	0.573		42.5919	0.1242	0.146	0.0774		42.5919	0.0369	0.029	0.0399				42.5919	1.2472	1.2955	1.2784
		42.8419	0.865	0.8642	0.8835		42.8419	0.5725	0.5686	0.5694		42.8419	0.1057	0.1614*	0.126		42.8419	0.0452	0.04	0.0442				42.8419	0.8752	0.8978	0.865		42.8419	0.6032	0.5524	0.5683		42.8419	0.1227	0.1444	0.0759		42.8419	0.0362	0.0282	0.0386				42.8419	1.2492	1.2944	1.2804
		43.0919	0.8565	0.8627	0.8835		43.0919	0.5697	0.5638	0.565		43.0919	0.1045	0.1586*	0.1243		43.0919	0.0441	0.0395	0.0441				43.0919	0.8747	0.8946	0.8654		43.0919	0.6028	0.5487	0.5643		43.0919	0.1209	0.1419	0.075		43.0919	0.0358	0.0278	0.0385				43.0919	1.2515	1.2983	1.2823
		43.3417	0.8597	0.864	0.8776		43.3417	0.566	0.5585	0.5596		43.3417	0.1033	0.1557*	0.1224		43.3417	0.0432	0.0386	0.0433				43.3417	0.873	0.8952	0.8637		43.3417	0.5999	0.5454	0.5604		43.3417	0.1189	0.1398	0.0744		43.3417	0.0348	0.0266	0.0383				43.3417	1.2527	1.3021	1.2858
		43.5917	0.8629	0.8617	0.875		43.5917	0.5591	0.5526	0.5551		43.5917	0.1016	0.1537*	0.12		43.5917	0.0437	0.0379	0.0428				43.5917	0.8708	0.894	0.8638		43.5917	0.5985	0.5429	0.556		43.5917	0.1178	0.1384	0.0736		43.5917	0.0345	0.0264	0.0379				43.5917	1.2526	1.3059	1.2898
		43.8419	0.8632	0.8621	0.8748		43.8419	0.5587	0.5495	0.5526		43.8419	0.1003	0.1508*	0.1184		43.8419	0.0426	0.0379	0.0422				43.8419	0.8723	0.8896	0.8624		43.8419	0.5995	0.5395	0.5525		43.8419	0.1168	0.1368	0.0728		43.8419	0.0336	0.0257	0.037				43.8419	1.2579	1.3112	1.2912
		44.0919	0.8721	0.8643	0.8756		44.0919	0.5572	0.5468	0.548		44.0919	0.0995	0.1483*	0.1168		44.0919	0.0425	0.0368	0.0418				44.0919	0.8711	0.8842	0.8609		44.0919	0.6008	0.5372	0.5483		44.0919	0.1149	0.1352	0.0719		44.0919	0.0332	0.0253	0.0365				44.0919	1.2611	1.315	1.2909
		44.3419	0.8674	0.8665	0.8754		44.3419	0.5563	0.5424	0.5434		44.3419	0.098	0.1464*	0.115		44.3419	0.0421	0.0368	0.0413				44.3419	0.8702	0.8784	0.8595		44.3419	0.596	0.5352	0.5447		44.3419	0.1134	0.1332	0.071		44.3419	0.0331	0.0254	0.0357				44.3419	1.2635	1.3172	1.291
		44.5919	0.8614	0.8606	0.8763		44.5919	0.5542	0.5404	0.5416		44.5919	0.0967	0.1444*	0.1137		44.5919	0.042	0.036	0.041				44.5919	0.8691	0.8758	0.8577		44.5919	0.5944	0.5317	0.5377		44.5919	0.1123	0.132	0.0703		44.5919	0.0315	0.0244	0.0366				44.5919	1.2649	1.3143	1.2951
		44.8419	0.8621	0.863	0.8738		44.8419	0.5547	0.5384	0.5384		44.8419	0.0963	0.1428*	0.1122		44.8419	0.0407	0.0354	0.0399				44.8419	0.8661	0.876	0.8544		44.8419	0.5927	0.5298	0.5311		44.8419	0.1101	0.1299	0.0698		44.8419	0.0315	0.0241	0.035				44.8419	1.2673	1.3152	1.297
		45.0919	0.8567	0.8685	0.8709		45.0919	0.5517	0.5356	0.5346		45.0919	0.095	0.1413*	0.111		45.0919	0.0409	0.0355	0.0404				45.0919	0.8652	0.8798	0.8531		45.0919	0.5877	0.5272	0.5277		45.0919	0.1087	0.1288	0.0686		45.0919	0.0312	0.0235	0.0344				45.0919	1.2753	1.3171	1.2951
		45.3419	0.8552	0.8697	0.8689		45.3419	0.5486	0.5324	0.5333		45.3419	0.0953	0.1395*	0.1095		45.3419	0.0399	0.0345	0.0386				45.3419	0.8625	0.8818	0.8488		45.3419	0.5845	0.5217	0.5271		45.3419	0.1071	0.1277	0.0674		45.3419	0.03	0.0232	0.0348				45.3419	1.2761	1.3214	1.2982
		45.5919	0.8537	0.8652	0.8703		45.5919	0.5443	0.5308	0.53		45.5919	0.0943	0.138*	0.1076		45.5919	0.0395	0.034	0.039				45.5919	0.8616	0.8783	0.8436		45.5919	0.5819	0.5166	0.5253		45.5919	0.1061	0.1259	0.067		45.5919	0.0297	0.0228	0.0333				45.5919	1.2757	1.3231	1.3007
		45.8419	0.8519	0.8614	0.8704		45.8419	0.5441	0.528	0.5271		45.8419	0.0935	0.1362*	0.1069		45.8419	0.039	0.0335	0.0382				45.8419	0.8608	0.8791	0.8447		45.8419	0.5779	0.5136	0.5234		45.8419	0.1053	0.1244	0.0668		45.8419	0.0291	0.022	0.0334				45.8419	1.2767	1.328	1.3039
		46.0919	0.8545	0.8594	0.8708		46.0919	0.5408	0.524	0.525		46.0919	0.0922	0.1353*	0.1057		46.0919	0.0389	0.0333	0.0377				46.0919	0.8612	0.8799	0.8465		46.0919	0.5744	0.5105	0.5244		46.0919	0.1036	0.1228	0.0658		46.0919	0.0286	0.0209	0.0327				46.0919	1.2814	1.3309	1.3079
		46.3419	0.857	0.8566	0.8662		46.3419	0.5359	0.5208	0.5219		46.3419	0.0913	0.1332*	0.1047		46.3419	0.0383	0.0327	0.0368				46.3419	0.8585	0.8852	0.8523		46.3419	0.5694	0.506	0.5261		46.3419	0.1022	0.122	0.0651		46.3419	0.0287	0.0207	0.032				46.3419	1.2818	1.3342	1.3114
		46.5919	0.8514	0.8565	0.8662		46.5919	0.5316	0.5193	0.5177		46.5919	0.0902	0.1312*	0.1035		46.5919	0.0379	0.0324	0.0368				46.5919	0.8582	0.8794	0.8529		46.5919	0.566	0.504	0.5217		46.5919	0.1023	0.121	0.0645		46.5919	0.0282	0.0209	0.0319				46.5919	1.286	1.3358	1.317
		46.8425	0.8481	0.8571	0.8657		46.8425	0.5287	0.5171	0.5151		46.8425	0.0893	0.1293*	0.103		46.8425	0.0375	0.0317	0.0364				46.8425	0.8584	0.8799	0.8486		46.8425	0.5598	0.504	0.5185		46.8425	0.1005	0.1192	0.0639		46.8425	0.027	0.0201	0.0317				46.8425	1.2873	1.3398	1.3176
		47.0928	0.8471	0.8573	0.8676		47.0928	0.5276	0.515	0.5124		47.0928	0.0889	0.1282*	0.1014		47.0928	0.0366	0.0306	0.0356				47.0928	0.8593	0.874	0.8466		47.0928	0.5563	0.5027	0.5157		47.0928	0.0995	0.1178	0.0634		47.0928	0.0266	0.0195	0.0314				47.0928	1.2906	1.3404	1.3199
		47.3431	0.8449	0.8524	0.8666		47.3431	0.5249	0.5115	0.5098		47.3431	0.0882	0.1268*	0.101		47.3431	0.0363	0.0306	0.0354				47.3431	0.8591	0.869	0.8426		47.3431	0.554	0.503	0.5132		47.3431	0.0986	0.1165	0.0622		47.3431	0.0262	0.0196	0.0303				47.3431	1.2921	1.3417	1.3225
		47.5933	0.8448	0.8467	0.8614		47.5933	0.5224	0.509	0.5069		47.5933	0.0871	0.1262*	0.0997		47.5933	0.036	0.0304	0.0346				47.5933	0.8567	0.8639	0.8403		47.5933	0.5492	0.5031	0.5121		47.5933	0.0982	0.1161	0.0614		47.5933	0.0256	0.0187	0.0299				47.5933	1.2931	1.3415	1.3275
		47.8439	0.8439	0.8399	0.8578		47.8439	0.52	0.506	0.5031		47.8439	0.0854	0.125*	0.0986		47.8439	0.0356	0.0296	0.0347				47.8439	0.8547	0.863	0.838		47.8439	0.5456	0.499	0.509		47.8439	0.0973	0.1149	0.0604		47.8439	0.0247	0.0186	0.0299				47.8439	1.2979	1.3429	1.328
		48	1	1	1		48	1	1	1		48	1	1	1		48	1	1	1				48	1	1	1		48	1	1	1		48	1	1	1		48	1	1	1				48	1	1	1
		48.3244	0.7111	0.6945	0.6926		48.3244	0.7472	0.7329	0.7319		48.3244	0.7441	0.7657	0.7183		48.3244	0.8641	0.8314	0.7837				48.3244	0.7303	0.7333	0.7181		48.3244	0.7652	0.7323	0.7478		48.3244	0.79	0.7668	0.752		48.3244	0.8449	0.8779	0.8539				48.3244	0.6327	0.6169	0.611
		48.3758	0.6365	0.6065	0.6346		48.3758	0.6681	0.6568	0.6528		48.3758	0.645	0.6663	0.6323		48.3758	0.7324	0.7029	0.678				48.3758	0.6489	0.641	0.6254		48.3758	0.6868	0.6533	0.6699		48.3758	0.6952	0.671	0.6473		48.3758	0.7268	0.7339	0.7177				48.3758	0.6076	0.5879	0.5875
		48.41	0.5976	0.5636	0.6065		48.41	0.6285	0.6176	0.6131		48.41	0.5966	0.6157	0.588		48.41	0.6733	0.644	0.6233				48.41	0.6056	0.5924	0.5793		48.41	0.6442	0.6146	0.6327		48.41	0.6449	0.6228	0.5957		48.41	0.6678	0.6761	0.6577				48.41	0.6093	0.5875	0.5933
		48.4436	0.576	0.5394	0.5953		48.4436	0.5994	0.5889	0.5863		48.4436	0.5623	0.5772	0.5596		48.4436	0.6248	0.5955	0.5784				48.4436	0.5812	0.5636	0.5511		48.4436	0.6098	0.5856	0.6027		48.4436	0.609	0.5879	0.5564		48.4436	0.6187	0.6248	0.607				48.4436	0.6263	0.6031	0.6113
		48.4772	0.5722	0.5317	0.5993		48.4772	0.5809	0.571	0.5706		48.4772	0.5377	0.5477	0.5393		48.4772	0.5834	0.5552	0.5407				48.4772	0.5723	0.5519	0.5389		48.4772	0.5854	0.5694	0.5857		48.4772	0.5818	0.5607	0.5256		48.4772	0.5769	0.5801	0.5623				48.4772	0.6524	0.6269	0.6397
		48.5233	0.5854	0.5396	0.6205		48.5233	0.5672	0.5592	0.5611		48.5233	0.5155	0.5178	0.5207		48.5233	0.5357	0.5105	0.496				48.5233	0.5751	0.5526	0.54		48.5233	0.5642	0.5571	0.5734		48.5233	0.5549	0.5353	0.4955		48.5233	0.5288	0.5279	0.511				48.5233	0.6942	0.6666	0.6824
		48.5653	0.6077	0.5586	0.6475		48.5653	0.5656	0.5586	0.5637		48.5653	0.5045	0.5002	0.51		48.5653	0.5029	0.4777	0.4648				48.5653	0.5886	0.5652	0.5516		48.5653	0.5563	0.5563	0.572		48.5653	0.5404	0.5211	0.4778		48.5653	0.494	0.4917	0.4725				48.5653	0.7264	0.6983	0.714
		48.6503	0.6688	0.6159	0.7096		48.6503	0.5901	0.5828	0.5938		48.6503	0.5014	0.4886	0.5087		48.6503	0.4599	0.4391	0.4233				48.6503	0.6425	0.6154	0.599		48.6503	0.5723	0.5811	0.5955		48.6503	0.5347	0.5143	0.468		48.6503	0.4512	0.444	0.4232				48.6503	0.7635	0.7428	0.756
		48.7461	0.7563	0.7028	0.7895		48.7461	0.6444	0.6374	0.6548		48.7461	0.5246	0.5054	0.5329		48.7461	0.4369	0.4269	0.407				48.7461	0.7334	0.6972	0.6779		48.7461	0.6186	0.6347	0.6507		48.7461	0.5576	0.5344	0.4881		48.7461	0.4277	0.4185	0.3991				48.7461	0.8106	0.7974	0.8137
		48.9014	0.9432	0.8952	0.9655		48.9014	0.7579	0.7488	0.7787		48.9014	0.5897	0.5673	0.6051		48.9014	0.4225	0.4244	0.3986				48.9014	0.9146	0.8741	0.8499		48.9014	0.7211	0.7435	0.767		48.9014	0.617	0.5946	0.5506		48.9014	0.4008	0.395	0.3748				48.9014	0.9098	0.9065	0.9197
		49.0031	1.0499	1.0105	1.0582		49.0031	0.8233	0.8164	0.8522		49.0031	0.6331	0.6114	0.6537		49.0031	0.4113	0.4162	0.3891				49.0031	1.0198	0.9809	0.9601		49.0031	0.7831	0.8088	0.8352		49.0031	0.6533	0.6339	0.5958		49.0031	0.376	0.382	0.355				49.0031	0.9575	0.9611	0.9647
		49.1533	1.1559	1.1249	1.1455		49.1533	0.9023	0.9012	0.9396		49.1533	0.6756	0.6568	0.6976		49.1533	0.3724	0.3754	0.3433				49.1533	1.1319	1.1005	1.0835		49.1533	0.8636	0.8866	0.9155		49.1533	0.688	0.6705	0.6462		49.1533	0.3183	0.3397	0.3092				49.1533	0.993	1.0012	1.0003
		49.2528	1.2074	1.1798	1.1842		49.2528	0.9493	0.9519	0.9887		49.2528	0.692	0.6708	0.7048		49.2528	0.3251	0.3241	0.2952				49.2528	1.1948	1.1659	1.1501		49.2528	0.9096	0.9321	0.9602		49.2528	0.6926	0.6802	0.6615		49.2528	0.2677	0.2955	0.2702				49.2528	1.0072	1.017	1.015
		49.4011	1.267	1.2475	1.2432		49.4011	1.0058	1.0127	1.0484		49.4011	0.6908	0.6725	0.6908		49.4011	0.2498	0.2446	0.2227				49.4011	1.2664	1.2445	1.2281		49.4011	0.9723	0.9919	1.0191		49.4011	0.6787	0.6767	0.669		49.4011	0.2029	0.2313	0.2126				49.4011	1.0305	1.0383	1.0376
		49.4992	1.2925	1.2827	1.2616		49.4992	1.0367	1.0461	1.0777		49.4992	0.6778	0.6642	0.6674		49.4992	0.2088	0.203	0.184				49.4992	1.3057	1.286	1.2712		49.4992	1.0094	1.0236	1.0512		49.4992	0.6612	0.6663	0.658		49.4992	0.1705	0.1955	0.1814				49.4992	1.0583	1.0584	1.0626
		49.6453	1.3236	1.3174	1.2949		49.6453	1.0798	1.0905	1.1188		49.6453	0.6549	0.648	0.627		49.6453	0.1603	0.155	0.141				49.6453	1.345	1.3284	1.3135		49.6453	1.0617	1.0657	1.0914		49.6453	0.6349	0.6483	0.6363		49.6453	0.1339	0.1563	0.1446				49.6453	1.0888	1.092	1.0955
		49.7425	1.3352	1.3275	1.2932		49.7425	1.1045	1.1172	1.1411		49.7425	0.6367	0.6339	0.6027		49.7425	0.1373	0.1321	0.1207				49.7425	1.3688	1.3474	1.3332		49.7425	1.0921	1.0908	1.1185		49.7425	0.6166	0.6369	0.6234		49.7425	0.1166	0.1358	0.1254				49.7425	1.0983	1.1055	1.1092
		49.8858	1.356	1.3462	1.3003		49.8858	1.1419	1.1482	1.1742		49.8858	0.6222	0.6187	0.5718		49.8858	0.1124	0.1074	0.0985				49.8858	1.3919	1.3702	1.349		49.8858	1.137	1.1259	1.152		49.8858	0.594	0.6233	0.6011		49.8858	0.0984	0.1134	0.1064				49.8858	1.1083	1.1216	1.1208
		50.0278	1.3514	1.3421	1.3023		50.0278	1.1677	1.1741	1.2007		50.0278	0.6082	0.6079	0.5514		50.0278	0.0962	0.0917	0.0844				50.0278	1.3988	1.3791	1.3613		50.0278	1.1695	1.1533	1.1779		50.0278	0.582	0.6138	0.5829		50.0278	0.0871	0.0979	0.0933				50.0278	1.1151	1.1265	1.1273
		50.1233	1.3471	1.3326	1.2946		50.1233	1.1813	1.1872	1.2113		50.1233	0.6027	0.6044	0.5418		50.1233	0.0883	0.0834	0.0778				50.1233	1.3993	1.3822	1.3655		50.1233	1.1862	1.1658	1.191		50.1233	0.5778	0.6105	0.573		50.1233	0.0811	0.0903	0.087				50.1233	1.1157	1.1306	1.1286
		50.2656	1.3359	1.3214	1.2763		50.2656	1.1933	1.1998	1.2139		50.2656	0.5969	0.6007	0.5308		50.2656	0.081	0.0758	0.0713				50.2656	1.3901	1.3739	1.3642		50.2656	1.2059	1.1809	1.2089		50.2656	0.5732	0.6089	0.5618		50.2656	0.0781	0.0836	0.0814				50.2656	1.117	1.1356	1.1275
		50.3597	1.3304	1.3079	1.2659		50.3597	1.1976	1.1994	1.2169		50.3597	0.5946	0.6001	0.5269		50.3597	0.0783	0.0729	0.0691				50.3597	1.3835	1.3658	1.3581		50.3597	1.2186	1.1904	1.2178		50.3597	0.5719	0.6078	0.5544		50.3597	0.0759	0.0803	0.0789				50.3597	1.11	1.1313	1.1297
		50.5028	1.3133	1.29	1.2466		50.5028	1.1957	1.2062	1.211		50.5028	0.5967	0.6007	0.5215		50.5028	0.0756	0.0699	0.068				50.5028	1.3618	1.346	1.3358		50.5028	1.2242	1.1932	1.2165		50.5028	0.5714	0.6066	0.5486		50.5028	0.0755	0.0784	0.076				50.5028	1.0972	1.1174	1.1334
		50.6447	1.2931	1.2696	1.2314		50.6447	1.1974	1.2026	1.2077		50.6447	0.5948	0.6021	0.5174		50.6447	0.0749	0.0693	0.0686				50.6447	1.3432	1.3251	1.3182		50.6447	1.2271	1.1909	1.2123		50.6447	0.5715	0.6063	0.5439		50.6447	0.0754	0.0772	0.0749				50.6447	1.0881	1.1118	1.1255
		50.7397	1.2836	1.2599	1.2236		50.7397	1.1954	1.197	1.2042		50.7397	0.595	0.6017	0.5156		50.7397	0.0751	0.07	0.0684				50.7397	1.3311	1.3166	1.3072		50.7397	1.2255	1.1874	1.2085		50.7397	0.5718	0.6052	0.5414		50.7397	0.0763	0.0766	0.0751				50.7397	1.0885	1.1142	1.1185
		50.8822	1.2732	1.2494	1.2131		50.8822	1.1871	1.1895	1.1941		50.8822	0.5947	0.6004	0.5096		50.8822	0.0753	0.0709	0.0689				50.8822	1.3137	1.3053	1.2899		50.8822	1.2201	1.1845	1.205		50.8822	0.5707	0.6015	0.5368		50.8822	0.0776	0.0771	0.0755				50.8822	1.0885	1.1106	1.1103
		51.0247	1.2649	1.2327	1.2058		51.0247	1.1775	1.1795	1.1859		51.0247	0.5905	0.5955	0.5019		51.0247	0.0758	0.072	0.0713				51.0247	1.2947	1.2897	1.2808		51.0247	1.2164	1.1776	1.1961		51.0247	0.5661	0.597	0.531		51.0247	0.0788	0.0773	0.0759				51.0247	1.0865	1.1077	1.1032
		51.12	1.2604	1.2256	1.2019		51.12	1.1707	1.1739	1.181		51.12	0.5877	0.5922	0.4959		51.12	0.0767	0.0725	0.0723				51.12	1.2808	1.2822	1.2748		51.12	1.215	1.1732	1.1905		51.12	0.5634	0.5936	0.5252		51.12	0.08	0.0775	0.0759				51.12	1.0829	1.1024	1.1031
		51.2622	1.2559	1.2174	1.2022		51.2622	1.1677	1.1672	1.1688		51.2622	0.5818	0.5859	0.4847		51.2622	0.0786	0.0737	0.0737				51.2622	1.268	1.2698	1.2666		51.2622	1.203	1.168	1.182		51.2622	0.559	0.5857	0.5151		51.2622	0.0807	0.0786	0.0767				51.2622	1.0763	1.0976	1.0985
		51.3567	1.2542	1.2129	1.1981		51.3567	1.1602	1.1617	1.1625		51.3567	0.5765	0.5812	0.4765		51.3567	0.0791	0.0749	0.0741				51.3567	1.2634	1.2642	1.2618		51.3567	1.1965	1.163	1.1748		51.3567	0.5538	0.5788	0.5077		51.3567	0.082	0.0793	0.0765				51.3567	1.0699	1.0932	1.0931
		51.4986	1.247	1.2062	1.1936		51.4986	1.15	1.1591	1.1552		51.4986	0.5667	0.5711	0.4631		51.4986	0.0797	0.0755	0.0751				51.4986	1.2567	1.2521	1.2518		51.4986	1.1878	1.1571	1.1674		51.4986	0.545	0.5686	0.4953		51.4986	0.082	0.0799	0.077				51.4986	1.0655	1.0885	1.0884
		51.6403	1.2401	1.1978	1.1862		51.6403	1.1448	1.1523	1.1492		51.6403	0.5573	0.5606	0.4474		51.6403	0.08	0.0764	0.0756				51.6403	1.2499	1.2466	1.2452		51.6403	1.1774	1.1504	1.1594		51.6403	0.536	0.5572	0.4823		51.6403	0.083	0.0801	0.0773				51.6403	1.0566	1.0863	1.0866
		51.735	1.2377	1.1938	1.1817		51.735	1.1416	1.1492	1.1452		51.735	0.55	0.554	0.4365		51.735	0.0799	0.0772	0.0761				51.735	1.2422	1.2409	1.2381		51.735	1.1718	1.1456	1.1552		51.735	0.5287	0.5505	0.4748		51.735	0.0833	0.0796	0.0773				51.735	1.056	1.0877	1.0819
		51.8758	1.2349	1.1897	1.1785		51.8758	1.1355	1.1498	1.1385		51.8758	0.5387	0.5431	0.4234		51.8758	0.0814	0.0773	0.0765				51.8758	1.2352	1.2351	1.2275		51.8758	1.1693	1.138	1.1486		51.8758	0.5191	0.5374	0.4622		51.8758	0.0837	0.0809	0.0777				51.8758	1.0563	1.0841	1.0769
		52.0175	1.2299	1.1838	1.175		52.0175	1.1234	1.143	1.1344		52.0175	0.5278	0.532	0.4084		52.0175	0.0812	0.0782	0.0768				52.0175	1.2322	1.2272	1.2207		52.0175	1.1581	1.1302	1.1387		52.0175	0.5118	0.5235	0.4493		52.0175	0.0844	0.0808	0.0778				52.0175	1.0529	1.0801	1.0735
		52.1125	1.2238	1.1825	1.1704		52.1125	1.1185	1.1396	1.1308		52.1125	0.5192	0.5253	0.3995		52.1125	0.0822	0.0786	0.0769				52.1125	1.2302	1.2235	1.2159		52.1125	1.1517	1.1247	1.1316		52.1125	0.5079	0.5156	0.4416		52.1125	0.0839	0.0805	0.0782				52.1125	1.0513	1.0761	1.0714
		52.2536	1.2195	1.1721	1.1686		52.2536	1.1119	1.1308	1.1243		52.2536	0.5094	0.5144	0.3861		52.2536	0.0807	0.0788	0.0778				52.2536	1.2248	1.2153	1.2087		52.2536	1.1413	1.1195	1.1251		52.2536	0.5003	0.5037	0.4302		52.2536	0.0846	0.0808	0.0775				52.2536	1.0511	1.071	1.07
		52.3483	1.2145	1.1674	1.163		52.3483	1.1064	1.1255	1.1156		52.3483	0.5005	0.5077	0.3777		52.3483	0.0814	0.0788	0.0776				52.3483	1.2233	1.211	1.2051		52.3483	1.1379	1.114	1.1194		52.3483	0.4963	0.4961	0.4224		52.3483	0.0843	0.0807	0.0782				52.3483	1.0516	1.0695	1.066
		52.4911	1.2093	1.1605	1.1566		52.4911	1.0976	1.1157	1.1086		52.4911	0.4882	0.4984	0.3666		52.4911	0.0818	0.079	0.0772				52.4911	1.2159	1.2045	1.1992		52.4911	1.1274	1.1043	1.1107		52.4911	0.489	0.484	0.4129		52.4911	0.0838	0.0808	0.0778				52.4911	1.0528	1.0706	1.0662
		52.6342	1.201	1.1578	1.1517		52.6342	1.0926	1.1079	1.0994		52.6342	0.4776	0.4866	0.356		52.6342	0.0818	0.0783	0.0768				52.6342	1.2073	1.1978	1.1906		52.6342	1.1202	1.0942	1.1076		52.6342	0.481	0.4753	0.4025		52.6342	0.0841	0.0804	0.0777				52.6342	1.0522	1.0779	1.0687
		52.7283	1.1959	1.1535	1.1461		52.7283	1.0886	1.104	1.0945		52.7283	0.4719	0.479	0.3504		52.7283	0.0812	0.079	0.0773				52.7283	1.2021	1.1935	1.1877		52.7283	1.1144	1.0866	1.1035		52.7283	0.4764	0.4703	0.396		52.7283	0.0837	0.0811	0.0772				52.7283	1.0545	1.08	1.0693
		52.8689	1.1914	1.147	1.1405		52.8689	1.0792	1.0956	1.0856		52.8689	0.4624	0.4689	0.3437		52.8689	0.0815	0.0779	0.0769				52.8689	1.1944	1.1869	1.1812		52.8689	1.1071	1.0782	1.098		52.8689	0.4702	0.4633	0.3872		52.8689	0.0833	0.0803	0.0777				52.8689	1.0522	1.0809	1.0731
		53.0097	1.1821	1.1396	1.1344		53.0097	1.0683	1.0853	1.0794		53.0097	0.4553	0.4626	0.3373		53.0097	0.0811	0.078	0.0766				53.0097	1.1888	1.1815	1.1748		53.0097	1.0969	1.0677	1.0922		53.0097	0.464	0.4537	0.3812		53.0097	0.083	0.0799	0.0772				53.0097	1.0505	1.0812	1.0778
		53.105	1.1778	1.1358	1.1322		53.105	1.067	1.0801	1.0744		53.105	0.45	0.4575	0.3334		53.105	0.0805	0.0781	0.0765				53.105	1.1841	1.1764	1.1685		53.105	1.0924	1.0606	1.0885		53.105	0.4588	0.4487	0.3771		53.105	0.0837	0.0794	0.077				53.105	1.0497	1.0817	1.0781
		53.2469	1.17	1.1277	1.1259		53.2469	1.058	1.0731	1.0661		53.2469	0.4425	0.4511	0.3276		53.2469	0.0804	0.0779	0.0762				53.2469	1.1816	1.1711	1.1639		53.2469	1.0842	1.051	1.0804		53.2469	0.4527	0.4415	0.3695		53.2469	0.0829	0.0795	0.0771				53.2469	1.0472	1.082	1.0789
		53.3878	1.1674	1.1245	1.1182		53.3878	1.0507	1.0654	1.057		53.3878	0.4357	0.445	0.3226		53.3878	0.0803	0.0774	0.0769				53.3878	1.1705	1.1649	1.1567		53.3878	1.0753	1.0448	1.0735		53.3878	0.4452	0.4344	0.3639		53.3878	0.0822	0.0794	0.0765				53.3878	1.0515	1.0828	1.0806
		53.4828	1.1628	1.1206	1.1146		53.4828	1.046	1.0589	1.0531		53.4828	0.4312	0.4415	0.3193		53.4828	0.0801	0.0775	0.076				53.4828	1.1648	1.1577	1.1519		53.4828	1.0706	1.0392	1.0693		53.4828	0.4411	0.4306	0.3598		53.4828	0.0829	0.0788	0.0766				53.4828	1.049	1.0813	1.0775
		53.6239	1.1564	1.1164	1.108		53.6239	1.0398	1.0541	1.0455		53.6239	0.424	0.4342	0.3135		53.6239	0.08	0.0769	0.0756				53.6239	1.158	1.1505	1.1457		53.6239	1.0634	1.0305	1.0615		53.6239	0.4349	0.4237	0.3543		53.6239	0.0824	0.0793	0.0761				53.6239	1.0495	1.0815	1.0798
		53.7181	1.1535	1.1106	1.1041		53.7181	1.0341	1.0485	1.0393		53.7181	0.4191	0.4298	0.31		53.7181	0.0798	0.0768	0.0756				53.7181	1.1539	1.1448	1.1414		53.7181	1.06	1.0231	1.0566		53.7181	0.4307	0.4191	0.3502		53.7181	0.082	0.0789	0.0761				53.7181	1.0481	1.0814	1.075
		53.8606	1.1493	1.1031	1.1009		53.8606	1.025	1.0429	1.0317		53.8606	0.4117	0.4232	0.3047		53.8606	0.0789	0.0768	0.0756				53.8606	1.1463	1.1358	1.1337		53.8606	1.0557	1.0163	1.0521		53.8606	0.4233	0.4137	0.3453		53.8606	0.0815	0.0785	0.0757				53.8606	1.0491	1.0842	1.0783
		54.0028	1.1431	1.0964	1.0968		54.0028	1.0176	1.0359	1.0244		54.0028	0.4048	0.4171	0.3007		54.0028	0.0793	0.0765	0.0746				54.0028	1.1428	1.1297	1.1295		54.0028	1.0483	1.0093	1.0432		54.0028	0.4164	0.4082	0.3415		54.0028	0.0816	0.0785	0.0759				54.0028	1.0498	1.0847	1.0785
		54.0975	1.1381	1.0926	1.0934		54.0975	1.0143	1.0322	1.0183		54.0975	0.3999	0.4123	0.2976		54.0975	0.079	0.0758	0.075				54.0975	1.1406	1.1256	1.1251		54.0975	1.045	1.007	1.0386		54.0975	0.4121	0.4037	0.3375		54.0975	0.0806	0.0781	0.0749				54.0975	1.0514	1.087	1.0792
		54.24	1.1325	1.0877	1.0896		54.24	1.0095	1.0253	1.0138		54.24	0.3943	0.4065	0.2935		54.24	0.0782	0.0758	0.0745				54.24	1.1327	1.1231	1.1201		54.24	1.0392	1.0008	1.0297		54.24	0.4064	0.3966	0.3334		54.24	0.0808	0.0776	0.0748				54.24	1.052	1.0845	1.0829
		54.3814	1.125	1.0813	1.0846		54.3814	1.0044	1.0184	1.0088		54.3814	0.3891	0.4013	0.2895		54.3814	0.078	0.0751	0.0747				54.3814	1.1281	1.1147	1.1147		54.3814	1.0298	0.994	1.0231		54.3814	0.4003	0.3902	0.3284		54.3814	0.0801	0.0774	0.0744				54.3814	1.0532	1.0821	1.0856
		54.4761	1.1232	1.0764	1.0796		54.4761	1.0015	1.0134	1.0049		54.4761	0.3854	0.3983	0.2865		54.4761	0.0783	0.0759	0.0744				54.4761	1.1208	1.1095	1.108		54.4761	1.0239	0.9889	1.0183		54.4761	0.3956	0.3865	0.3248		54.4761	0.0802	0.0771	0.0743				54.4761	1.0514	1.082	1.0854
		54.6175	1.1176	1.0737	1.0696		54.6175	0.9949	1.008	0.9992		54.6175	0.3798	0.3927	0.283		54.6175	0.0774	0.0749	0.0739				54.6175	1.1148	1.1011	1.1034		54.6175	1.0198	0.9825	1.0121		54.6175	0.3888	0.3798	0.3205		54.6175	0.08	0.0765	0.0739				54.6175	1.0533	1.0833	1.0836
		54.7125	1.1139	1.0695	1.068		54.7125	0.991	1.0039	0.9949		54.7125	0.3766	0.3896	0.2807		54.7125	0.0773	0.0746	0.0738				54.7125	1.1124	1.0982	1.0992		54.7125	1.016	0.9819	1.0102		54.7125	0.3865	0.3761	0.3177		54.7125	0.0793	0.0764	0.0736				54.7125	1.0536	1.0834	1.0829
		54.8542	1.1085	1.067	1.0655		54.8542	0.985	0.9981	0.9883		54.8542	0.3722	0.3835	0.2776		54.8542	0.077	0.0743	0.0739				54.8542	1.1063	1.0938	1.0956		54.8542	1.0089	0.9767	1.0052		54.8542	0.3805	0.3704	0.3136		54.8542	0.0797	0.076	0.0734				54.8542	1.0534	1.0826	1.0827
		54.9961	1.0989	1.0633	1.0613		54.9961	0.9803	0.9894	0.9803		54.9961	0.367	0.3784	0.2736		54.9961	0.0764	0.0743	0.0739				54.9961	1.1007	1.0883	1.088		54.9961	0.9996	0.9704	0.997		54.9961	0.375	0.3643	0.3084		54.9961	0.0788	0.0764	0.073				54.9961	1.0562	1.0847	1.0804
		55.0908	1.0971	1.0597	1.0574		55.0908	0.9768	0.9821	0.9755		55.0908	0.3639	0.3745	0.2715		55.0908	0.0761	0.0738	0.0728				55.0908	1.0954	1.0862	1.0824		55.0908	0.995	0.9667	0.9907		55.0908	0.3725	0.3606	0.3063		55.0908	0.078	0.0759	0.0729				55.0908	1.0562	1.0854	1.0813
		55.2319	1.0968	1.0555	1.0517		55.2319	0.9707	0.9755	0.9697		55.2319	0.3589	0.3695	0.2679		55.2319	0.076	0.0742	0.0727				55.2319	1.0888	1.0815	1.077		55.2319	0.9889	0.9583	0.982		55.2319	0.3681	0.3556	0.3017		55.2319	0.0781	0.0751	0.0728				55.2319	1.0577	1.0853	1.0843
		55.3739	1.0901	1.0509	1.0459		55.3739	0.965	0.9729	0.9608		55.3739	0.3536	0.3647	0.2639		55.3739	0.0758	0.0735	0.0721				55.3739	1.0834	1.0734	1.0727		55.3739	0.9841	0.9509	0.9732		55.3739	0.3628	0.3509	0.2979		55.3739	0.0781	0.0747	0.072				55.3739	1.06	1.0867	1.0869
		55.4683	1.0871	1.0436	1.0411		55.4683	0.9592	0.9697	0.9553		55.4683	0.351	0.3617	0.2613		55.4683	0.0753	0.0728	0.0725				55.4683	1.0795	1.0696	1.0679		55.4683	0.9811	0.9476	0.9697		55.4683	0.3593	0.3473	0.2957		55.4683	0.0779	0.0746	0.0717				55.4683	1.0597	1.0881	1.0866
		55.6103	1.0784	1.0391	1.0387		55.6103	0.9521	0.9637	0.9489		55.6103	0.346	0.357	0.2584		55.6103	0.0753	0.0725	0.0718				55.6103	1.0746	1.0652	1.0617		55.6103	0.9758	0.9424	0.9626		55.6103	0.3556	0.3433	0.2922		55.6103	0.0771	0.0748	0.0715				55.6103	1.0602	1.0892	1.086
		55.7522	1.0698	1.0347	1.034		55.7522	0.9451	0.9574	0.9413		55.7522	0.3411	0.3525	0.2552		55.7522	0.0746	0.0725	0.0714				55.7522	1.0692	1.0595	1.057		55.7522	0.9702	0.9376	0.954		55.7522	0.3517	0.3378	0.2885		55.7522	0.0767	0.0742	0.0715				55.7522	1.0615	1.0884	1.0868
		55.8464	1.0646	1.0324	1.0301		55.8464	0.9403	0.9531	0.9355		55.8464	0.338	0.3497	0.2525		55.8464	0.0748	0.0722	0.0706				55.8464	1.0653	1.056	1.0528		55.8464	0.9679	0.9313	0.9487		55.8464	0.3482	0.3347	0.2863		55.8464	0.0769	0.0736	0.0712				55.8464	1.0627	1.0894	1.0898
		55.9881	1.0565	1.0222	1.0229		55.9881	0.9323	0.9507	0.9286		55.9881	0.333	0.3455	0.2494		55.9881	0.0744	0.0715	0.071				55.9881	1.0609	1.051	1.045		55.9881	0.9592	0.9225	0.9438		55.9881	0.344	0.3299	0.2837		55.9881	0.0764	0.074	0.0712				55.9881	1.0657	1.0888	1.094
		56.0819	1.0526	1.0217	1.0213		56.0819	0.9297	0.9469	0.9239		56.0819	0.331	0.3424	0.2479		56.0819	0.0743	0.072	0.0705				56.0819	1.0563	1.0438	1.0438		56.0819	0.9541	0.9179	0.9393		56.0819	0.3411	0.3278	0.2803		56.0819	0.076	0.0733	0.0706				56.0819	1.0654	1.0908	1.0976
		56.2222	1.0476	1.0177	1.0171		56.2222	0.9221	0.9403	0.9169		56.2222	0.3269	0.3389	0.2443		56.2222	0.0744	0.071	0.0706				56.2222	1.0491	1.0373	1.0365		56.2222	0.9483	0.9105	0.9331		56.2222	0.336	0.3236	0.2763		56.2222	0.076	0.0725	0.0701				56.2222	1.0683	1.0925	1.1007
		56.3628	1.0459	1.0163	1.0114		56.3628	0.916	0.934	0.909		56.3628	0.322	0.3337	0.2413		56.3628	0.0735	0.0706	0.0698				56.3628	1.0431	1.0314	1.0288		56.3628	0.943	0.9039	0.9258		56.3628	0.3326	0.3189	0.2727		56.3628	0.0754	0.0726	0.0697				56.3628	1.0725	1.0957	1.1035
		56.4569	1.0422	1.0106	1.0048		56.4569	0.9114	0.9293	0.9033		56.4569	0.3185	0.3311	0.2393		56.4569	0.074	0.0707	0.0699				56.4569	1.0406	1.0282	1.0228		56.4569	0.9381	0.8978	0.922		56.4569	0.3295	0.3162	0.27		56.4569	0.0745	0.0725	0.0693				56.4569	1.0737	1.0986	1.1038
		56.5978	1.038	1.0073	1.0003		56.5978	0.9065	0.923	0.8975		56.5978	0.3144	0.3259	0.2365		56.5978	0.0735	0.0708	0.0697				56.5978	1.0347	1.0247	1.0171		56.5978	0.9311	0.8912	0.9146		56.5978	0.3248	0.311	0.2677		56.5978	0.0741	0.0724	0.0696				56.5978	1.0761	1.0999	1.1061
		56.7392	1.0329	0.9999	0.9959		56.7392	0.9008	0.9143	0.8913		56.7392	0.3108	0.3228	0.2326		56.7392	0.0723	0.0702	0.0698				56.7392	1.027	1.0239	1.0098		56.7392	0.9222	0.8834	0.9085		56.7392	0.3212	0.3073	0.2645		56.7392	0.0746	0.0719	0.0687				56.7392	1.0789	1.1045	1.1067
		56.8333	1.032	0.9962	0.9931		56.8333	0.8981	0.9103	0.8881		56.8333	0.3078	0.3196	0.2307		56.8333	0.072	0.07	0.0691				56.8333	1.0249	1.0216	1.0069		56.8333	0.9182	0.8801	0.9027		56.8333	0.3183	0.3043	0.2609		56.8333	0.0738	0.0714	0.0685				56.8333	1.0806	1.1045	1.1108
		57.0908	1.0268	0.9845	0.9842		57.0908	0.8834	0.8957	0.877		57.0908	0.2994	0.3122	0.2258		57.0908	0.072	0.0689	0.0681				57.0908	1.0133	1.0142	1.0042		57.0908	0.9071	0.868	0.8861		57.0908	0.3118	0.2972	0.2558		57.0908	0.0727	0.0701	0.0679				57.0908	1.0858	1.1073	1.1167
		57.3411	1.0117	0.9734	0.9731		57.3411	0.8734	0.8838	0.8688		57.3411	0.2922	0.3062	0.2216		57.3411	0.0716	0.0684	0.0677				57.3411	1.004	1.0047	0.9995		57.3411	0.8936	0.8606	0.8743		57.3411	0.3067	0.2902	0.2498		57.3411	0.0715	0.0707	0.0678				57.3411	1.0909	1.1128	1.1207
		57.5908	0.9992	0.9654	0.9687		57.5908	0.862	0.871	0.8562		57.5908	0.285	0.2989	0.2174		57.5908	0.0701	0.0674	0.0674				57.5908	0.9967	0.9944	0.9918		57.5908	0.8855	0.8489	0.8619		57.5908	0.2987	0.2845	0.2442		57.5908	0.0715	0.0694	0.0674				57.5908	1.0929	1.1191	1.1226
		57.8411	0.9918	0.9613	0.9619		57.8411	0.8539	0.8583	0.8435		57.8411	0.277	0.2909	0.2124		57.8411	0.0699	0.0676	0.0668				57.8411	0.9895	0.9857	0.9868		57.8411	0.8727	0.8371	0.8481		57.8411	0.2932	0.2787	0.2403		57.8411	0.071	0.0692	0.066				57.8411	1.1022	1.122	1.1299
		58.0911	0.9833	0.9575	0.9568		58.0911	0.8417	0.8473	0.8324		58.0911	0.2707	0.2844	0.2077		58.0911	0.0691	0.0668	0.0657				58.0911	0.9833	0.9798	0.9882		58.0911	0.8644	0.8251	0.8349		58.0911	0.2866	0.2722	0.2356		58.0911	0.07	0.0681	0.0656				58.0911	1.1117	1.1268	1.1373
		58.3408	0.9745	0.9568	0.9525		58.3408	0.8306	0.8368	0.8184		58.3408	0.2648	0.2798	0.2039		58.3408	0.0689	0.0654	0.0658				58.3408	0.9779	0.9701	0.9809		58.3408	0.8533	0.8133	0.8249		58.3408	0.2807	0.266	0.2306		58.3408	0.0696	0.0672	0.0651				58.3408	1.1167	1.1271	1.1419
		58.5908	0.9694	0.9501	0.9429		58.5908	0.8204	0.8285	0.8058		58.5908	0.2579	0.2738	0.1995		58.5908	0.0679	0.0657	0.0641				58.5908	0.968	0.9595	0.97		58.5908	0.8394	0.8038	0.8164		58.5908	0.2741	0.2605	0.226		58.5908	0.0684	0.0668	0.0645				58.5908	1.1233	1.1314	1.1484
		58.8408	0.9644	0.9464	0.9338		58.8408	0.8092	0.8165	0.7963		58.8408	0.2514	0.2684	0.1955		58.8408	0.0667	0.0649	0.0637				58.8408	0.9611	0.9473	0.9634		58.8408	0.8295	0.7899	0.808		58.8408	0.2678	0.2547	0.2207		58.8408	0.0667	0.0656	0.0636				58.8408	1.1332	1.1357	1.1541
		59.0908	0.9558	0.9398	0.9285		59.0908	0.7984	0.806	0.788		59.0908	0.2457	0.2628	0.1911		59.0908	0.0663	0.0633	0.0632				59.0908	0.9552	0.9342	0.9561		59.0908	0.8181	0.7804	0.7969		59.0908	0.2626	0.2487	0.216		59.0908	0.0666	0.0652	0.0631				59.0908	1.1385	1.1384	1.1624
		59.3411	0.9494	0.9333	0.9224		59.3411	0.789	0.7948	0.7778		59.3411	0.2409	0.2546	0.1874		59.3411	0.0663	0.0635	0.0623				59.3411	0.9492	0.9254	0.952		59.3411	0.8079	0.7717	0.7866		59.3411	0.2554	0.2427	0.2112		59.3411	0.0661	0.0653	0.0624				59.3411	1.1425	1.145	1.1683
		59.5911	0.9429	0.9296	0.9152		59.5911	0.7785	0.7839	0.7677		59.5911	0.235	0.2491	0.1835		59.5911	0.0652	0.0629	0.0612				59.5911	0.9454	0.9237	0.9461		59.5911	0.8	0.7621	0.7756		59.5911	0.2492	0.2367	0.2068		59.5911	0.0653	0.0644	0.0619				59.5911	1.1485	1.1484	1.1684
		59.8411	0.9381	0.926	0.9129		59.8411	0.7668	0.7758	0.7569		59.8411	0.2301	0.2442	0.1789		59.8411	0.065	0.062	0.0604				59.8411	0.9417	0.9247	0.9429		59.8411	0.7906	0.7544	0.7671		59.8411	0.2442	0.2318	0.2017		59.8411	0.0648	0.0639	0.0615				59.8411	1.1545	1.1558	1.1745
		60.0911	0.9324	0.9215	0.9092		60.0911	0.7562	0.7655	0.7445		60.0911	0.2245	0.2392	0.1755		60.0911	0.0645	0.0612	0.0604				60.0911	0.9381	0.9249	0.9379		60.0911	0.7815	0.744	0.7566		60.0911	0.2379	0.2269	0.1966		60.0911	0.0639	0.0625	0.0611				60.0911	1.1577	1.1608	1.1782
		60.3411	0.9271	0.9184	0.9031		60.3411	0.7458	0.7576	0.736		60.3411	0.2182	0.2336	0.1715		60.3411	0.0632	0.0612	0.0595				60.3411	0.9331	0.9238	0.932		60.3411	0.7718	0.7359	0.7488		60.3411	0.2337	0.2215	0.1933		60.3411	0.0631	0.0626	0.0608				60.3411	1.1594	1.1645	1.1798
		60.5911	0.9211	0.9137	0.8962		60.5911	0.7373	0.7478	0.7268		60.5911	0.2137	0.2289	0.1676		60.5911	0.0632	0.0604	0.0591				60.5911	0.9296	0.917	0.9301		60.5911	0.7607	0.7258	0.7364		60.5911	0.228	0.2163	0.1899		60.5911	0.0618	0.0615	0.0599				60.5911	1.1652	1.1674	1.1849
		60.8411	0.9222	0.9083	0.8925		60.8411	0.7272	0.7386	0.7186		60.8411	0.2081	0.2232	0.1646		60.8411	0.0622	0.0595	0.0584				60.8411	0.9271	0.9122	0.9244		60.8411	0.7522	0.7155	0.7281		60.8411	0.2227	0.2119	0.1859		60.8411	0.0615	0.0613	0.0594				60.8411	1.1704	1.1704	1.1881
		61.0911	0.9212	0.9025	0.887		61.0911	0.7181	0.7294	0.7089		61.0911	0.2033	0.2173	0.1601		61.0911	0.0621	0.0585	0.0572				61.0911	0.9242	0.9094	0.9206		61.0911	0.7432	0.7043	0.7218		61.0911	0.2178	0.206	0.1823		61.0911	0.0616	0.0608	0.0584				61.0911	1.1742	1.1732	1.1884
		61.3411	0.9214	0.9003	0.8869		61.3411	0.7084	0.7215	0.7011		61.3411	0.1988	0.213	0.1566		61.3411	0.061	0.0585	0.0571				61.3411	0.9204	0.9055	0.914		61.3411	0.7352	0.6939	0.7134		61.3411	0.2132	0.201	0.1789		61.3411	0.06	0.06	0.0582				61.3411	1.1775	1.1776	1.1896
		61.5908	0.9232	0.8987	0.8866		61.5908	0.6978	0.7123	0.6932		61.5908	0.1948	0.2078	0.1533		61.5908	0.0605	0.0578	0.0569				61.5908	0.9163	0.9026	0.906		61.5908	0.7266	0.6889	0.7034		61.5908	0.2087	0.197	0.1744		61.5908	0.0591	0.0595	0.0581				61.5908	1.1774	1.1806	1.1927
		61.8411	0.9227	0.8983	0.8874		61.8411	0.6871	0.7051	0.6866		61.8411	0.1901	0.2038	0.1496		61.8411	0.06	0.0567	0.0559				61.8411	0.9119	0.8989	0.8979		61.8411	0.7195	0.6839	0.6924		61.8411	0.2042	0.1919	0.1711		61.8411	0.0584	0.0585	0.0571				61.8411	1.1799	1.1831	1.1975
		62.0908	0.9134	0.896	0.8838		62.0908	0.6805	0.698	0.678		62.0908	0.1857	0.1993	0.147		62.0908	0.0599	0.0566	0.0554				62.0908	0.9092	0.8973	0.9007		62.0908	0.7119	0.6767	0.6865		62.0908	0.2005	0.1875	0.1666		62.0908	0.0584	0.0581	0.0561				62.0908	1.1834	1.1828	1.2023
		62.3411	0.9111	0.9004	0.8799		62.3411	0.6741	0.6884	0.6704		62.3411	0.1806	0.1942	0.1439		62.3411	0.0591	0.056	0.0545				62.3411	0.9075	0.8934	0.9024		62.3411	0.7067	0.6686	0.6798		62.3411	0.197	0.1839	0.1627		62.3411	0.0573	0.0579	0.0561				62.3411	1.1824	1.1873	1.2043
		62.5911	0.9098	0.8952	0.8765		62.5911	0.665	0.6839	0.6653		62.5911	0.1764	0.1911	0.1412		62.5911	0.0583	0.056	0.0539				62.5911	0.9056	0.8922	0.9029		62.5911	0.7001	0.6628	0.6737		62.5911	0.1925	0.1801	0.1591		62.5911	0.0566	0.0567	0.0548				62.5911	1.1877	1.1869	1.2057
		62.8411	0.9078	0.891	0.8756		62.8411	0.6558	0.6779	0.6586		62.8411	0.1725	0.1867	0.1386		62.8411	0.0574	0.0548	0.0535				62.8411	0.9025	0.8919	0.9024		62.8411	0.6918	0.6561	0.6682		62.8411	0.189	0.1766	0.1553		62.8411	0.0559	0.0564	0.0551				62.8411	1.1888	1.1889	1.2103
		63.0911	0.9027	0.888	0.8707		63.0911	0.6495	0.67	0.6509		63.0911	0.1688	0.1828	0.1366		63.0911	0.0573	0.0546	0.0531				63.0911	0.9022	0.8888	0.8985		63.0911	0.6845	0.6477	0.6606		63.0911	0.1848	0.173	0.1521		63.0911	0.0555	0.056	0.0543				63.0911	1.1912	1.1917	1.2118
		63.3411	0.8959	0.8856	0.8687		63.3411	0.6457	0.6631	0.6476		63.3411	0.1651	0.1779	0.1341		63.3411	0.0571	0.0537	0.052				63.3411	0.9004	0.8869	0.8971		63.3411	0.6776	0.6411	0.6535		63.3411	0.1811	0.1693	0.1494		63.3411	0.055	0.0556	0.0543				63.3411	1.1927	1.1924	1.2117
		63.5914	0.8963	0.8791	0.8685		63.5914	0.6385	0.6584	0.6408		63.5914	0.1612	0.175	0.1314		63.5914	0.0563	0.0535	0.0521				63.5914	0.8992	0.8846	0.8937		63.5914	0.6711	0.6348	0.6469		63.5914	0.1773	0.1657	0.1467		63.5914	0.0537	0.055	0.0538				63.5914	1.1978	1.198	1.2138
		63.8414	0.897	0.8747	0.8657		63.8414	0.6321	0.6531	0.6342		63.8414	0.1572	0.1706	0.1284		63.8414	0.0559	0.0526	0.0505				63.8414	0.8969	0.8813	0.8915		63.8414	0.6678	0.6282	0.6399		63.8414	0.1727	0.1619	0.1436		63.8414	0.0532	0.054	0.0527				63.8414	1.197	1.1992	1.2152
		64.0911	0.8943	0.8722	0.8618		64.0911	0.6276	0.6456	0.6271		64.0911	0.154	0.1678	0.126		64.0911	0.0557	0.0527	0.0508				64.0911	0.8934	0.8725	0.8943		64.0911	0.6583	0.6215	0.6344		64.0911	0.1699	0.1596	0.1411		64.0911	0.0529	0.0535	0.0522				64.0911	1.199	1.2038	1.2166
		64.3411	0.8908	0.871	0.8588		64.3411	0.6243	0.6409	0.622		64.3411	0.1519	0.1651	0.1246		64.3411	0.055	0.0517	0.0503				64.3411	0.8917	0.8738	0.8972		64.3411	0.6526	0.6159	0.6295		64.3411	0.1667	0.1568	0.1381		64.3411	0.0524	0.054	0.0519				64.3411	1.2011	1.203	1.2194
		64.5911	0.8903	0.8718	0.8566		64.5911	0.6166	0.6359	0.6146		64.5911	0.1488	0.1619	0.1219		64.5911	0.0546	0.0514	0.0491				64.5911	0.8882	0.8738	0.8964		64.5911	0.6478	0.6111	0.624		64.5911	0.1643	0.1539	0.1358		64.5911	0.051	0.0532	0.0518				64.5911	1.2038	1.2074	1.2195
		64.8411	0.8888	0.8729	0.8491		64.8411	0.6108	0.6305	0.607		64.8411	0.1458	0.1587	0.12		64.8411	0.0537	0.0508	0.0493				64.8411	0.8889	0.8757	0.8931		64.8411	0.6436	0.6029	0.6179		64.8411	0.162	0.1514	0.1333		64.8411	0.0508	0.0521	0.051				64.8411	1.2047	1.2124	1.2203
		65.0911	0.8876	0.8697	0.8448		65.0911	0.6072	0.6256	0.6016		65.0911	0.1436	0.1571	0.1178		65.0911	0.0528	0.0504	0.0487				65.0911	0.8863	0.8826	0.892		65.0911	0.6385	0.5991	0.6138		65.0911	0.1597	0.1478	0.1312		65.0911	0.0503	0.0521	0.0507				65.0911	1.2039	1.2182	1.221
		65.3408	0.8876	0.8728	0.8458		65.3408	0.599	0.6208	0.5967		65.3408	0.1406	0.1544	0.1165		65.3408	0.0529	0.0503	0.0478				65.3408	0.8836	0.8796	0.8927		65.3408	0.6331	0.5938	0.6072		65.3408	0.1573	0.1458	0.13		65.3408	0.05	0.051	0.0505				65.3408	1.2029	1.2199	1.2206
		65.5911	0.889	0.8708	0.847		65.5911	0.5933	0.6156	0.5922		65.5911	0.1379	0.1507	0.1145		65.5911	0.0525	0.0492	0.047				65.5911	0.881	0.8779	0.8914		65.5911	0.6318	0.5911	0.6038		65.5911	0.1547	0.1428	0.1266		65.5911	0.0491	0.0508	0.05				65.5911	1.2049	1.2212	1.2223
		65.8411	0.8929	0.8702	0.8503		65.8411	0.5891	0.612	0.5883		65.8411	0.135	0.1478	0.1123		65.8411	0.0517	0.049	0.0471				65.8411	0.8798	0.8771	0.8891		65.8411	0.6284	0.5859	0.6001		65.8411	0.1522	0.1401	0.1252		65.8411	0.0483	0.0505	0.0494				65.8411	1.2094	1.2226	1.2265
		66.0911	0.8922	0.8686	0.8507		66.0911	0.583	0.6086	0.5841		66.0911	0.1323	0.145	0.1105		66.0911	0.051	0.0484	0.0462				66.0911	0.8787	0.8754	0.8817		66.0911	0.6205	0.5802	0.5954		66.0911	0.1498	0.1378	0.1233		66.0911	0.0482	0.05	0.049				66.0911	1.2121	1.2246	1.2266
		66.3411	0.8874	0.8701	0.8494		66.3411	0.5773	0.603	0.5792		66.3411	0.1305	0.1426	0.1089		66.3411	0.0508	0.0483	0.0457				66.3411	0.8782	0.8764	0.8821		66.3411	0.6137	0.5741	0.5905		66.3411	0.1475	0.1356	0.1213		66.3411	0.0475	0.0497	0.0489				66.3411	1.2135	1.2278	1.2294
		66.5919	0.8816	0.8731	0.8471		66.5919	0.574	0.599	0.5767		66.5919	0.1282	0.1403	0.1074		66.5919	0.0504	0.047	0.0457				66.5919	0.8787	0.8746	0.8796		66.5919	0.6103	0.5706	0.5875		66.5919	0.146	0.1338	0.119		66.5919	0.0464	0.0489	0.0485				66.5919	1.2171	1.2276	1.2296
		66.8419	0.8747	0.8697	0.8476		66.8419	0.5689	0.5971	0.5713		66.8419	0.126	0.138	0.1057		66.8419	0.0497	0.0467	0.0446				66.8419	0.8765	0.8721	0.8787		66.8419	0.6097	0.5679	0.5854		66.8419	0.1444	0.1319	0.1177		66.8419	0.046	0.0486	0.0471				66.8419	1.2169	1.233	1.2292
		67.0919	0.8732	0.8611	0.8448		67.0919	0.567	0.5918	0.5659		67.0919	0.1243	0.1361	0.1045		67.0919	0.0496	0.0465	0.0442				67.0919	0.8735	0.8696	0.8796		67.0919	0.6037	0.5626	0.5806		67.0919	0.1419	0.1301	0.1161		67.0919	0.0455	0.0481	0.0476				67.0919	1.2198	1.2362	1.2321
		67.3417	0.8724	0.8561	0.8421		67.3417	0.5658	0.5873	0.561		67.3417	0.1224	0.1343	0.1033		67.3417	0.0497	0.0458	0.0434				67.3417	0.8711	0.8642	0.8793		67.3417	0.5991	0.5573	0.5766		67.3417	0.1398	0.1279	0.1145		67.3417	0.0448	0.0473	0.0471				67.3417	1.2219	1.238	1.2357
		67.5917	0.8752	0.8558	0.8421		67.5917	0.564	0.5827	0.5583		67.5917	0.12	0.1319	0.1016		67.5917	0.0491	0.0457	0.0437				67.5917	0.8694	0.8581	0.8709		67.5917	0.5946	0.5546	0.5707		67.5917	0.1384	0.1262	0.1127		67.5917	0.0444	0.0479	0.0466				67.5917	1.2233	1.2428	1.2424
		67.8419	0.8782	0.8573	0.842		67.8419	0.5602	0.5796	0.5545		67.8419	0.1184	0.1302	0.1003		67.8419	0.0479	0.0457	0.0432				67.8419	0.8682	0.8544	0.8728		67.8419	0.5921	0.5505	0.5661		67.8419	0.1368	0.1247	0.1114		67.8419	0.0441	0.0466	0.0462				67.8419	1.2256	1.247	1.2442
		68.0919	0.8799	0.8593	0.8387		68.0919	0.5582	0.5765	0.5514		68.0919	0.1168	0.1288	0.0995		68.0919	0.0475	0.0448	0.0426				68.0919	0.8684	0.8546	0.8737		68.0919	0.589	0.546	0.562		68.0919	0.1352	0.1229	0.1105		68.0919	0.0434	0.046	0.0457				68.0919	1.2289	1.2486	1.2448
		68.3419	0.873	0.8589	0.8351		68.3419	0.5538	0.5728	0.5481		68.3419	0.115	0.1271	0.098		68.3419	0.0472	0.0448	0.0422				68.3419	0.8669	0.854	0.8748		68.3419	0.5859	0.5415	0.5592		68.3419	0.1332	0.1215	0.1093		68.3419	0.0426	0.0462	0.046				68.3419	1.2313	1.2493	1.2465
		68.5919	0.8696	0.8564	0.8309		68.5919	0.5526	0.569	0.5457		68.5919	0.1137	0.1259	0.0967		68.5919	0.0469	0.0437	0.0416				68.5919	0.8654	0.8554	0.8756		68.5919	0.5826	0.5368	0.5561		68.5919	0.132	0.1203	0.1075		68.5919	0.0425	0.0454	0.0452				68.5919	1.235	1.2513	1.2494
		68.8419	0.8672	0.8525	0.83		68.8419	0.5504	0.5646	0.5427		68.8419	0.1122	0.1247	0.0963		68.8419	0.0471	0.0438	0.0413				68.8419	0.8639	0.855	0.8759		68.8419	0.5777	0.5344	0.554		68.8419	0.1299	0.1184	0.1055		68.8419	0.042	0.0448	0.0442				68.8419	1.2354	1.2518	1.2501
		69.0919	0.867	0.8517	0.8313		69.0919	0.5456	0.5622	0.5404		69.0919	0.111	0.1224	0.095		69.0919	0.046	0.0427	0.0411				69.0919	0.8615	0.8577	0.8734		69.0919	0.5761	0.5303	0.549		69.0919	0.1288	0.1173	0.1044		69.0919	0.0417	0.0449	0.0443				69.0919	1.2341	1.2531	1.2533
		69.3419	0.8663	0.8528	0.8342		69.3419	0.5436	0.5577	0.5378		69.3419	0.1095	0.1207	0.0953		69.3419	0.0456	0.0429	0.0403				69.3419	0.8611	0.8562	0.8696		69.3419	0.5723	0.5271	0.5471		69.3419	0.1277	0.1156	0.1036		69.3419	0.0406	0.0444	0.0439				69.3419	1.2339	1.2578	1.2536
		69.5919	0.8642	0.8532	0.8335		69.5919	0.542	0.5533	0.5344		69.5919	0.1076	0.1192	0.0943		69.5919	0.0453	0.0427	0.0401				69.5919	0.8597	0.8566	0.869		69.5919	0.5685	0.5231	0.5442		69.5919	0.1259	0.1147	0.1028		69.5919	0.0399	0.0435	0.0435				69.5919	1.2376	1.2618	1.2549
		69.8419	0.8647	0.8534	0.8323		69.8419	0.5396	0.5514	0.532		69.8419	0.1069	0.1174	0.0935		69.8419	0.045	0.0419	0.0393				69.8419	0.8565	0.8545	0.8699		69.8419	0.5633	0.5181	0.5393		69.8419	0.1244	0.1131	0.1022		69.8419	0.0401	0.0433	0.0433				69.8419	1.241	1.2651	1.2589
		70.0919	0.8624	0.852	0.8331		70.0919	0.5373	0.5499	0.5292		70.0919	0.1057	0.1162	0.0922		70.0919	0.0446	0.0423	0.0386				70.0919	0.8542	0.85	0.8715		70.0919	0.561	0.5143	0.5377		70.0919	0.1228	0.112	0.1004		70.0919	0.0393	0.0438	0.0428				70.0919	1.2399	1.2684	1.2604
		70.3419	0.8633	0.8493	0.8303		70.3419	0.5336	0.5486	0.5259		70.3419	0.1047	0.115	0.0913		70.3419	0.0446	0.0411	0.0388				70.3419	0.8546	0.8502	0.8739		70.3419	0.5608	0.5136	0.535		70.3419	0.122	0.111	0.0989		70.3419	0.0389	0.0427	0.0422				70.3419	1.2424	1.2709	1.2638
		70.5919	0.86	0.8474	0.8287		70.5919	0.5296	0.5471	0.5221		70.5919	0.1035	0.1141	0.0902		70.5919	0.044	0.0405	0.0382				70.5919	0.8508	0.8481	0.8738		70.5919	0.5583	0.5103	0.5317		70.5919	0.121	0.1097	0.0986		70.5919	0.0384	0.0426	0.0423				70.5919	1.246	1.2729	1.2657
		70.8425	0.8522	0.8442	0.8278		70.8425	0.5289	0.546	0.52		70.8425	0.103	0.1126	0.0893		70.8425	0.044	0.0398	0.0379				70.8425	0.8488	0.8391	0.8685		70.8425	0.5563	0.5108	0.5287		70.8425	0.1192	0.1088	0.0974		70.8425	0.0386	0.0416	0.0411				70.8425	1.2483	1.2712	1.2681
		71.0928	0.8521	0.844	0.8254		71.0928	0.5256	0.5428	0.5177		71.0928	0.1014	0.111	0.0889		71.0928	0.0434	0.0399	0.0373				71.0928	0.8466	0.839	0.8639		71.0928	0.554	0.51	0.5252		71.0928	0.1178	0.1079	0.0968		71.0928	0.0378	0.0418	0.0413				71.0928	1.2494	1.2739	1.2682
		71.3431	0.852	0.8439	0.8233		71.3431	0.5243	0.5416	0.5133		71.3431	0.101	0.1102	0.0882		71.3431	0.0428	0.0402	0.0369				71.3431	0.8452	0.8394	0.8644		71.3431	0.5525	0.5107	0.5212		71.3431	0.1165	0.1069	0.0955		71.3431	0.0372	0.0407	0.0406				71.3431	1.2498	1.2765	1.2725
		71.5933	0.8515	0.8402	0.8231		71.5933	0.5205	0.5405	0.5104		71.5933	0.0997	0.1092	0.0871		71.5933	0.0423	0.0391	0.037				71.5933	0.8424	0.8409	0.8626		71.5933	0.548	0.5081	0.5182		71.5933	0.1161	0.1064	0.0948		71.5933	0.0363	0.0406	0.0404				71.5933	1.2518	1.2825	1.2743
		71.8439	0.8538	0.8365	0.8218		71.8439	0.5182	0.5374	0.508		71.8439	0.0986	0.1087	0.0854		71.8439	0.0419	0.0386	0.036				71.8439	0.8408	0.8403	0.861		71.8439	0.5469	0.5053	0.5146		71.8439	0.1149	0.1055	0.0937		71.8439	0.0365	0.0405	0.0397				71.8439	1.2538	1.2839	1.2764
		72	1	1	1		72	1	1	1		72	1	1	1		72	1	1	1				72	1	1	1		72	1	1	1		72	1	1	1		72	1	1	1				72	1	1	1
		72.3244	0.6783	0.6488	0.6392		72.3244	0.6946	0.6817	0.6949		72.3244	0.6889	0.7244	0.6788		72.3244	0.7842	0.7458	0.7505				72.3244	0.697	0.6942	0.6785		72.3244	0.7259	0.7054	0.7195		72.3244	0.7066	0.7375	0.7088		72.3244	0.7855	0.8038	0.8119				72.3244	0.6005	0.5945	0.5755
		72.3758	0.5852	0.5491	0.5573		72.3758	0.6201	0.6091	0.6195		72.3758	0.594	0.6293	0.5967		72.3758	0.6701	0.6249	0.655				72.3758	0.6142	0.6013	0.5814		72.3758	0.6524	0.6334	0.6407		72.3758	0.6192	0.645	0.6161		72.3758	0.6866	0.6927	0.6963				72.3758	0.5775	0.5701	0.5573
		72.41	0.5392	0.5014	0.5173		72.41	0.5802	0.5681	0.579		72.41	0.5473	0.5783	0.5538		72.41	0.6147	0.5697	0.6058				72.41	0.5721	0.5543	0.5339		72.41	0.6106	0.5951	0.5974		72.41	0.5678	0.598	0.5678		72.41	0.6275	0.6358	0.64				72.41	0.58	0.5708	0.5635
		72.4436	0.5105	0.4719	0.4948		72.4436	0.5542	0.5395	0.5496		72.4436	0.509	0.5365	0.5186		72.4436	0.5671	0.5222	0.5641				72.4436	0.5492	0.5258	0.5039		72.4436	0.5817	0.5706	0.5671		72.4436	0.5271	0.5571	0.5281		72.4436	0.5779	0.5855	0.5916				72.4436	0.5971	0.5868	0.5837
		72.4772	0.4945	0.4565	0.4873		72.4772	0.5362	0.52	0.5292		72.4772	0.481	0.5017	0.4908		72.4772	0.5246	0.4806	0.5272				72.4772	0.5397	0.5105	0.4887		72.4772	0.5611	0.5559	0.5451		72.4772	0.4942	0.524	0.496		72.4772	0.5357	0.5437	0.5483				72.4772	0.625	0.6135	0.6128
		72.5233	0.4889	0.4499	0.4907		72.5233	0.5239	0.5034	0.5117		72.5233	0.4544	0.4637	0.4605		72.5233	0.475	0.434	0.4844				72.5233	0.5398	0.5081	0.4831		72.5233	0.5414	0.5471	0.5244		72.5233	0.4608	0.4873	0.4622		72.5233	0.487	0.4932	0.4971				72.5233	0.6699	0.6585	0.6578
		72.5653	0.4955	0.4559	0.503		72.5653	0.5223	0.4985	0.5049		72.5653	0.4391	0.439	0.4414		72.5653	0.4374	0.3979	0.4498				72.5653	0.5508	0.5158	0.4893		72.5653	0.535	0.5488	0.5149		72.5653	0.4405	0.4638	0.4414		72.5653	0.4536	0.4564	0.4587				72.5653	0.7035	0.6936	0.6894
		72.6503	0.5099	0.4723	0.523		72.6503	0.5299	0.5038	0.5064		72.6503	0.4319	0.4236	0.4289		72.6503	0.408	0.3696	0.4225				72.6503	0.57	0.534	0.5041		72.6503	0.5377	0.5597	0.5147		72.6503	0.4306	0.4477	0.4278		72.6503	0.4299	0.4285	0.4291				72.6503	0.7277	0.7184	0.715
		72.7461	0.5339	0.4959	0.55		72.7461	0.5454	0.5186	0.5161		72.7461	0.4307	0.4155	0.4248		72.7461	0.3828	0.3471	0.3995				72.7461	0.5971	0.5601	0.5268		72.7461	0.5476	0.5785	0.523		72.7461	0.4292	0.4412	0.423		72.7461	0.412	0.4077	0.4074				72.7461	0.7471	0.7385	0.734
		72.9014	0.6021	0.5637	0.626		72.9014	0.6002	0.568	0.5531		72.9014	0.4475	0.4178	0.434		72.9014	0.346	0.3127	0.3659				72.9014	0.6707	0.6328	0.5956		72.9014	0.5865	0.6388	0.5575		72.9014	0.4431	0.4447	0.4316		72.9014	0.3903	0.3796	0.3788				72.9014	0.7964	0.7904	0.7884
		73.0031	0.6967	0.6606	0.7337		73.0031	0.6792	0.6419	0.6062		73.0031	0.4827	0.4369	0.4609		73.0031	0.3194	0.2877	0.3399				73.0031	0.766	0.7368	0.6926		73.0031	0.643	0.7218	0.6081		73.0031	0.4745	0.4636	0.4548		73.0031	0.3723	0.3576	0.3574				73.0031	0.8661	0.8607	0.8607
		73.1533	0.8567	0.8313	0.9127		73.1533	0.8	0.7588	0.6984		73.1533	0.5519	0.4829	0.5185		73.1533	0.2866	0.2609	0.3037				73.1533	0.9005	0.9024	0.8508		73.1533	0.7337	0.841	0.6896		73.1533	0.5317	0.5004	0.5072		73.1533	0.3433	0.3231	0.3339				73.1533	0.9541	0.9481	0.94
		73.2528	0.948	0.9323	1.0066		73.2528	0.8711	0.829	0.759		73.2528	0.5923	0.513	0.5526		73.2528	0.2587	0.2333	0.271				73.2528	0.9769	0.9933	0.942		73.2528	0.7882	0.906	0.7428		73.2528	0.5639	0.5255	0.5352		73.2528	0.3093	0.2938	0.3121				73.2528	0.9831	0.9782	0.9661
		73.4011	1.0694	1.0646	1.1201		73.4011	0.9635	0.9244	0.8399		73.4011	0.6268	0.5455	0.5797		73.4011	0.2106	0.1847	0.2102				73.4011	1.0786	1.1049	1.0595		73.4011	0.8586	0.9823	0.8106		73.4011	0.5837	0.5469	0.5547		73.4011	0.2453	0.2375	0.262				73.4011	1.0118	1.0009	0.9911
		73.4992	1.1375	1.1375	1.1821		73.4992	1.0127	0.9793	0.8875		73.4992	0.6266	0.5516	0.5799		73.4992	0.1815	0.1563	0.1766				73.4992	1.1372	1.1691	1.1272		73.4992	0.9007	1.0262	0.8529		73.4992	0.5781	0.5488	0.5496		73.4992	0.2052	0.2013	0.2268				73.4992	1.0272	1.014	1.0097
		73.6453	1.2233	1.2232	1.2553		73.6453	1.0749	1.0441	0.9433		73.6453	0.6041	0.5464	0.5616		73.6453	0.1466	0.1246	0.1391				73.6453	1.2117	1.2496	1.2138		73.6453	0.956	1.0727	0.9032		73.6453	0.5606	0.5339	0.5287		73.6453	0.1598	0.1573	0.1802				73.6453	1.0558	1.0426	1.0412
		73.7425	1.2655	1.2678	1.2895		73.7425	1.1083	1.0788	0.9746		73.7425	0.5827	0.5353	0.5433		73.7425	0.1287	0.1092	0.1217				73.7425	1.252	1.2874	1.2632		73.7425	0.986	1.1016	0.9357		73.7425	0.5401	0.5182	0.5114		73.7425	0.1373	0.1362	0.1576				73.7425	1.0802	1.071	1.0705
		73.8858	1.3069	1.3191	1.3271		73.8858	1.1458	1.1243	1.0103		73.8858	0.5513	0.5135	0.5118		73.8858	0.1109	0.0932	0.1027				73.8858	1.3015	1.3316	1.3139		73.8858	1.0241	1.142	0.9756		73.8858	0.5109	0.4924	0.4841		73.8858	0.114	0.1112	0.1283				73.8858	1.1055	1.0966	1.096
		74.0278	1.3307	1.341	1.3439		74.0278	1.1642	1.1482	1.0319		74.0278	0.5342	0.4998	0.4925		74.0278	0.1013	0.0862	0.094				74.0278	1.3251	1.3559	1.3385		74.0278	1.0459	1.1652	0.9978		74.0278	0.4928	0.4748	0.4674		74.0278	0.1015	0.1002	0.1148				74.0278	1.1149	1.1035	1.1058
		74.1233	1.3592	1.3638	1.3644		74.1233	1.1877	1.1784	1.0579		74.1233	0.5138	0.4829	0.4654		74.1233	0.0934	0.0805	0.0856				74.1233	1.3511	1.3917	1.364		74.1233	1.0812	1.191	1.032		74.1233	0.4696	0.4525	0.4449		74.1233	0.0892	0.0892	0.0999				74.1233	1.1235	1.1108	1.1115
		74.2656	1.3775	1.3883	1.372		74.2656	1.2083	1.2044	1.0829		74.2656	0.4983	0.468	0.4422		74.2656	0.0883	0.0768	0.0812				74.2656	1.366	1.4028	1.3834		74.2656	1.1094	1.2126	1.0583		74.2656	0.4516	0.4362	0.4259		74.2656	0.0804	0.0818	0.0893				74.2656	1.122	1.1137	1.1152
		74.3597	1.3846	1.3873	1.3692		74.3597	1.2194	1.2232	1.0957		74.3597	0.4886	0.4596	0.4303		74.3597	0.0859	0.0757	0.0794				74.3597	1.3701	1.4016	1.3897		74.3597	1.1268	1.224	1.0747		74.3597	0.4422	0.4264	0.4153		74.3597	0.0766	0.0792	0.0855				74.3597	1.1198	1.114	1.1115
		74.5028	1.3736	1.3746	1.358		74.5028	1.2263	1.2379	1.1211		74.5028	0.4769	0.4519	0.4138		74.5028	0.0841	0.0757	0.0785				74.5028	1.372	1.3985	1.3891		74.5028	1.1486	1.2303	1.0931		74.5028	0.4303	0.4136	0.4025		74.5028	0.073	0.0771	0.0821				74.5028	1.1198	1.1056	1.1207
		74.6447	1.3809	1.3673	1.3442		74.6447	1.2264	1.2442	1.1387		74.6447	0.466	0.4466	0.3978		74.6447	0.0837	0.0752	0.0783				74.6447	1.3643	1.3849	1.3819		74.6447	1.1671	1.2292	1.1128		74.6447	0.4198	0.4055	0.3889		74.6447	0.071	0.0763	0.0796				74.6447	1.1265	1.0946	1.1133
		74.7397	1.3755	1.3609	1.3304		74.7397	1.2268	1.2428	1.1467		74.7397	0.4589	0.4427	0.3876		74.7397	0.083	0.0762	0.0785				74.7397	1.3547	1.3767	1.3723		74.7397	1.1733	1.2281	1.1221		74.7397	0.4148	0.4003	0.3804		74.7397	0.0705	0.0762	0.0789				74.7397	1.1311	1.0913	1.1057
		74.8822	1.3611	1.3459	1.3126		74.8822	1.2201	1.239	1.1552		74.8822	0.4465	0.4355	0.3733		74.8822	0.084	0.0757	0.079				74.8822	1.3412	1.365	1.3582		74.8822	1.1812	1.2228	1.1323		74.8822	0.4046	0.3904	0.3684		74.8822	0.0704	0.0768	0.0798				74.8822	1.115	1.0952	1.1004
		75.0247	1.3547	1.337	1.3025		75.0247	1.214	1.2391	1.1558		75.0247	0.4381	0.4308	0.3639		75.0247	0.0847	0.0766	0.0793				75.0247	1.332	1.3565	1.3495		75.0247	1.1834	1.2124	1.1337		75.0247	0.3961	0.3843	0.3576		75.0247	0.071	0.0777	0.0809				75.0247	1.1071	1.0919	1.098
		75.12	1.3389	1.3225	1.2898		75.12	1.207	1.2333	1.1568		75.12	0.424	0.4211	0.3481		75.12	0.0855	0.0777	0.0805				75.12	1.317	1.343	1.3403		75.12	1.183	1.2049	1.1386		75.12	0.3838	0.3738	0.3412		75.12	0.0719	0.0791	0.0819				75.12	1.1048	1.0885	1.0928
		75.2622	1.325	1.3168	1.2811		75.2622	1.1974	1.2263	1.1553		75.2622	0.4096	0.4101	0.3325		75.2622	0.0859	0.0776	0.081				75.2622	1.3036	1.3318	1.3338		75.2622	1.1817	1.1996	1.1402		75.2622	0.3712	0.3621	0.3253		75.2622	0.072	0.0805	0.0824				75.2622	1.1076	1.0854	1.089
		75.3567	1.3173	1.313	1.2744		75.3567	1.1889	1.2219	1.151		75.3567	0.3995	0.4026	0.3219		75.3567	0.0863	0.0782	0.0817				75.3567	1.2961	1.3229	1.3269		75.3567	1.1815	1.1925	1.1419		75.3567	0.362	0.3548	0.3145		75.3567	0.0727	0.0813	0.0837				75.3567	1.1054	1.0842	1.0882
		75.4986	1.3108	1.3033	1.2608		75.4986	1.1814	1.214	1.1439		75.4986	0.3838	0.3928	0.3067		75.4986	0.0873	0.0793	0.0823				75.4986	1.2865	1.3141	1.3184		75.4986	1.179	1.1831	1.1439		75.4986	0.348	0.3424	0.2986		75.4986	0.0737	0.0827	0.084				75.4986	1.1001	1.0804	1.0813
		75.6403	1.3086	1.297	1.2542		75.6403	1.1756	1.2087	1.1376		75.6403	0.3674	0.3819	0.2921		75.6403	0.0883	0.0788	0.0834				75.6403	1.2717	1.3069	1.3101		75.6403	1.175	1.1779	1.1441		75.6403	0.3331	0.3311	0.2837		75.6403	0.0737	0.0834	0.086				75.6403	1.0928	1.0802	1.0765
		75.735	1.3012	1.2915	1.2503		75.735	1.1722	1.2016	1.1368		75.735	0.3568	0.3747	0.283		75.735	0.0879	0.0798	0.084				75.735	1.2634	1.3025	1.3045		75.735	1.1731	1.1736	1.1413		75.735	0.3254	0.3231	0.2731		75.735	0.0734	0.0838	0.0861				75.735	1.0885	1.0762	1.0739
		75.8758	1.2942	1.285	1.2405		75.8758	1.1678	1.1929	1.1284		75.8758	0.34	0.3623	0.269		75.8758	0.0882	0.0799	0.0842				75.8758	1.2528	1.2964	1.2917		75.8758	1.1681	1.1684	1.1401		75.8758	0.3146	0.3139	0.2591		75.8758	0.0747	0.0851	0.088				75.8758	1.0848	1.0707	1.0685
		76.0175	1.2897	1.2798	1.2343		76.0175	1.1636	1.1908	1.1231		76.0175	0.3286	0.3548	0.2604		76.0175	0.0888	0.0798	0.0848				76.0175	1.2418	1.2912	1.2883		76.0175	1.1645	1.1659	1.1337		76.0175	0.3069	0.3071	0.2507		76.0175	0.0748	0.0854	0.0886				76.0175	1.0832	1.0723	1.0685
		76.1125	1.2828	1.2681	1.2289		76.1125	1.1572	1.1815	1.1115		76.1125	0.3141	0.3433	0.2478		76.1125	0.0893	0.0805	0.0853				76.1125	1.2267	1.2848	1.28		76.1125	1.159	1.1591	1.1231		76.1125	0.2948	0.2972	0.2384		76.1125	0.0749	0.0862	0.0894				76.1125	1.0784	1.0694	1.0665
		76.2536	1.2732	1.2633	1.2235		76.2536	1.1462	1.1706	1.1071		76.2536	0.2999	0.3319	0.2365		76.2536	0.0898	0.0808	0.0849				76.2536	1.2242	1.2741	1.2702		76.2536	1.1511	1.1514	1.1184		76.2536	0.285	0.2867	0.2277		76.2536	0.0751	0.0868	0.0897				76.2536	1.0687	1.0716	1.0691
		76.3483	1.2685	1.2575	1.2192		76.3483	1.142	1.1666	1.1027		76.3483	0.2906	0.3259	0.2294		76.3483	0.0895	0.0804	0.0855				76.3483	1.2258	1.2637	1.2625		76.3483	1.1423	1.1469	1.1165		76.3483	0.2794	0.2812	0.2217		76.3483	0.0754	0.0868	0.0908				76.3483	1.0691	1.0679	1.0696
		76.4911	1.2607	1.2525	1.2096		76.4911	1.1347	1.1562	1.0987		76.4911	0.2791	0.3166	0.2202		76.4911	0.0896	0.0809	0.0851				76.4911	1.2039	1.2519	1.254		76.4911	1.1277	1.1383	1.107		76.4911	0.2711	0.2731	0.2133		76.4911	0.076	0.0873	0.0908				76.4911	1.0677	1.0659	1.0716
		76.6342	1.2517	1.2467	1.2038		76.6342	1.128	1.1474	1.0869		76.6342	0.2684	0.3061	0.2112		76.6342	0.0903	0.0804	0.086				76.6342	1.2056	1.24	1.2472		76.6342	1.1135	1.1328	1.0975		76.6342	0.263	0.2655	0.2064		76.6342	0.0754	0.0875	0.0917				76.6342	1.0708	1.066	1.0739
		76.7283	1.2443	1.2413	1.1996		76.7283	1.1224	1.1404	1.0781		76.7283	0.262	0.3011	0.206		76.7283	0.0902	0.081	0.086				76.7283	1.2015	1.2353	1.2403		76.7283	1.1066	1.1285	1.0901		76.7283	0.258	0.2612	0.2025		76.7283	0.0756	0.0881	0.0916				76.7283	1.0734	1.0673	1.0722
		76.8689	1.2332	1.2331	1.1954		76.8689	1.1109	1.1302	1.0698		76.8689	0.2529	0.293	0.199		76.8689	0.0898	0.0796	0.0857				76.8689	1.1938	1.2318	1.2314		76.8689	1.0954	1.1176	1.08		76.8689	0.2512	0.2549	0.1964		76.8689	0.0751	0.0873	0.0921				76.8689	1.0742	1.065	1.0722
		77.0097	1.2202	1.2264	1.1832		77.0097	1.1026	1.1239	1.0604		77.0097	0.2445	0.2859	0.1919		77.0097	0.0904	0.0802	0.0857				77.0097	1.1839	1.2244	1.223		77.0097	1.0853	1.1077	1.0668		77.0097	0.2445	0.2485	0.1911		77.0097	0.0753	0.0881	0.0924				77.0097	1.0768	1.0651	1.0689
		77.105	1.2106	1.2198	1.1746		77.105	1.0979	1.119	1.0538		77.105	0.2398	0.2816	0.1888		77.105	0.0901	0.0805	0.0858				77.105	1.1787	1.2205	1.2164		77.105	1.0792	1.1027	1.0587		77.105	0.2415	0.2445	0.1884		77.105	0.0757	0.088	0.0925				77.105	1.0778	1.0662	1.0744
		77.2469	1.1994	1.2082	1.1611		77.2469	1.0878	1.1124	1.0398		77.2469	0.2329	0.2748	0.1829		77.2469	0.0902	0.0808	0.0858				77.2469	1.167	1.2111	1.2088		77.2469	1.0681	1.0961	1.0484		77.2469	0.2362	0.2386	0.1839		77.2469	0.0752	0.0882	0.0927				77.2469	1.0785	1.0668	1.0716
		77.3878	1.199	1.2014	1.1553		77.3878	1.0834	1.105	1.0311		77.3878	0.2284	0.2702	0.1804		77.3878	0.09	0.0805	0.0862				77.3878	1.1625	1.2051	1.1994		77.3878	1.0608	1.0926	1.0411		77.3878	0.2342	0.2351	0.1822		77.3878	0.0755	0.0879	0.0923				77.3878	1.0782	1.0703	1.0749
		77.4828	1.1911	1.1785	1.1489		77.4828	1.0762	1.0943	1.0185		77.4828	0.2249	0.2646	0.1765		77.4828	0.0896	0.0801	0.0861				77.4828	1.1537	1.1977	1.1919		77.4828	1.0508	1.0852	1.027		77.4828	0.2308	0.2298	0.179		77.4828	0.0755	0.0882	0.0929				77.4828	1.0774	1.0714	1.0782
		77.6239	1.1778	1.179	1.1421		77.6239	1.0682	1.088	1.0109		77.6239	0.2209	0.2603	0.1739		77.6239	0.0899	0.08	0.0858				77.6239	1.1456	1.1874	1.1863		77.6239	1.043	1.0783	1.0169		77.6239	0.2278	0.2269	0.177		77.6239	0.0752	0.0881	0.0927				77.6239	1.0785	1.0711	1.0802
		77.7181	1.1715	1.1669	1.1343		77.7181	1.0627	1.0847	0.9993		77.7181	0.2185	0.2563	0.1713		77.7181	0.0899	0.0805	0.0859				77.7181	1.1399	1.1822	1.1792		77.7181	1.0361	1.0718	1.0081		77.7181	0.2267	0.2241	0.1753		77.7181	0.0748	0.0883	0.0932				77.7181	1.0798	1.0741	1.081
		77.8606	1.1632	1.1648	1.1214		77.8606	1.0557	1.0773	0.9911		77.8606	0.2144	0.2514	0.1677		77.8606	0.0897	0.0806	0.086				77.8606	1.1313	1.1748	1.1697		77.8606	1.0265	1.0663	0.9979		77.8606	0.225	0.2212	0.1735		77.8606	0.0748	0.0885	0.093				77.8606	1.0808	1.079	1.0789
		78.0028	1.1556	1.1585	1.1112		78.0028	1.0491	1.0706	0.9882		78.0028	0.2108	0.2472	0.1653		78.0028	0.09	0.0806	0.0853				78.0028	1.1247	1.1661	1.1597		78.0028	1.0206	1.0588	0.9873		78.0028	0.2223	0.2181	0.1708		78.0028	0.0745	0.0881	0.0927				78.0028	1.0836	1.0791	1.0809
		78.0975	1.1489	1.1505	1.1078		78.0975	1.0442	1.0639	0.9847		78.0975	0.2094	0.2447	0.1644		78.0975	0.0896	0.0796	0.0852				78.0975	1.1196	1.1618	1.1535		78.0975	1.0157	1.0534	0.9806		78.0975	0.2207	0.2161	0.1709		78.0975	0.074	0.0886	0.0935				78.0975	1.0841	1.0812	1.0814
		78.24	1.1397	1.1408	1.0988		78.24	1.0384	1.0538	0.9786		78.24	0.2076	0.2414	0.1628		78.24	0.0899	0.0802	0.0848				78.24	1.1136	1.1515	1.1457		78.24	1.007	1.0459	0.9739		78.24	0.2185	0.2144	0.1681		78.24	0.0745	0.0871	0.093				78.24	1.0823	1.0825	1.0858
		78.3814	1.1328	1.1336	1.0963		78.3814	1.0322	1.0512	0.9706		78.3814	0.2061	0.2374	0.1621		78.3814	0.0895	0.0795	0.0852				78.3814	1.1089	1.1448	1.1411		78.3814	1.0028	1.0414	0.9679		78.3814	0.217	0.2124	0.1676		78.3814	0.0741	0.0874	0.093				78.3814	1.0834	1.0821	1.087
		78.4761	1.1237	1.1216	1.0867		78.4761	1.0262	1.0494	0.9602		78.4761	0.2047	0.233	0.1603		78.4761	0.0893	0.0793	0.0851				78.4761	1.1015	1.1364	1.1294		78.4761	0.9913	1.036	0.9633		78.4761	0.2154	0.2097	0.1659		78.4761	0.0735	0.0879	0.0934				78.4761	1.0813	1.0819	1.0905
		78.6175	1.1139	1.1123	1.0796		78.6175	1.0187	1.0427	0.9516		78.6175	0.2028	0.23	0.1592		78.6175	0.0895	0.0793	0.0853				78.6175	1.0957	1.1295	1.1234		78.6175	0.9838	1.0311	0.9562		78.6175	0.2133	0.2073	0.1644		78.6175	0.074	0.0872	0.0929				78.6175	1.0826	1.0847	1.0908
		78.7125	1.1076	1.1088	1.0724		78.7125	1.0155	1.0389	0.9501		78.7125	0.2017	0.2283	0.1583		78.7125	0.0892	0.0789	0.0851				78.7125	1.0898	1.1241	1.121		78.7125	0.9785	1.026	0.9529		78.7125	0.2109	0.2058	0.1641		78.7125	0.0731	0.0879	0.092				78.7125	1.0832	1.0849	1.0918
		78.8542	1.1012	1.1039	1.0624		78.8542	1.0127	1.0319	0.9441		78.8542	0.2008	0.2258	0.1566		78.8542	0.0887	0.0785	0.0853				78.8542	1.0815	1.1183	1.1133		78.8542	0.9727	1.0216	0.9458		78.8542	0.21	0.2033	0.1646		78.8542	0.0733	0.0865	0.0927				78.8542	1.085	1.0861	1.0944
		78.9961	1.0889	1.0984	1.0564		78.9961	1.0066	1.0221	0.9374		78.9961	0.1989	0.2239	0.1552		78.9961	0.0891	0.0782	0.0844				78.9961	1.0717	1.112	1.1052		78.9961	0.9689	1.012	0.9371		78.9961	0.2074	0.2012	0.1634		78.9961	0.0735	0.087	0.0921				78.9961	1.0845	1.0881	1.0931
		79.0908	1.0849	1.0934	1.052		79.0908	1.0035	1.0209	0.9335		79.0908	0.1982	0.2221	0.155		79.0908	0.0888	0.0781	0.0843				79.0908	1.0703	1.1074	1.0994		79.0908	0.9636	1.0053	0.9328		79.0908	0.207	0.2	0.1629		79.0908	0.0725	0.0866	0.0924				79.0908	1.0859	1.0874	1.0965
		79.2319	1.0746	1.083	1.0468		79.2319	0.999	1.0153	0.9292		79.2319	0.1976	0.221	0.1547		79.2319	0.0884	0.0785	0.084				79.2319	1.0625	1.099	1.0956		79.2319	0.961	0.9988	0.9272		79.2319	0.2052	0.1975	0.1626		79.2319	0.0731	0.0863	0.092				79.2319	1.0921	1.0902	1.1042
		79.3739	1.067	1.0744	1.0379		79.3739	0.9971	1.009	0.9225		79.3739	0.1961	0.2192	0.1538		79.3739	0.0885	0.0778	0.0835				79.3739	1.0562	1.09	1.087		79.3739	0.9532	0.9922	0.9196		79.3739	0.2033	0.1968	0.163		79.3739	0.0731	0.0865	0.0923				79.3739	1.0933	1.0894	1.1039
		79.4683	1.0631	1.0702	1.0321		79.4683	0.9929	1.0064	0.9217		79.4683	0.1944	0.2186	0.1541		79.4683	0.0882	0.0784	0.0841				79.4683	1.0515	1.0878	1.0831		79.4683	0.9512	0.9857	0.9149		79.4683	0.2026	0.1945	0.1619		79.4683	0.0721	0.0861	0.092				79.4683	1.0933	1.0889	1.1064
		79.6103	1.0536	1.0617	1.0242		79.6103	0.9882	0.9998	0.9168		79.6103	0.1932	0.217	0.1526		79.6103	0.0881	0.0777	0.0843				79.6103	1.0466	1.08	1.0767		79.6103	0.9471	0.9788	0.9096		79.6103	0.2002	0.1923	0.1616		79.6103	0.0719	0.0859	0.0921				79.6103	1.0905	1.087	1.1068
		79.7522	1.0501	1.0567	1.0199		79.7522	0.9853	0.9971	0.9153		79.7522	0.1922	0.2159	0.1524		79.7522	0.0876	0.0779	0.0839				79.7522	1.0431	1.0759	1.0729		79.7522	0.9446	0.9726	0.9043		79.7522	0.1986	0.1911	0.1611		79.7522	0.0726	0.0863	0.0917				79.7522	1.0923	1.0856	1.1099
		79.8464	1.0452	1.0476	1.0139		79.8464	0.9795	0.9903	0.9098		79.8464	0.1912	0.2135	0.1517		79.8464	0.0875	0.0777	0.0837				79.8464	1.0393	1.0714	1.0668		79.8464	0.9403	0.9658	0.8978		79.8464	0.1967	0.1889	0.1609		79.8464	0.0716	0.0855	0.0914				79.8464	1.0948	1.0862	1.1082
		79.9881	1.0428	1.0399	1.0073		79.9881	0.9716	0.9858	0.9036		79.9881	0.1897	0.2114	0.1515		79.9881	0.0872	0.0772	0.0834				79.9881	1.0345	1.0647	1.0596		79.9881	0.9318	0.9592	0.8922		79.9881	0.1948	0.1866	0.1609		79.9881	0.0708	0.0856	0.0919				79.9881	1.0957	1.0881	1.1081
		80.082	1.0389	1.0368	1.0039		80.082	0.9669	0.9812	0.9008		80.082	0.188	0.2103	0.1504		80.082	0.0872	0.0769	0.0829				80.082	1.0309	1.0623	1.0552		80.082	0.926	0.9544	0.8903		80.082	0.1941	0.185	0.1603		80.082	0.071	0.085	0.0914				80.082	1.0988	1.0886	1.109
		80.2222	1.0349	1.0321	0.9968		80.2222	0.9567	0.9749	0.8962		80.2222	0.1864	0.2077	0.1503		80.2222	0.0866	0.0771	0.0826				80.2222	1.0251	1.0548	1.0506		80.2222	0.9209	0.9481	0.8872		80.2222	0.1923	0.1824	0.1604		80.2222	0.0712	0.0853	0.0912				80.2222	1.0985	1.0945	1.1128
		80.3628	1.0353	1.024	0.9893		80.3628	0.9494	0.9646	0.8938		80.3628	0.1849	0.2061	0.1487		80.3628	0.0865	0.0768	0.0826				80.3628	1.0162	1.0486	1.0465		80.3628	0.9158	0.9425	0.8843		80.3628	0.1898	0.1806	0.1597		80.3628	0.0708	0.0846	0.0918				80.3628	1.0997	1.0986	1.117
		80.457	1.025	1.0213	0.9839		80.457	0.9431	0.9604	0.8885		80.457	0.1833	0.2038	0.1485		80.457	0.0868	0.0759	0.0825				80.457	1.0131	1.0458	1.0392		80.457	0.9114	0.9372	0.8804		80.457	0.1889	0.1795	0.1593		80.457	0.0705	0.0844	0.0908				80.457	1.1042	1.0992	1.1188
		80.5978	1.0206	1.015	0.9816		80.5978	0.9379	0.9563	0.8848		80.5978	0.1815	0.2024	0.1471		80.5978	0.0863	0.0761	0.082				80.5978	1.007	1.0413	1.0345		80.5978	0.9065	0.9299	0.8749		80.5978	0.1866	0.1779	0.1585		80.5978	0.0695	0.0846	0.0904				80.5978	1.1121	1.1012	1.1206
		80.7392	1.0169	1.0098	0.9834		80.7392	0.9343	0.9494	0.8748		80.7392	0.1799	0.2004	0.1462		80.7392	0.0863	0.0754	0.0821				80.7392	0.9989	1.0338	1.0284		80.7392	0.9024	0.9242	0.8696		80.7392	0.1851	0.1767	0.1581		80.7392	0.0701	0.0843	0.0904				80.7392	1.1157	1.1028	1.1208
		80.8333	1.0099	1.0064	0.9759		80.8333	0.9309	0.9445	0.8723		80.8333	0.1797	0.199	0.1457		80.8333	0.086	0.0755	0.082				80.8333	0.996	1.0298	1.0235		80.8333	0.8974	0.9213	0.8653		80.8333	0.1837	0.1751	0.1571		80.8333	0.0699	0.0837	0.0906				80.8333	1.1177	1.1038	1.1218
		81.0908	1.0065	1.0014	0.9718		81.0908	0.9265	0.9386	0.8662		81.0908	0.1777	0.1961	0.1444		81.0908	0.0853	0.0754	0.0816				81.0908	0.9881	1.0243	1.019		81.0908	0.8918	0.9111	0.8575		81.0908	0.182	0.1728	0.1565		81.0908	0.0693	0.0834	0.09				81.0908	1.1132	1.1049	1.1247
		81.3411	0.9966	0.9892	0.9628		81.3411	0.9168	0.926	0.8595		81.3411	0.1756	0.1918	0.1423		81.3411	0.0851	0.075	0.0802				81.3411	0.9793	1.015	1.0082		81.3411	0.8847	0.8995	0.8486		81.3411	0.1788	0.1696	0.1542		81.3411	0.0684	0.0829	0.0892				81.3411	1.1216	1.1128	1.1295
		81.5908	0.9837	0.9839	0.9526		81.5908	0.9006	0.9162	0.8485		81.5908	0.1724	0.1879	0.1409		81.5908	0.084	0.0739	0.0804				81.5908	0.972	1.0044	1.0005		81.5908	0.8725	0.8912	0.8377		81.5908	0.176	0.1662	0.1527		81.5908	0.0677	0.0827	0.0894				81.5908	1.1275	1.1176	1.1373
		81.8411	0.9734	0.9771	0.9449		81.8411	0.8891	0.9081	0.8347		81.8411	0.1699	0.1851	0.1391		81.8411	0.0838	0.0731	0.079				81.8411	0.963	0.9963	0.9932		81.8411	0.8637	0.8787	0.8285		81.8411	0.1722	0.1628	0.1508		81.8411	0.0672	0.0815	0.0882				81.8411	1.1329	1.1219	1.1422
		82.0911	0.9654	0.9685	0.9382		82.0911	0.8748	0.8976	0.8251		82.0911	0.1666	0.1812	0.1372		82.0911	0.0823	0.0722	0.0785				82.0911	0.9569	0.9892	0.9868		82.0911	0.8582	0.8678	0.8173		82.0911	0.17	0.1603	0.1504		82.0911	0.0668	0.0808	0.0876				82.0911	1.1412	1.1261	1.1517
		82.3408	0.9579	0.9596	0.9316		82.3408	0.8666	0.886	0.8178		82.3408	0.1646	0.1772	0.1344		82.3408	0.0825	0.0717	0.0781				82.3408	0.95	0.9792	0.9787		82.3408	0.8484	0.8548	0.8118		82.3408	0.167	0.1578	0.1476		82.3408	0.0664	0.0805	0.0872				82.3408	1.1497	1.1332	1.1543
		82.5908	0.9495	0.9514	0.9275		82.5908	0.8582	0.8728	0.8153		82.5908	0.162	0.1749	0.1322		82.5908	0.0817	0.0717	0.0771				82.5908	0.9418	0.9712	0.9679		82.5908	0.8459	0.8432	0.7994		82.5908	0.1649	0.1548	0.1459		82.5908	0.0656	0.0797	0.0862				82.5908	1.1575	1.1379	1.1565
		82.8408	0.9426	0.9463	0.9166		82.8408	0.8459	0.8608	0.8033		82.8408	0.1587	0.1718	0.1295		82.8408	0.0806	0.0706	0.0762				82.8408	0.9359	0.9629	0.9578		82.8408	0.8331	0.8317	0.7883		82.8408	0.1611	0.1517	0.1445		82.8408	0.0653	0.0792	0.0859				82.8408	1.1663	1.1439	1.1613
		83.0908	0.9397	0.9431	0.9097		83.0908	0.8372	0.8467	0.7869		83.0908	0.1562	0.1689	0.1276		83.0908	0.0799	0.0696	0.0765				83.0908	0.9288	0.9573	0.9474		83.0908	0.8226	0.822	0.7768		83.0908	0.159	0.1494	0.1426		83.0908	0.0649	0.0786	0.0851				83.0908	1.1689	1.1544	1.1698
		83.3411	0.9356	0.9375	0.9072		83.3411	0.8235	0.8348	0.779		83.3411	0.154	0.1653	0.1263		83.3411	0.0797	0.0688	0.0746				83.3411	0.9213	0.9503	0.9415		83.3411	0.8136	0.8106	0.7669		83.3411	0.1565	0.1474	0.1411		83.3411	0.064	0.0772	0.0842				83.3411	1.175	1.1617	1.1783
		83.5911	0.9301	0.9303	0.901		83.5911	0.818	0.825	0.7688		83.5911	0.1513	0.1629	0.1244		83.5911	0.0789	0.0684	0.0745				83.5911	0.9137	0.9439	0.9372		83.5911	0.8054	0.8012	0.7567		83.5911	0.154	0.1449	0.1398		83.5911	0.0631	0.0768	0.0839				83.5911	1.1826	1.1652	1.1877
		83.8411	0.9207	0.9252	0.8962		83.8411	0.8044	0.8135	0.763		83.8411	0.1488	0.1604	0.1223		83.8411	0.0783	0.0674	0.0735				83.8411	0.9047	0.9382	0.9342		83.8411	0.7953	0.789	0.7493		83.8411	0.1517	0.1427	0.1382		83.8411	0.0625	0.0762	0.0834				83.8411	1.1856	1.1692	1.1946
		84.0911	0.9151	0.921	0.8887		84.0911	0.7907	0.8026	0.7506		84.0911	0.1464	0.1572	0.1203		84.0911	0.0778	0.0665	0.0728				84.0911	0.9014	0.934	0.9328		84.0911	0.7846	0.7757	0.741		84.0911	0.1494	0.1405	0.1363		84.0911	0.0619	0.0757	0.0824				84.0911	1.1913	1.1759	1.2007
		84.3411	0.9109	0.9192	0.8815		84.3411	0.78	0.7997	0.7396		84.3411	0.144	0.1551	0.1182		84.3411	0.0769	0.066	0.0721				84.3411	0.8996	0.9277	0.9271		84.3411	0.7755	0.7673	0.7299		84.3411	0.1472	0.1382	0.1347		84.3411	0.0613	0.075	0.0812				84.3411	1.1951	1.1794	1.1995
		84.5911	0.909	0.913	0.8832		84.5911	0.7713	0.795	0.7314		84.5911	0.1425	0.1513	0.1169		84.5911	0.076	0.0656	0.0709				84.5911	0.8967	0.9264	0.9193		84.5911	0.7634	0.7591	0.72		84.5911	0.1449	0.136	0.1329		84.5911	0.0607	0.0741	0.0811				84.5911	1.1977	1.1851	1.2079
		84.8411	0.9043	0.9043	0.8783		84.8411	0.7626	0.787	0.7231		84.8411	0.1403	0.1499	0.1162		84.8411	0.0763	0.064	0.0708				84.8411	0.8921	0.9223	0.9157		84.8411	0.7555	0.7492	0.7069		84.8411	0.1424	0.1341	0.1311		84.8411	0.0602	0.0738	0.0803				84.8411	1.2045	1.19	1.211
		85.0911	0.9041	0.9009	0.8735		85.0911	0.7506	0.7784	0.7156		85.0911	0.1381	0.1473	0.1146		85.0911	0.0748	0.0636	0.0697				85.0911	0.888	0.9189	0.9147		85.0911	0.7452	0.7419	0.7018		85.0911	0.1409	0.1322	0.1302		85.0911	0.0593	0.0729	0.0797				85.0911	1.2098	1.1943	1.2154
		85.3411	0.8983	0.8955	0.8687		85.3411	0.7437	0.7643	0.7053		85.3411	0.1355	0.1454	0.112		85.3411	0.0743	0.0624	0.0692				85.3411	0.8838	0.9131	0.9137		85.3411	0.7362	0.7299	0.6949		85.3411	0.1389	0.1298	0.1285		85.3411	0.0595	0.0721	0.0793				85.3411	1.2132	1.197	1.2233
		85.5908	0.89	0.893	0.8636		85.5908	0.735	0.7513	0.6955		85.5908	0.1344	0.1423	0.1106		85.5908	0.073	0.0624	0.069				85.5908	0.8811	0.9075	0.9138		85.5908	0.729	0.7209	0.6867		85.5908	0.1363	0.1275	0.1279		85.5908	0.0582	0.0711	0.0785				85.5908	1.2133	1.1988	1.226
		85.8411	0.8872	0.8903	0.8646		85.8411	0.7254	0.7455	0.6868		85.8411	0.1326	0.1397	0.109		85.8411	0.0727	0.0616	0.0669				85.8411	0.8759	0.9043	0.9057		85.8411	0.7174	0.7124	0.6808		85.8411	0.1343	0.1252	0.1262		85.8411	0.0577	0.0708	0.0776				85.8411	1.2115	1.2031	1.227
		86.0908	0.8816	0.8842	0.8669		86.0908	0.7165	0.737	0.6744		86.0908	0.1303	0.138	0.1072		86.0908	0.072	0.0609	0.0676				86.0908	0.8721	0.9017	0.9048		86.0908	0.7078	0.7045	0.6742		86.0908	0.132	0.1234	0.1249		86.0908	0.057	0.0702	0.0771				86.0908	1.2155	1.2053	1.2292
		86.3411	0.88	0.8834	0.8577		86.3411	0.7117	0.7302	0.6663		86.3411	0.1292	0.1358	0.1055		86.3411	0.0715	0.06	0.0664				86.3411	0.8664	0.8969	0.9009		86.3411	0.7048	0.6975	0.6632		86.3411	0.1309	0.122	0.1233		86.3411	0.0572	0.069	0.0768				86.3411	1.2195	1.2094	1.23
		86.5911	0.8737	0.8792	0.8467		86.5911	0.704	0.7203	0.6604		86.5911	0.1272	0.1331	0.1043		86.5911	0.071	0.0594	0.0649				86.5911	0.8621	0.8947	0.8992		86.5911	0.7013	0.6899	0.6542		86.5911	0.1292	0.12	0.122		86.5911	0.0558	0.0683	0.0758				86.5911	1.2215	1.2089	1.2311
		86.8411	0.8709	0.8763	0.8481		86.8411	0.6982	0.7093	0.6556		86.8411	0.1251	0.1309	0.1025		86.8411	0.0699	0.0592	0.065				86.8411	0.8575	0.8917	0.8953		86.8411	0.696	0.6842	0.6469		86.8411	0.1268	0.1176	0.1203		86.8411	0.0552	0.0678	0.0748				86.8411	1.2261	1.2087	1.2377
		87.0911	0.8692	0.8739	0.848		87.0911	0.6966	0.7049	0.6505		87.0911	0.1237	0.1282	0.1019		87.0911	0.0694	0.0579	0.0639				87.0911	0.857	0.8894	0.8943		87.0911	0.6864	0.6792	0.6392		87.0911	0.1259	0.1165	0.1191		87.0911	0.0541	0.0673	0.0745				87.0911	1.2284	1.2089	1.2393
		87.3411	0.8667	0.8694	0.8459		87.3411	0.6958	0.7057	0.6464		87.3411	0.1218	0.1268	0.1007		87.3411	0.0689	0.0579	0.0631				87.3411	0.8561	0.8851	0.8911		87.3411	0.679	0.671	0.6369		87.3411	0.1238	0.1145	0.1181		87.3411	0.0543	0.0671	0.074				87.3411	1.2319	1.2099	1.237
		87.5914	0.8643	0.8676	0.8407		87.5914	0.6858	0.7011	0.6447		87.5914	0.1197	0.1243	0.0989		87.5914	0.0682	0.0572	0.0632				87.5914	0.855	0.8804	0.8911		87.5914	0.6749	0.6645	0.6322		87.5914	0.1215	0.1126	0.1156		87.5914	0.0537	0.0662	0.073				87.5914	1.2312	1.2108	1.2382
		87.8414	0.8647	0.8642	0.8441		87.8414	0.679	0.6979	0.6355		87.8414	0.1189	0.1225	0.0981		87.8414	0.0679	0.0562	0.062				87.8414	0.8536	0.8802	0.8866		87.8414	0.6726	0.6573	0.6272		87.8414	0.1197	0.1111	0.114		87.8414	0.0519	0.0659	0.0726				87.8414	1.2302	1.2147	1.2387
		88.0911	0.8633	0.8634	0.8421		88.0911	0.669	0.6873	0.6274		88.0911	0.1169	0.1206	0.096		88.0911	0.0672	0.0556	0.0615				88.0911	0.8474	0.8805	0.8809		88.0911	0.6697	0.648	0.622		88.0911	0.1189	0.1096	0.1129		88.0911	0.052	0.0653	0.0721				88.0911	1.2321	1.2181	1.2428
		88.3411	0.8626	0.8603	0.8403		88.3411	0.6604	0.6785	0.6227		88.3411	0.1152	0.1196	0.095		88.3411	0.0659	0.0552	0.0608				88.3411	0.8484	0.8773	0.8782		88.3411	0.6628	0.643	0.6178		88.3411	0.1169	0.1083	0.1121		88.3411	0.0518	0.0639	0.0716				88.3411	1.2357	1.2225	1.2472
		88.5911	0.8615	0.8572	0.8442		88.5911	0.6525	0.6746	0.6196		88.5911	0.1139	0.1179	0.0941		88.5911	0.0659	0.0543	0.0601				88.5911	0.8433	0.8737	0.8718		88.5911	0.6568	0.6375	0.6126		88.5911	0.1155	0.1068	0.1107		88.5911	0.0508	0.0635	0.0704				88.5911	1.2378	1.2277	1.2482
		88.8411	0.8616	0.8573	0.8464		88.8411	0.6465	0.6724	0.6163		88.8411	0.1124	0.1158	0.0927		88.8411	0.0656	0.0539	0.0599				88.8411	0.8407	0.8703	0.8738		88.8411	0.6521	0.6328	0.6075		88.8411	0.1143	0.1053	0.1099		88.8411	0.0503	0.0634	0.0698				88.8411	1.2401	1.2255	1.2519
		89.0911	0.8607	0.8573	0.8471		89.0911	0.6372	0.6682	0.6176		89.0911	0.1111	0.114	0.0913		89.0911	0.0644	0.0529	0.0591				89.0911	0.8417	0.869	0.8737		89.0911	0.645	0.6267	0.6014		89.0911	0.1129	0.1039	0.1093		89.0911	0.0497	0.063	0.0695				89.0911	1.2411	1.2242	1.2548
		89.3408	0.8602	0.8595	0.8419		89.3408	0.6288	0.665	0.613		89.3408	0.1092	0.1116	0.0907		89.3408	0.0642	0.0525	0.0586				89.3408	0.8398	0.8646	0.8746		89.3408	0.6405	0.6205	0.5967		89.3408	0.1117	0.1023	0.1085		89.3408	0.0489	0.0622	0.069				89.3408	1.2411	1.2265	1.2555
		89.5911	0.8581	0.8576	0.8413		89.5911	0.6282	0.6529	0.6112		89.5911	0.109	0.11	0.0891		89.5911	0.0634	0.0515	0.0577				89.5911	0.8397	0.8629	0.8774		89.5911	0.6337	0.6121	0.5894		89.5911	0.11	0.1009	0.1068		89.5911	0.0487	0.0614	0.0682				89.5911	1.245	1.23	1.2574
		89.8411	0.8577	0.8575	0.8406		89.8411	0.6283	0.6501	0.6054		89.8411	0.107	0.109	0.0882		89.8411	0.0635	0.0516	0.0569				89.8411	0.836	0.8631	0.8695		89.8411	0.626	0.6099	0.5812		89.8411	0.1087	0.1004	0.1062		89.8411	0.0489	0.0607	0.0677				89.8411	1.2524	1.2321	1.2631
		90.0911	0.855	0.8569	0.8391		90.0911	0.6235	0.6473	0.5989		90.0911	0.1057	0.1077	0.0875		90.0911	0.0621	0.0503	0.0566				90.0911	0.837	0.8623	0.8648		90.0911	0.6178	0.6069	0.5753		90.0911	0.1084	0.099	0.105		90.0911	0.048	0.0603	0.068				90.0911	1.2561	1.2333	1.2652
		90.3411	0.8563	0.8589	0.836		90.3411	0.6206	0.6478	0.5927		90.3411	0.1048	0.1067	0.0864		90.3411	0.0617	0.0503	0.0557				90.3411	0.8337	0.8612	0.8638		90.3411	0.6105	0.6035	0.5739		90.3411	0.1074	0.0972	0.1038		90.3411	0.047	0.0594	0.0665				90.3411	1.255	1.2355	1.2667
		90.5919	0.8566	0.8583	0.8344		90.5919	0.6143	0.6417	0.5872		90.5919	0.1035	0.1053	0.0853		90.5919	0.0607	0.0494	0.0549				90.5919	0.8327	0.861	0.8663		90.5919	0.6098	0.5958	0.5715		90.5919	0.1061	0.0961	0.1025		90.5919	0.0473	0.0594	0.0664				90.5919	1.2547	1.2375	1.2686
		90.8419	0.8581	0.8554	0.8323		90.8419	0.6079	0.6383	0.5806		90.8419	0.1024	0.104	0.0842		90.8419	0.0603	0.0484	0.0545				90.8419	0.8312	0.8605	0.8722		90.8419	0.6074	0.5907	0.5696		90.8419	0.1046	0.0955	0.1022		90.8419	0.0461	0.0585	0.0654				90.8419	1.2571	1.2378	1.268
		91.0919	0.8552	0.8529	0.8313		91.0919	0.6034	0.6338	0.5767		91.0919	0.1017	0.1028	0.0838		91.0919	0.06	0.0483	0.0536				91.0919	0.8312	0.8566	0.8744		91.0919	0.6057	0.5887	0.5679		91.0919	0.1038	0.0947	0.1019		91.0919	0.0457	0.058	0.0646				91.0919	1.2582	1.2409	1.2684
		91.3417	0.8542	0.8544	0.8277		91.3417	0.6003	0.6311	0.5725		91.3417	0.1003	0.1009	0.0828		91.3417	0.0594	0.0472	0.0539				91.3417	0.828	0.8557	0.874		91.3417	0.6073	0.5843	0.5636		91.3417	0.1025	0.0931	0.1002		91.3417	0.0452	0.0575	0.0643				91.3417	1.2559	1.2435	1.2715
		91.5917	0.853	0.8553	0.8272		91.5917	0.6001	0.6228	0.5663		91.5917	0.1001	0.1	0.0816		91.5917	0.0593	0.0467	0.0527				91.5917	0.8255	0.854	0.8734		91.5917	0.6036	0.5818	0.5577		91.5917	0.101	0.0923	0.0997		91.5917	0.0444	0.0565	0.0634				91.5917	1.259	1.243	1.2744
		91.8419	0.8508	0.8529	0.8276		91.8419	0.5959	0.6177	0.5579		91.8419	0.0991	0.099	0.0806		91.8419	0.058	0.0459	0.0522				91.8419	0.8252	0.8544	0.8719		91.8419	0.6006	0.5755	0.5544		91.8419	0.0997	0.0911	0.0993		91.8419	0.0439	0.0561	0.0629				91.8419	1.2625	1.2449	1.275
		92.0919	0.8506	0.8521	0.825		92.0919	0.5907	0.6127	0.554		92.0919	0.0977	0.098	0.0807		92.0919	0.0578	0.0453	0.052				92.0919	0.8237	0.8512	0.868		92.0919	0.5963	0.5693	0.5515		92.0919	0.0988	0.0903	0.0985		92.0919	0.0428	0.0561	0.0621				92.0919	1.2659	1.2494	1.2772
		92.3419	0.85	0.8504	0.8221		92.3419	0.5872	0.6124	0.5525		92.3419	0.0965	0.0971	0.0794		92.3419	0.0572	0.045	0.0505				92.3419	0.823	0.8497	0.8633		92.3419	0.589	0.5664	0.5512		92.3419	0.0983	0.0894	0.0975		92.3419	0.043	0.0546	0.0615				92.3419	1.2679	1.2519	1.2823
		92.5919	0.8494	0.8492	0.8201		92.5919	0.5874	0.609	0.5505		92.5919	0.0961	0.0954	0.0784		92.5919	0.0571	0.0447	0.0503				92.5919	0.8248	0.8518	0.8599		92.5919	0.5876	0.5638	0.5452		92.5919	0.0973	0.0884	0.0967		92.5919	0.0426	0.0547	0.0612				92.5919	1.2668	1.2536	1.285
		92.8419	0.8465	0.8479	0.8172		92.8419	0.5887	0.6036	0.5486		92.8419	0.095	0.0947	0.0777		92.8419	0.0564	0.0442	0.0498				92.8419	0.8222	0.855	0.8584		92.8419	0.5855	0.562	0.544		92.8419	0.0962	0.0882	0.0953		92.8419	0.0412	0.0543	0.0606				92.8419	1.2707	1.2594	1.2905
		93.0919	0.8464	0.848	0.8179		93.0919	0.5828	0.5951	0.5463		93.0919	0.0939	0.0936	0.077		93.0919	0.0553	0.0436	0.0491				93.0919	0.8199	0.8476	0.8551		93.0919	0.5809	0.5648	0.5434		93.0919	0.0954	0.0871	0.0945		93.0919	0.041	0.054	0.0603				93.0919	1.2768	1.2633	1.2946
		93.3419	0.8449	0.8459	0.8157		93.3419	0.5792	0.5944	0.5449		93.3419	0.0931	0.0931	0.0766		93.3419	0.0554	0.0435	0.0492				93.3419	0.8183	0.8424	0.8544		93.3419	0.5777	0.5622	0.5397		93.3419	0.0946	0.0865	0.0938		93.3419	0.041	0.053	0.0601				93.3419	1.2777	1.2629	1.2933
		93.5919	0.839	0.8448	0.8166		93.5919	0.5752	0.5932	0.5434		93.5919	0.0925	0.0919	0.0757		93.5919	0.0551	0.043	0.0479				93.5919	0.8185	0.8398	0.8513		93.5919	0.5744	0.559	0.5392		93.5919	0.0938	0.0856	0.0928		93.5919	0.0403	0.0523	0.0592				93.5919	1.2805	1.2676	1.2933
		93.8419	0.8377	0.842	0.8155		93.8419	0.5714	0.5925	0.539		93.8419	0.092	0.0905	0.0746		93.8419	0.0542	0.0422	0.0483				93.8419	0.8186	0.8361	0.8451		93.8419	0.5729	0.5568	0.5387		93.8419	0.0929	0.0846	0.0925		93.8419	0.0393	0.0519	0.0588				93.8419	1.2822	1.2691	1.2957
		94.0919	0.8345	0.8418	0.8147		94.0919	0.5686	0.589	0.537		94.0919	0.0908	0.09	0.0737		94.0919	0.0536	0.0416	0.0474				94.0919	0.817	0.8318	0.8433		94.0919	0.5718	0.5533	0.537		94.0919	0.092	0.0838	0.0912		94.0919	0.0393	0.0516	0.0579				94.0919	1.2846	1.273	1.2969
		94.3419	0.8362	0.8383	0.8139		94.3419	0.5662	0.587	0.5357		94.3419	0.0903	0.089	0.0733		94.3419	0.0533	0.0413	0.0469				94.3419	0.8155	0.8294	0.8449		94.3419	0.5749	0.5507	0.5322		94.3419	0.0915	0.0834	0.0907		94.3419	0.0392	0.0509	0.0568				94.3419	1.2874	1.2749	1.2983
		94.5919	0.8365	0.838	0.8115		94.5919	0.5636	0.584	0.5345		94.5919	0.0894	0.0885	0.073		94.5919	0.0537	0.0402	0.0466				94.5919	0.812	0.8301	0.8475		94.5919	0.5737	0.5465	0.5275		94.5919	0.0904	0.0825	0.0899		94.5919	0.0388	0.0505	0.0573				94.5919	1.2895	1.2751	1.3006
		94.8425	0.835	0.8378	0.8101		94.8425	0.561	0.5813	0.5349		94.8425	0.0883	0.087	0.0723		94.8425	0.0524	0.0401	0.0456				94.8425	0.8147	0.8318	0.8508		94.8425	0.5695	0.5425	0.5262		94.8425	0.0895	0.082	0.0891		94.8425	0.0381	0.0504	0.0565				94.8425	1.2921	1.2745	1.3048
		95.0928	0.8344	0.8375	0.8092		95.0928	0.558	0.58	0.5353		95.0928	0.0879	0.0861	0.0712		95.0928	0.052	0.0399	0.0455				95.0928	0.81	0.8309	0.8499		95.0928	0.5669	0.5364	0.524		95.0928	0.0893	0.0814	0.0884		95.0928	0.0369	0.0498	0.0557				95.0928	1.2924	1.2759	1.3074
		95.3431	0.8324	0.8375	0.8083		95.3431	0.5552	0.5751	0.5363		95.3431	0.0875	0.0854	0.0705		95.3431	0.0515	0.0388	0.045				95.3431	0.8085	0.8341	0.8441		95.3431	0.564	0.5352	0.5214		95.3431	0.0885	0.0813	0.0876		95.3431	0.0368	0.0493	0.0554				95.3431	1.296	1.2769	1.3115
		95.5933	0.8289	0.8353	0.8062		95.5933	0.5512	0.5722	0.5318		95.5933	0.0861	0.085	0.0698		95.5933	0.0514	0.038	0.0437				95.5933	0.8065	0.8347	0.8402		95.5933	0.5578	0.5332	0.5214		95.5933	0.0876	0.0798	0.0873		95.5933	0.0369	0.0482	0.0548				95.5933	1.2987	1.2781	1.313
		95.8439	0.8254	0.8315	0.8076		95.8439	0.5444	0.5697	0.5292		95.8439	0.0852	0.0842	0.0696		95.8439	0.0503	0.0377	0.044				95.8439	0.805	0.8389	0.841		95.8439	0.5548	0.5335	0.5224		95.8439	0.0874	0.0797	0.0862		95.8439	0.0366	0.0487	0.0545				95.8439	1.2994	1.2829	1.3142
		96.0939	0.8243	0.8332	0.8045		96.0939	0.5432	0.5657	0.5264		96.0939	0.0849	0.0828	0.0687		96.0939	0.0495	0.0377	0.0433				96.0939	0.8022	0.8366	0.8434		96.0939	0.5539	0.5315	0.5188		96.0939	0.0861	0.0791	0.0859		96.0939	0.0356	0.048	0.0541				96.0939	1.3033	1.2858	1.3162
		96.3444	0.8233	0.8306	0.8008		96.3444	0.5416	0.5625	0.5229		96.3444	0.0845	0.0821	0.0679		96.3444	0.0493	0.0362	0.0424				96.3444	0.7991	0.8318	0.8462		96.3444	0.5527	0.5301	0.5143		96.3444	0.0857	0.0786	0.0848		96.3444	0.0352	0.0469	0.0533				96.3444	1.3047	1.2904	1.3188
		96.5953	0.8244	0.8282	0.7999		96.5953	0.5399	0.5594	0.5208		96.5953	0.0833	0.0823	0.0674		96.5953	0.049	0.0371	0.0424				96.5953	0.7998	0.8301	0.8505		96.5953	0.5491	0.5276	0.5125		96.5953	0.0841	0.0784	0.0844		96.5953	0.0345	0.0467	0.0535				96.5953	1.3073	1.2944	1.3209
		96.8453	0.8256	0.8276	0.7996		96.8453	0.5396	0.5551	0.5184		96.8453	0.0827	0.0819	0.0672		96.8453	0.0475	0.0356	0.0414				96.8453	0.795	0.8252	0.849		96.8453	0.5457	0.5247	0.5089		96.8453	0.0837	0.0776	0.0832		96.8453	0.0341	0.0459	0.0529				96.8453	1.3107	1.2954	1.3234
		97.0953	0.8241	0.8265	0.7997		97.0953	0.5382	0.553	0.5149		97.0953	0.0818	0.0803	0.066		97.0953	0.0476	0.0352	0.041				97.0953	0.79	0.8207	0.8461		97.0953	0.5433	0.5222	0.5076		97.0953	0.0832	0.0768	0.0829		97.0953	0.0341	0.0453	0.0523				97.0953	1.3107	1.2978	1.3268
		97.3456	0.8234	0.8257	0.7996		97.3456	0.5339	0.5486	0.5141		97.3456	0.082	0.0799	0.0657		97.3456	0.0473	0.0349	0.0407				97.3456	0.7873	0.8182	0.8453		97.3456	0.543	0.5216	0.5047		97.3456	0.0824	0.076	0.0828		97.3456	0.0335	0.0453	0.0513				97.3456	1.3116	1.3009	1.3261
		97.5956	0.8195	0.8218	0.7971		97.5956	0.5317	0.5474	0.5102		97.5956	0.0813	0.0789	0.0646		97.5956	0.0472	0.0343	0.0404				97.5956	0.78	0.8193	0.8434		97.5956	0.5413	0.5207	0.5021		97.5956	0.082	0.0756	0.0817		97.5956	0.0327	0.0446	0.0517				97.5956	1.3119	1.2992	1.3296
		97.8458	0.8184	0.8178	0.794		97.8458	0.5286	0.5445	0.5051		97.8458	0.0805	0.0789	0.0646		97.8458	0.0462	0.0345	0.0399				97.8458	0.7796	0.8184	0.8405		97.8458	0.5427	0.5184	0.5006		97.8458	0.0814	0.0748	0.0813		97.8458	0.0323	0.0442	0.0504				97.8458	1.3131	1.3033	1.3343
		98.0958	0.8187	0.8156	0.7901		98.0958	0.5271	0.5414	0.4988		98.0958	0.08	0.0777	0.0634		98.0958	0.0461	0.0333	0.0391				98.0958	0.7827	0.818	0.8397		98.0958	0.5433	0.5155	0.4976		98.0958	0.0801	0.0743	0.0802		98.0958	0.0323	0.0438	0.05				98.0958	1.315	1.3028	1.3324
		98.3458	0.8175	0.8155	0.7878		98.3458	0.5241	0.5404	0.4968		98.3458	0.0789	0.0767	0.063		98.3458	0.0455	0.0334	0.0394				98.3458	0.7825	0.815	0.8376		98.3458	0.5435	0.5105	0.4957		98.3458	0.0799	0.0741	0.0802		98.3458	0.0316	0.0432	0.0497				98.3458	1.3179	1.3032	1.3332
		98.5958	0.8154	0.812	0.7858		98.5958	0.5222	0.5391	0.4954		98.5958	0.0782	0.076	0.0622		98.5958	0.0447	0.0324	0.0384				98.5958	0.782	0.8129	0.834		98.5958	0.5389	0.5065	0.4928		98.5958	0.0797	0.0734	0.0795		98.5958	0.0315	0.0427	0.0495				98.5958	1.3204	1.3015	1.3337
		98.8458	0.8137	0.8104	0.7859		98.8458	0.5195	0.5374	0.4947		98.8458	0.0774	0.0757	0.0617		98.8458	0.0448	0.0326	0.0386				98.8458	0.781	0.8145	0.8338		98.8458	0.5353	0.5056	0.4907		98.8458	0.0791	0.0729	0.0787		98.8458	0.0308	0.042	0.0482				98.8458	1.3222	1.3034	1.3328
		99.0956	0.8138	0.8087	0.7824		99.0956	0.5176	0.536	0.4929		99.0956	0.0768	0.0753	0.0615		99.0956	0.0441	0.0315	0.0375				99.0956	0.7792	0.8133	0.829		99.0956	0.5282	0.503	0.4862		99.0956	0.078	0.072	0.0777		99.0956	0.0303	0.0418	0.0488				99.0956	1.323	1.3063	1.3325
		99.3458	0.8125	0.8065	0.7806		99.3458	0.5155	0.5347	0.4916		99.3458	0.0763	0.0739	0.061		99.3458	0.0436	0.0315	0.0367				99.3458	0.7773	0.8113	0.8243		99.3458	0.522	0.502	0.484		99.3458	0.0777	0.0712	0.077		99.3458	0.03	0.0416	0.0482				99.3458	1.3251	1.3078	1.3302
		99.5958	0.8143	0.805	0.7809		99.5958	0.5138	0.5334	0.4907		99.5958	0.0758	0.0737	0.0602		99.5958	0.0435	0.0306	0.0365				99.5958	0.778	0.8096	0.8184		99.5958	0.5228	0.5006	0.4829		99.5958	0.0773	0.0708	0.0764		99.5958	0.0292	0.0414	0.0474				99.5958	1.3283	1.3086	1.3316
		99.8461	0.8156	0.8027	0.7791		99.8461	0.511	0.5327	0.4902		99.8461	0.0749	0.0731	0.0596		99.8461	0.0428	0.0301	0.036				99.8461	0.7784	0.8078	0.8162		99.8461	0.522	0.4968	0.4818		99.8461	0.0762	0.0705	0.076		99.8461	0.0292	0.0407	0.0475				99.8461	1.3302	1.3082	1.3329
		100.096	0.813	0.8008	0.7767		100.096	0.5102	0.5308	0.4889		100.096	0.0744	0.0721	0.0591		100.096	0.0425	0.0295	0.0355				100.096	0.7762	0.8057	0.8128		100.096	0.5206	0.4936	0.4822		100.096	0.0757	0.0695	0.0749		100.096	0.0289	0.0402	0.0465				100.096	1.3325	1.3078	1.332
		100.346	0.8101	0.7982	0.7738		100.346	0.5076	0.5276	0.4885		100.346	0.074	0.072	0.059		100.346	0.0423	0.0296	0.0357				100.346	0.7755	0.8019	0.809		100.346	0.5195	0.4916	0.4809		100.346	0.0755	0.0691	0.0749		100.346	0.0277	0.0393	0.0462				100.346	1.3352	1.3084	1.3318
		100.596	0.808	0.7972	0.7743		100.596	0.5065	0.5261	0.4878		100.596	0.0733	0.0714	0.058		100.596	0.0411	0.0287	0.0342				100.596	0.7736	0.7958	0.8042		100.596	0.515	0.4912	0.4788		100.596	0.0745	0.069	0.0743		100.596	0.0283	0.0395	0.0458				100.596	1.3366	1.3112	1.3375

## Sheet: Fig. 4
Fig. 4c
		HIP car 1:1								HIP car 1:3								HIP car 1:7								NALM only
	0	14100000	8780000	11000000	13900000	7110000				15000000	8080000	6430000	13900000	29800000				12700000	16300000	8490000	12600000	14800000				12600000	8060000	24800000	10500000	14200000
	3	2890000	3570000	3700000	2580000	2110000				2970000	2510000	1800000	3130000	1920000				2830000	3780000	1970000	3160000	2730000				4030000	3790000	2670000	3020000	3620000
	7	5190000	5520000	3460000	2830000	3200000				1910000	3780000	2170000	2290000	1660000				1860000	1420000	1750000	2300000	1820000				10500000	7440000	8820000	9630000	10600000
	11	9680000	5750000	7990000	2500000	2840000				2430000	3920000	2690000	2630000	2710000				2150000	1410000	3010000	1540000	1940000				80400000	62500000	123000000	72400000	120000000
	15	13700000	8350000	12500000	4920000	4280000				1990000	3480000	284000	2840000	1810000				1570000	1880000	1450000	1770000	1960000				288000000	259000000	380000000	433000000	323000000
	16	19800000	13900000	54500000	12300000	10700000				11400000	14900000	7690000	8370000	8110000				9540000	10900000	6790000	8790000	10300000				391000000	363000000	526000000	363000000	377000000
	19	14000000	10800000	14300000	11100000	8570000				2460000	4390000	2620000	2600000					1510000	4230000	1450000	2120000	1960000				1200000000	1010000000	1700000000	1150000000	1520000000
	23	39200000	27900000	33700000	16000000	17100000				3820000	26100000	4950000	3280000					2340000	7060000	1580000	2940000	2150000				5000000000	3640000000	6030000000	4480000000	5270000000
	27	55000000	27400000	49200000	40800000	33500000				2440000	6000000	3570000	4690000					1410000	118000000	1400000	2240000	1990000				4740000000	3850000000	5760000000	4110000000	6160000000
	28	129000000	44500000	78900000	51400000	47300000				6070000	11400000	5880000	6900000					3210000	17900000	2850000	6700000	2970000
	31	186000000	80800000	177000000	145000000	65000000				5240000	10300000	5730000	6440000					2210000	3270000	2020000	2710000	3150000
	35	447000000	285000000	445000000	353000000	183000000				8520000	35600000	10500000	8200000					2700000	4510000	2650000	3070000	3970000
	39	529000000	501000000	552000000	560000000	482000000				5250000	75600000	14400000	14800000					2060000	4670000	1650000	1860000	4530000
	47	1330000000	1880000000	688000000	1630000000	1910000000				26300000	679000000	44600000	31000000					2020000	8050000	4630000	2750000	4620000
	51	2060000000	3170000000	473000000	2470000000	3070000000				44600000	1060000000	157000000	64300000					2200000	13100000	8120000	4290000	8210000
	55	3160000000	3670000000	544000000	2880000000	4980000000				79000000	2190000000	291000000	143000000					2780000	12600000	9250000	5310000	14500000
	59	3080000000	4160000000	713000000	2680000000	4520000000				164000000	3980000000	526000000	229000000					3910000	40400000	18000000	4950000	24500000
	63	2240000000	4580000000	989000000	2570000000	3500000000				68300000	1850000000	520000000	295000000					4940000	37600000	37300000	1240000	34000000
Fig. 4d
		car 1:1								car 1:3								car 1:7								NALM only
	0	12900000	14500000	11400000	9140000	8280000				21700000	15100000	9260000	11300000	12800000				11600000	13800000	6040000	15100000	6590000				12600000	8060000	24800000	10500000	14200000
	3	2100000	4020000	2060000	2320000	1290000				2560000	3700000	1770000	2240000	1910000				4000000	2280000	1690000	3650000	2590000				4030000	3790000	2670000	3020000	3620000
	7	2140000	5340000	3750000	4060000	3000000				3400000	2070000	2150000	1780000	2140000				1070000	1720000	1150000	2650000	2080000				10500000	7440000	8820000	9630000	10600000
	11	11500000	8650000	6170000	8520000	8970000				4990000	3010000	2100000	2380000	2170000				2180000	1500000	1010000	2560000	3280000				80400000	62500000	123000000	72400000	120000000
	15	10400000	7100000	14200000	8380000	13000000				6300000	3290000	4020000	3260000	3750000				1750000	1510000	1100000	4230000	2560000				288000000	259000000	380000000	433000000	323000000
	16	15500000	20000000	14700000	17200000					13900000	13600000	11400000	11800000	14700000				10700000	10400000	6420000	11200000	9300000				391000000	363000000	526000000	363000000	377000000
	19	12500000	12500000	17000000	9520000					5500000	5790000	5600000	3540000	3320000				2220000	1630000	2720000	4250000	2060000				1200000000	1010000000	1700000000	1150000000	1520000000
	23	45900000	44500000	59300000	31900000					9810000	12700000	12300000	10500000	10700000				4440000	4620000	5760000	6340000	3330000				5000000000	3640000000	6030000000	4480000000	5270000000
	27	87100000	83500000	106000000	48000000					17300000	18400000	25800000	21900000	20100000				4870000	3780000	9220000	8160000	6350000				4740000000	3850000000	5760000000	4110000000	6160000000
	28	146000000	115000000	171000000	83900000					26900000	23400000	34100000	34700000	34100000				9220000	12600000	15100000	14200000	15300000
	31	344000000	398000000	413000000	167000000					55700000	55500000	77800000	75200000	57100000				10700000	8200000	18000000	15100000	12900000
	35	1090000000	1480000000	1350000000	526000000					219000000	240000000	201000000	166000000	132000000				46700000	19800000	53800000	35200000	42700000
	39	1380000000	2330000000	2370000000	783000000					394000000	333000000	398000000	87400000	197000000				61300000	20000000	74500000	40100000	63900000
	47	7810000000	8880000000	7630000000	5820000000					3720000000	3360000000	3750000000	82800000	1860000000				658000000	190000000	685000000	340000000	610000000
	51	9870000000	10700000000	8620000000	9370000000					7510000000	6600000000	7260000000	130000000	5230000000				1430000000	526000000	1810000000	1210000000	2120000000
	55	10800000000		8910000000	9800000000					10100000000	8040000000	8770000000	234000000	7430000000				3540000000	1080000000	3400000000	2130000000	4570000000
	59	9790000000		9730000000	9550000000					11400000000	10300000000	11500000000	334000000	10200000000				5200000000	2530000000	5830000000	3330000000	6570000000
	63			8860000000	6660000000						10900000000	9830000000	389000000	10200000000				5230000000	2680000000	5140000000	3580000000	8960000000
Fig. 4e
	CD19 CAR 1:1	CD19 CAR 1:3	CD19 CAR 1:7		HIP-CAR 1:1	HIP-CAR 1:3	HIP-CAR 1:7
	0.13	0.15	0.16		0.18	0.13	0.34
	0.08	0.16	0.18		0.11	0.16	0.49
	0.08	0.09	0.2		0.14	0.18	0.32
	0.18	0.2	0.2		0.17	0.28	0.4
	0.17	0.1	0.18		0.13	0.14	0.35
Fig. 4f
	CD19 CAR 1:1	CD19 CAR 1:3	CD19 CAR 1:7		HIP-CAR 1:1	HIP-CAR 1:3	HIP-CAR 1:7
	1.31	1.23	1.11		1.24	1.34	2.58
	1.28	1.55	1.55		1.4	1.86	3.41
	1.22	1.33	1.31		1.11	1.51	2.81
	1.04	1.22	1.02		1.21	1.93	2.56
	1.24	1.29	1.04		1.48	1.34	2.53
Fig. 4g
	NALM only	CD19 CAR 1:1	CD19 CAR 1:3	CD19 CAR 1:7		NALM only	HIP-CAR 1:1	HIP-CAR 1:3	HIP-CAR 1:7
	11.65	8.22	8.15	8.94		11.65	7.92	3.51	1.91
	10.93	9.19	7.77	8.42		10.93	8.42	3.14	1.8
	13.73	7.15	8.11	9.48		13.73	7.24	4.86	2.47
	14.53	9.29	7.37	9.35		14.53	7.42	3.02	1.53
	11.35	8.23	7.02	8.56		11.35	7.38	4.39	2.94

## Sheet: Fig. 5a
HIP CAR T cells								with SIRPa Fc IgG1					with SIRPa Fc IgG4					with SIRPa polyHis					with SIRPa Fc IgG1 + block					with SIRPa Fc IgG4 + block					with SIRPa polyHis + block
		0	1	1	1		0	1	1	1		0	1	1	1		0	1	1	1		0	1	1	1		0	1	1	1		0	1	1	1
with NK cells		0.382778	1.0787	1.074	1.0817		0.382778	1.2664	1.2657	1.2648		0.382778	1.1781	1.197	1.1896		0.458056	1.0323	1.0591	1.0832		0.458056	1.0566	1.0871	1.0986		0.458056	1.0319	1.0634	1.0797		0.458056	1.0066	1.048	1.0811
		0.416389	1.063	1.0627	1.0754		0.416389	1.1983	1.1936	1.1939		0.416389	1.1136	1.1236	1.1299		0.491667	0.876	0.9088	0.9265		0.491667	0.8997	0.9108	0.9252		0.491667	0.8909	0.9083	0.9141		0.491667	0.8562	0.9054	0.9322
		0.450834	1.0526	1.059	1.0703		0.450834	1.1546	1.1385	1.1482		0.450834	1.061	1.0633	1.0756		0.524445	0.7241	0.7561	0.7731		0.524445	0.7814	0.7762	0.7918		0.524445	0.7779	0.7834	0.7874		0.524445	0.7054	0.7719	0.7819
		0.484445	1.0512	1.0573	1.0672		0.484445	1.1129	1.0931	1.1081		0.484445	1.0031	1	1.0202		0.558056	0.6275	0.6486	0.663		0.558056	0.7028	0.69	0.7028		0.558056	0.7021	0.7012	0.7026		0.558056	0.6078	0.672	0.6728
		0.518334	1.0507	1.0586	1.067		0.518334	1.0572	1.0256	1.0491		0.518334	0.94	0.934	0.96		0.591389	0.5623	0.5859	0.601		0.591389	0.645	0.6352	0.6498		0.591389	0.6437	0.6463	0.651		0.591389	0.5436	0.6114	0.6112
		0.551667	1.0527	1.0606	1.067		0.551667	1.0054	0.9703	0.9962		0.551667	0.8911	0.8868	0.9099		0.624723	0.5087	0.5356	0.5511		0.624723	0.594	0.5863	0.6046		0.624723	0.5909	0.5963	0.6048		0.624723	0.4905	0.5629	0.5643
		0.584722	1.053	1.0598	1.0662		0.584722	0.9616	0.935	0.958		0.584722	0.8658	0.8563	0.8818		0.658056	0.4623	0.4924	0.5098		0.658056	0.5468	0.5415	0.5623		0.658056	0.5459	0.5533	0.5625		0.658056	0.4462	0.5201	0.5219
		0.618611	1.053	1.0591	1.0628		0.618611	0.925	0.9087	0.9283		0.618611	0.856	0.8386	0.8679		0.690834	0.4249	0.4561	0.4737		0.690834	0.5053	0.501	0.5252		0.690834	0.5062	0.5134	0.5255		0.690834	0.4104	0.4848	0.4873
		0.6525	1.0501	1.0556	1.0574		0.6525	0.8952	0.8912	0.9069		0.6525	0.8605	0.8365	0.8672		0.723889	0.3934	0.4253	0.4434		0.723889	0.4677	0.4631	0.4893		0.723889	0.4701	0.477	0.4902		0.723889	0.3796	0.4558	0.4551
		0.685834	1.0442	1.0482	1.0499		0.685834	0.8722	0.8771	0.8882		0.685834	0.875	0.846	0.877		0.757223	0.3663	0.3992	0.4173		0.757223	0.4334	0.4269	0.4557		0.757223	0.4388	0.4447	0.4579		0.757223	0.3542	0.4297	0.4273
		0.719167	1.0368	1.0402	1.0395		0.719167	0.8519	0.8646	0.8729		0.719167	0.8914	0.86	0.8898		0.790834	0.3458	0.378	0.3957		0.790834	0.4038	0.3949	0.4236		0.790834	0.4117	0.4142	0.4276		0.790834	0.3319	0.4088	0.4019
		0.752778	1.0284	1.0323	1.0294		0.752778	0.8353	0.85	0.8581		0.752778	0.9055	0.8711	0.9004		0.824167	0.3301	0.3608	0.3789		0.824167	0.3797	0.3668	0.395		0.824167	0.3916	0.389	0.4011		0.824167	0.3168	0.3923	0.3827
		0.786667	1.0204	1.0212	1.0172		0.786667	0.8168	0.834	0.841		0.786667	0.9101	0.8786	0.9037		0.857778	0.32	0.3493	0.366		0.857778	0.3613	0.3416	0.3692		0.857778	0.3757	0.367	0.3789		0.857778	0.3053	0.38	0.3684
		0.820556	1.0145	1.0126	1.0052		0.820556	0.7995	0.8157	0.8212		0.820556	0.9105	0.8814	0.9024		0.891389	0.3129	0.3409	0.3573		0.891389	0.3473	0.321	0.3462		0.891389	0.3638	0.3506	0.3597		0.891389	0.2975	0.3732	0.3575
		0.853889	1.0104	1.0028	1.0004		0.853889	0.7821	0.797	0.8037		0.853889	0.9053	0.8803	0.8976		0.924723	0.309	0.3365	0.3524		0.924723	0.3379	0.3039	0.327		0.924723	0.3552	0.3377	0.3442		0.924723	0.293	0.3691	0.3509
		0.886945	1.0081	0.9957	1.0014		0.886945	0.7664	0.7797	0.7868		0.886945	0.8999	0.8763	0.8924		0.958056	0.3073	0.3334	0.3497		0.958056	0.3306	0.2897	0.3107		0.958056	0.3493	0.3281	0.3322		0.958056	0.2899	0.3675	0.3462
		0.920834	1.0045	0.9901	1.0013		0.920834	0.7522	0.7622	0.7705		0.920834	0.8934	0.8732	0.8871		0.991389	0.3063	0.3323	0.3498		0.991389	0.3256	0.2785	0.2973		0.991389	0.3457	0.3216	0.3231		0.991389	0.2887	0.3678	0.345
		0.954445	0.9976	0.9884	0.9977		0.954445	0.7406	0.748	0.7556		0.954445	0.8867	0.8699	0.8819		1.02445	0.3073	0.3315	0.3514		1.02445	0.3219	0.2692	0.2868		1.02445	0.3433	0.3161	0.3165		1.02445	0.2898	0.3709	0.3447
		0.987778	0.9904	0.988	0.9896		0.987778	0.73	0.7351	0.7444		0.987778	0.8806	0.8675	0.8763		1.05806	0.3094	0.3325	0.3533		1.05806	0.3193	0.2616	0.2778		1.05806	0.3406	0.3117	0.3117		1.05806	0.2911	0.3751	0.3468
		1.02111	0.9866	0.9857	0.9834		1.02111	0.7189	0.7213	0.7306		1.02111	0.873	0.8624	0.8699		1.09139	0.3116	0.3346	0.3558		1.09139	0.318	0.2547	0.2701		1.09139	0.3404	0.3074	0.3081		1.09139	0.2933	0.3807	0.3484
		1.055	0.9838	0.9819	0.9803		1.055	0.7093	0.7101	0.7195		1.055	0.8674	0.857	0.8629		1.12472	0.3153	0.3372	0.3594		1.12472	0.3177	0.2496	0.2637		1.12472	0.3396	0.3057	0.3065		1.12472	0.2963	0.3869	0.352
		1.08806	0.978	0.9787	0.9784		1.08806	0.7007	0.6983	0.7086		1.08806	0.8595	0.8506	0.8554		1.15833	0.3198	0.34	0.3635		1.15833	0.3171	0.2457	0.2574		1.15833	0.3405	0.3051	0.3043		1.15833	0.3015	0.3939	0.3565
		1.12194	0.9724	0.973	0.974		1.12194	0.6907	0.6868	0.696		1.12194	0.851	0.8444	0.8457		1.19195	0.3245	0.3432	0.3675		1.19195	0.3189	0.2421	0.2522		1.19195	0.341	0.3039	0.3033		1.19195	0.306	0.401	0.3622
		1.15528	0.9672	0.9679	0.9695		1.15528	0.6811	0.6747	0.6853		1.15528	0.8413	0.8375	0.8373		1.22556	0.3288	0.3474	0.372		1.22556	0.3205	0.2397	0.2477		1.22556	0.3426	0.3037	0.3031		1.22556	0.3104	0.4094	0.3674
		1.18861	0.9607	0.9641	0.9664		1.18861	0.6716	0.663	0.6737		1.18861	0.8327	0.8297	0.828		1.25917	0.3337	0.3511	0.3765		1.25917	0.3223	0.2377	0.2439		1.25917	0.3431	0.3038	0.3026		1.25917	0.3147	0.4164	0.3734
		1.22167	0.9539	0.9611	0.9604		1.22167	0.6626	0.6511	0.6623		1.22167	0.8243	0.8213	0.8193		1.29278	0.3386	0.3547	0.3803		1.29278	0.3242	0.2353	0.2404		1.29278	0.3425	0.3039	0.3036		1.29278	0.32	0.4243	0.3787
		1.25556	0.9495	0.9564	0.9542		1.25556	0.6534	0.6404	0.6516		1.25556	0.8148	0.8152	0.8099		1.32639	0.3421	0.3578	0.3848		1.32639	0.3255	0.2335	0.2364		1.32639	0.3425	0.304	0.3034		1.32639	0.325	0.4311	0.3852
		1.28889	0.9445	0.9525	0.9477		1.28889	0.6441	0.6281	0.6386		1.28889	0.8065	0.8065	0.8013		1.35972	0.3459	0.3604	0.3878		1.35972	0.3263	0.2302	0.233		1.35972	0.3414	0.3023	0.3029		1.35972	0.3287	0.4371	0.3906
		1.32222	0.941	0.9499	0.9434		1.32222	0.6337	0.6171	0.6282		1.32222	0.799	0.8007	0.7937		1.39278	0.3495	0.3624	0.3906		1.39278	0.3284	0.2262	0.229		1.39278	0.3377	0.3002	0.3013		1.39278	0.3332	0.4431	0.3958
		1.35528	0.9359	0.9465	0.9395		1.35528	0.6251	0.6053	0.6156		1.35528	0.7912	0.7941	0.787		1.42639	0.3526	0.3639	0.3925		1.42639	0.3287	0.2219	0.2244		1.42639	0.3331	0.296	0.2973		1.42639	0.3362	0.4489	0.3997
		1.38917	0.931	0.944	0.936		1.38917	0.6152	0.592	0.604		1.38917	0.7834	0.7873	0.7801		1.46	0.3547	0.3643	0.3916		1.46	0.3287	0.217	0.2178		1.46	0.3269	0.2919	0.2934		1.46	0.3382	0.4529	0.4038
		1.4225	0.9277	0.9382	0.9328		1.4225	0.6046	0.5817	0.5922		1.4225	0.7769	0.7833	0.7739		1.49333	0.3571	0.3633	0.3911		1.49333	0.3269	0.2105	0.2101		1.49333	0.3199	0.2854	0.2889		1.49333	0.3399	0.4559	0.4075
		1.45611	0.9242	0.9356	0.9295		1.45611	0.5953	0.5691	0.5802		1.45611	0.7694	0.7765	0.7674		1.52639	0.3584	0.3616	0.3908		1.52639	0.3245	0.2029	0.2021		1.52639	0.3116	0.2783	0.2835		1.52639	0.3393	0.4574	0.4101
		1.49	0.9222	0.9306	0.9271		1.49	0.5851	0.5567	0.5666		1.49	0.7638	0.771	0.7627		1.55972	0.358	0.3603	0.3904		1.55972	0.3199	0.1934	0.193		1.55972	0.3035	0.2693	0.2748		1.55972	0.3391	0.4592	0.4128
		1.52389	0.9204	0.9276	0.924		1.52389	0.5744	0.5443	0.5551		1.52389	0.7568	0.7672	0.7571		1.59306	0.3569	0.3576	0.3895		1.59306	0.3154	0.1845	0.1828		1.59306	0.2937	0.2593	0.266		1.59306	0.3385	0.4597	0.4147
		1.55722	0.9164	0.9234	0.921		1.55722	0.5638	0.5309	0.5428		1.55722	0.7505	0.7609	0.7514		1.62639	0.3552	0.3553	0.3884		1.62639	0.31	0.1737	0.1737		1.62639	0.2821	0.2492	0.2557		1.62639	0.3351	0.4579	0.4161
		1.59028	0.915	0.9224	0.9169		1.59028	0.5529	0.5181	0.5317		1.59028	0.7438	0.7581	0.7455		1.65972	0.3527	0.3513	0.3859		1.65972	0.3027	0.1645	0.1633		1.65972	0.2702	0.2376	0.2448		1.65972	0.3318	0.4572	0.415
		1.62417	0.9111	0.9186	0.914		1.62417	0.543	0.5065	0.5211		1.62417	0.7399	0.7535	0.7417		1.69306	0.3495	0.3463	0.3825		1.69306	0.295	0.153	0.1534		1.69306	0.2584	0.2254	0.2326		1.69306	0.3279	0.4551	0.4141
		1.65806	0.9074	0.9174	0.9108		1.65806	0.5322	0.4934	0.51		1.65806	0.7358	0.7481	0.7364		1.72639	0.345	0.3399	0.3798		1.72639	0.2885	0.1425	0.1436		1.72639	0.2461	0.2124	0.2219		1.72639	0.3237	0.4532	0.411
		1.69111	0.905	0.9146	0.9095		1.69111	0.5212	0.481	0.4998		1.69111	0.7334	0.7438	0.7316		1.75972	0.3419	0.3337	0.3748		1.75972	0.2795	0.1322	0.1336		1.75972	0.2334	0.2015	0.209		1.75972	0.3168	0.4514	0.4077
		1.725	0.9024	0.9127	0.9078		1.725	0.5118	0.4693	0.4873		1.725	0.729	0.7398	0.7272		1.79306	0.3367	0.3261	0.3699		1.79306	0.2718	0.1232	0.1246		1.79306	0.2215	0.1904	0.1973		1.79306	0.3106	0.4472	0.4042
		1.75833	0.899	0.9104	0.9058		1.75833	0.5005	0.4575	0.4758		1.75833	0.7244	0.7351	0.723		1.82667	0.3316	0.3181	0.3644		1.82667	0.2639	0.1135	0.1154		1.82667	0.2094	0.1797	0.1868		1.82667	0.3034	0.4409	0.3986
		1.79167	0.8962	0.9081	0.9041		1.79167	0.4905	0.4473	0.4642		1.79167	0.7197	0.7303	0.7173		1.86028	0.3263	0.3099	0.359		1.86028	0.2558	0.105	0.1068		1.86028	0.1972	0.169	0.1759		1.86028	0.2961	0.4342	0.3928
		1.82361	0.8952	0.9062	0.903		1.82361	0.479	0.4373	0.4522		1.82361	0.7153	0.727	0.7137		1.89361	0.3207	0.3022	0.3539		1.89361	0.2459	0.0968	0.0989		1.89361	0.1849	0.1576	0.1653		1.89361	0.2892	0.4281	0.3861
		1.85722	0.8927	0.9031	0.9004		1.85722	0.4675	0.4264	0.4388		1.85722	0.7099	0.7218	0.7094		1.92694	0.315	0.2945	0.348		1.92694	0.2372	0.0883	0.0918		1.92694	0.1749	0.1483	0.155		1.92694	0.2812	0.4208	0.3802
		1.89139	0.8912	0.9014	0.8974		1.89139	0.4548	0.4156	0.4253		1.89139	0.7059	0.7171	0.7054		1.96028	0.3095	0.287	0.3415		1.96028	0.2284	0.0816	0.0846		1.96028	0.164	0.1391	0.1454		1.96028	0.274	0.4141	0.3739
		1.92472	0.8893	0.8992	0.8961		1.92472	0.4433	0.4048	0.4134		1.92472	0.7015	0.7122	0.7008		1.99361	0.3031	0.2793	0.3343		1.99361	0.2192	0.0748	0.0778		1.99361	0.1529	0.1306	0.136		1.99361	0.2669	0.4071	0.3667
		1.95806	0.8878	0.8982	0.8937		1.95806	0.4327	0.3941	0.4008		1.95806	0.6969	0.7082	0.6964		2.02667	0.2972	0.2718	0.3282		2.02667	0.2101	0.0692	0.0712		2.02667	0.1437	0.1216	0.1271		2.02667	0.2598	0.4003	0.3612
		1.99195	0.8866	0.8962	0.892		1.99195	0.421	0.3825	0.3879		1.99195	0.692	0.7032	0.6921		2.06028	0.2901	0.2632	0.3212		2.06028	0.2023	0.0622	0.0645		2.06028	0.1338	0.113	0.119		2.06028	0.2513	0.3938	0.3541
		2.02611	0.8856	0.8936	0.8902		2.02611	0.4084	0.3703	0.3764		2.02611	0.6872	0.6992	0.688		2.09389	0.2841	0.2549	0.3135		2.09389	0.1946	0.057	0.0585		2.09389	0.125	0.1058	0.1112		2.09389	0.2437	0.3877	0.3481
		2.06	0.8838	0.8932	0.8882		2.06	0.3975	0.3589	0.3643		2.06	0.6834	0.6941	0.6837		2.12722	0.2777	0.2477	0.306		2.12722	0.1867	0.0507	0.053		2.12722	0.1165	0.0982	0.1042		2.12722	0.2356	0.3808	0.3413
		2.09194	0.8823	0.8916	0.8862		2.09194	0.3868	0.349	0.3542		2.09194	0.6793	0.6897	0.6783		2.16056	0.2712	0.2405	0.2996		2.16056	0.1781	0.0461	0.0471		2.16056	0.1095	0.0914	0.0981		2.16056	0.2285	0.3739	0.3344
		2.12583	0.8804	0.8895	0.8851		2.12583	0.3769	0.3367	0.3429		2.12583	0.6746	0.6847	0.6744		2.19417	0.2643	0.2336	0.293		2.19417	0.1702	0.0407	0.0427		2.19417	0.1023	0.0841	0.0914		2.19417	0.2209	0.368	0.3278
		2.15917	0.8796	0.8889	0.8825		2.15917	0.3664	0.3258	0.3326		2.15917	0.6708	0.6812	0.6705		2.22722	0.2583	0.2262	0.2879		2.22722	0.1624	0.0363	0.038		2.22722	0.0948	0.0782	0.0853		2.22722	0.2139	0.3617	0.3196
		2.19222	0.8781	0.8877	0.8817		2.19222	0.3574	0.3161	0.3228		2.19222	0.6656	0.6769	0.666		2.26056	0.2506	0.219	0.2816		2.26056	0.1545	0.0322	0.0343		2.26056	0.0887	0.0731	0.0793		2.26056	0.2065	0.3549	0.3133
		2.22611	0.8776	0.8855	0.8805		2.22611	0.3463	0.3057	0.3139		2.22611	0.6603	0.6733	0.6596		2.29417	0.2456	0.2118	0.2755		2.29417	0.1476	0.0276	0.0301		2.29417	0.0831	0.0673	0.0737		2.29417	0.1999	0.3481	0.3056
		2.26	0.8763	0.8835	0.8794		2.26	0.3359	0.296	0.3036		2.26	0.6571	0.6692	0.6563		2.3275	0.2394	0.2046	0.2692		2.3275	0.1404	0.0233	0.0262		2.3275	0.0771	0.0627	0.0678		2.3275	0.1926	0.3404	0.2971
		2.29333	0.8759	0.882	0.8774		2.29333	0.3269	0.288	0.2944		2.29333	0.6513	0.6651	0.6518		2.36083	0.2342	0.1985	0.2635		2.36083	0.1342	0.0202	0.0227		2.36083	0.0727	0.0583	0.0638		2.36083	0.1859	0.3335	0.2914
		2.32694	0.8753	0.8801	0.8758		2.32694	0.3176	0.2789	0.2855		2.32694	0.6466	0.6604	0.6472		2.39445	0.2287	0.1916	0.2565		2.39445	0.1285	0.0161	0.0196		2.39445	0.0682	0.0538	0.0594		2.39445	0.1794	0.327	0.2845
		2.36083	0.8745	0.879	0.8741		2.36083	0.309	0.2706	0.2771		2.36083	0.643	0.656	0.6424		2.42806	0.2236	0.1863	0.25		2.42806	0.1223	0.0127	0.0165		2.42806	0.063	0.0491	0.0562		2.42806	0.1733	0.3203	0.278
		2.39472	0.8753	0.8778	0.8725		2.39472	0.3012	0.263	0.2687		2.39472	0.6376	0.6513	0.6377		2.46139	0.2184	0.1807	0.2452		2.46139	0.1169	0.0101	0.0131		2.46139	0.0582	0.0452	0.0518		2.46139	0.1672	0.3148	0.2724
		2.42806	0.8756	0.875	0.8701		2.42806	0.2939	0.2551	0.2608		2.42806	0.6325	0.6466	0.6327		2.49472	0.2138	0.1759	0.2393		2.49472	0.1118	0.0073	0.0102		2.49472	0.0535	0.0415	0.0483		2.49472	0.1614	0.3072	0.2667
		2.45945	0.8759	0.8736	0.8682		2.45945	0.2863	0.2482	0.2547		2.45945	0.6294	0.6433	0.6281		2.52833	0.2083	0.1706	0.2349		2.52833	0.1077	0.0042	0.0079		2.52833	0.0493	0.0383	0.0444		2.52833	0.1557	0.3009	0.262
		2.49278	0.8755	0.8707	0.8661		2.49278	0.2798	0.2415	0.2476		2.49278	0.6248	0.6392	0.6235		2.56195	0.2033	0.166	0.2297		2.56195	0.1023	0.0017	0.0054		2.56195	0.0446	0.0348	0.0411		2.56195	0.1504	0.2939	0.2568
		2.52667	0.874	0.8702	0.8653		2.52667	0.273	0.2349	0.2414		2.52667	0.6208	0.6342	0.6184		2.59556	0.1994	0.1608	0.2254		2.59556	0.098	-0.0006	0.0033		2.59556	0.041	0.0321	0.0377		2.59556	0.1466	0.2879	0.2517
		2.56	0.8727	0.8683	0.8634		2.56	0.2674	0.2282	0.2342		2.56	0.6153	0.6309	0.6134		2.62917	0.1949	0.1562	0.22		2.62917	0.0936	-0.0029	0.0016		2.62917	0.038	0.0294	0.0355		2.62917	0.1412	0.2821	0.2463
		2.59278	0.8691	0.8667	0.8627		2.59278	0.2603	0.222	0.2285		2.59278	0.6117	0.6259	0.6092		2.6625	0.1911	0.1515	0.2147		2.6625	0.0895	-0.0051	-0.0009		2.6625	0.0347	0.0263	0.0329		2.6625	0.1369	0.2764	0.2411
		2.62667	0.8666	0.8638	0.8603		2.62667	0.254	0.2158	0.2232		2.62667	0.6077	0.6214	0.6046		2.69583	0.1873	0.1475	0.2096		2.69583	0.0855	-0.0068	-0.0021		2.69583	0.0322	0.0239	0.0301		2.69583	0.133	0.2715	0.2359
		2.66056	0.8641	0.8628	0.8589		2.66056	0.2475	0.2097	0.2175		2.66056	0.6032	0.6165	0.6002		2.72917	0.1824	0.1437	0.2047		2.72917	0.0816	-0.0091	-0.0039		2.72917	0.0293	0.0216	0.0276		2.72917	0.129	0.2673	0.2308
		2.69472	0.8622	0.8608	0.8581		2.69472	0.2399	0.2041	0.2123		2.69472	0.5975	0.6114	0.5959		2.7625	0.1787	0.1399	0.2006		2.7625	0.078	-0.0099	-0.0054		2.7625	0.0267	0.0196	0.0256		2.7625	0.1249	0.2612	0.227
		2.72833	0.8594	0.8579	0.8551		2.72833	0.2349	0.1995	0.2081		2.72833	0.5935	0.606	0.5935		2.79556	0.1753	0.1363	0.1959		2.79556	0.0744	-0.0116	-0.0069		2.79556	0.0248	0.0173	0.0245		2.79556	0.121	0.257	0.2223
		2.76167	0.8573	0.8553	0.8522		2.76167	0.2293	0.1939	0.2033		2.76167	0.5892	0.6021	0.5904		2.82889	0.1711	0.1328	0.1915		2.82889	0.0711	-0.0124	-0.0077		2.82889	0.0226	0.0151	0.0227		2.82889	0.117	0.252	0.2185
		2.795	0.8547	0.8535	0.8495		2.795	0.224	0.1877	0.1985		2.795	0.5853	0.5961	0.5853		2.86222	0.1669	0.1296	0.1868		2.86222	0.0677	-0.0141	-0.0084		2.86222	0.0208	0.0135	0.0206		2.86222	0.1136	0.2463	0.2137
		2.8275	0.8519	0.8506	0.8479		2.8275	0.2181	0.1841	0.1945		2.8275	0.5807	0.5917	0.5806		2.89556	0.1634	0.1261	0.1829		2.89556	0.0653	-0.0151	-0.0097		2.89556	0.0187	0.0119	0.0195		2.89556	0.1099	0.2418	0.21
		2.86139	0.8497	0.849	0.8446		2.86139	0.2139	0.1797	0.1911		2.86139	0.5761	0.5861	0.5745		2.92889	0.1608	0.1231	0.179		2.92889	0.062	-0.0161	-0.0106		2.92889	0.0172	0.0109	0.0181		2.92889	0.106	0.2377	0.2056
		2.89472	0.8472	0.8461	0.8431		2.89472	0.209	0.1759	0.1868		2.89472	0.571	0.5798	0.5684		2.96222	0.1567	0.1194	0.1757		2.96222	0.0596	-0.0166	-0.0119		2.96222	0.0162	0.0097	0.0167		2.96222	0.1031	0.2338	0.2019
		2.92722	0.8452	0.8442	0.8405		2.92722	0.2048	0.1715	0.1831		2.92722	0.5662	0.5754	0.5628		2.99556	0.154	0.1165	0.1718		2.99556	0.0575	-0.0174	-0.0123		2.99556	0.0146	0.0089	0.0162		2.99556	0.1001	0.2284	0.198
		2.96111	0.8429	0.8414	0.8378		2.96111	0.2008	0.1687	0.1805		2.96111	0.5615	0.5695	0.5569		3.02861	0.1507	0.1142	0.1674		3.02861	0.0547	-0.0177	-0.0125		3.02861	0.0133	0.0079	0.015		3.02861	0.0972	0.2238	0.1946
		2.995	0.8407	0.8391	0.8352		2.995	0.1968	0.1639	0.1774		2.995	0.5562	0.5647	0.5507		3.06195	0.1482	0.1113	0.1647		3.06195	0.0524	-0.0188	-0.0129		3.06195	0.0121	0.0065	0.0135		3.06195	0.0943	0.2193	0.191
		3.02889	0.8379	0.8377	0.8334		3.02889	0.1923	0.1609	0.1747		3.02889	0.5501	0.5588	0.5458		3.09528	0.1454	0.1089	0.1608		3.09528	0.0497	-0.0193	-0.0137		3.09528	0.0111	0.0058	0.0127		3.09528	0.0921	0.215	0.188
		3.0625	0.836	0.8342	0.8302		3.0625	0.1891	0.1577	0.1716		3.0625	0.5455	0.5526	0.5391		3.12889	0.1424	0.1059	0.1579		3.12889	0.0479	-0.0196	-0.0139		3.12889	0.0104	0.0046	0.0125		3.12889	0.0895	0.2109	0.1838
		3.09583	0.8333	0.8321	0.8282		3.09583	0.185	0.154	0.1684		3.09583	0.5409	0.5473	0.534		3.1625	0.1396	0.1034	0.1541		3.1625	0.0453	-0.0201	-0.0144		3.1625	0.0087	0.0044	0.0113		3.1625	0.0865	0.2072	0.181
		3.12972	0.8301	0.8295	0.8241		3.12972	0.1819	0.1518	0.1658		3.12972	0.5357	0.5416	0.5281		3.19611	0.136	0.101	0.1512		3.19611	0.0429	-0.0205	-0.0149		3.19611	0.0079	0.0031	0.0112		3.19611	0.0833	0.2035	0.1769
		3.16278	0.8282	0.8277	0.8232		3.16278	0.1793	0.1488	0.1635		3.16278	0.5299	0.5365	0.5234		3.22972	0.1337	0.0988	0.1472		3.22972	0.0421	-0.0207	-0.015		3.22972	0.0076	0.0024	0.0095		3.22972	0.0809	0.1995	0.1727
		3.19667	0.8254	0.826	0.8207		3.19667	0.1755	0.1458	0.1616		3.19667	0.5238	0.531	0.5182		3.26333	0.1311	0.0965	0.1444		3.26333	0.0406	-0.0207	-0.0154		3.26333	0.0068	0.0013	0.0094		3.26333	0.078	0.1965	0.1699
		3.23	0.823	0.8216	0.8177		3.23	0.1729	0.1431	0.1588		3.23	0.518	0.5241	0.5117		3.29667	0.1289	0.0947	0.1408		3.29667	0.038	-0.0211	-0.0153		3.29667	0.0057	0.001	0.0091		3.29667	0.0759	0.1931	0.1669
		3.26333	0.8213	0.8201	0.8149		3.26333	0.17	0.141	0.1576		3.26333	0.5122	0.5187	0.5061		3.33	0.1261	0.093	0.138		3.33	0.0366	-0.0211	-0.0154		3.33	0.0055	0.0004	0.0087		3.33	0.0737	0.1894	0.1646
		3.2975	0.8183	0.8182	0.8133		3.2975	0.1669	0.1378	0.156		3.2975	0.507	0.5145	0.5006		3.36333	0.1239	0.0904	0.1354		3.36333	0.0358	-0.0204	-0.0156		3.36333	0.0046	0.0001	0.008		3.36333	0.0719	0.1864	0.1613
		3.33083	0.8165	0.8154	0.8111		3.33083	0.1654	0.1352	0.1543		3.33083	0.5012	0.509	0.4954		3.39667	0.1211	0.089	0.1326		3.39667	0.0342	-0.0213	-0.0157		3.39667	0.0041	-0.0002	0.0077		3.39667	0.0693	0.1828	0.1592
		3.36417	0.8137	0.8127	0.8092		3.36417	0.163	0.1336	0.1529		3.36417	0.4953	0.5029	0.489		3.42972	0.1194	0.0869	0.13		3.42972	0.0331	-0.0209	-0.0157		3.42972	0.0036	-0.0006	0.007		3.42972	0.0674	0.18	0.1562
		3.39806	0.812	0.8118	0.8066		3.39806	0.1609	0.1326	0.1512		3.39806	0.489	0.4967	0.4828		3.46306	0.1166	0.0856	0.1273		3.46306	0.0313	-0.0212	-0.0157		3.46306	0.0028	-0.0003	0.0069		3.46306	0.0657	0.1768	0.1533
		3.43222	0.8099	0.8086	0.8037		3.43222	0.1594	0.131	0.1507		3.43222	0.4837	0.4908	0.4772		3.49639	0.1148	0.0843	0.1248		3.49639	0.0301	-0.0206	-0.0156		3.49639	0.0027	-0.0011	0.0069		3.49639	0.0636	0.1735	0.1502
		3.46611	0.8077	0.8058	0.8013		3.46611	0.1575	0.1297	0.1494		3.46611	0.4775	0.4846	0.4711		3.52972	0.113	0.0825	0.1227		3.52972	0.0289	-0.0208	-0.0156		3.52972	0.0028	-0.0015	0.0066		3.52972	0.0617	0.1704	0.1477
		3.49972	0.8064	0.8048	0.799		3.49972	0.156	0.1281	0.1484		3.49972	0.4725	0.4781	0.4645		3.56333	0.1107	0.0815	0.1197		3.56333	0.0275	-0.0204	-0.0152		3.56333	0.002	-0.0013	0.0066		3.56333	0.0603	0.167	0.1437
		3.53361	0.8038	0.802	0.7981		3.53361	0.1539	0.1278	0.1478		3.53361	0.4659	0.4723	0.4592		3.59667	0.1088	0.08	0.1178		3.59667	0.0263	-0.0203	-0.0157		3.59667	0.0021	-0.0012	0.0066		3.59667	0.058	0.1645	0.1416
		3.5675	0.8018	0.7989	0.7955		3.5675	0.1535	0.126	0.1471		3.5675	0.4595	0.467	0.4524		3.63	0.1066	0.0779	0.115		3.63	0.0252	-0.02	-0.0152		3.63	0.0018	-0.0021	0.0063		3.63	0.0575	0.1622	0.1389
		3.60083	0.7996	0.7972	0.7935		3.60083	0.1518	0.1258	0.1457		3.60083	0.4549	0.46	0.4461		3.66361	0.1049	0.077	0.1132		3.66361	0.0237	-0.0198	-0.0151		3.66361	0.0008	-0.0022	0.006		3.66361	0.0564	0.1596	0.1363
		3.63333	0.7972	0.7955	0.7909		3.63333	0.151	0.1247	0.1452		3.63333	0.449	0.4548	0.4412		3.69694	0.1036	0.076	0.1105		3.69694	0.0227	-0.0197	-0.0149		3.69694	0.0011	-0.0022	0.0062		3.69694	0.0552	0.1562	0.1342
		3.66722	0.7962	0.794	0.7896		3.66722	0.1495	0.1233	0.1437		3.66722	0.4423	0.4489	0.4349		3.73056	0.1016	0.0746	0.1085		3.73056	0.0223	-0.0195	-0.0149		3.73056	0.0012	-0.0017	0.0056		3.73056	0.0533	0.1534	0.1317
		3.70056	0.7946	0.791	0.7857		3.70056	0.1486	0.122	0.1433		3.70056	0.4375	0.443	0.4288		3.76389	0.1	0.0732	0.1066		3.76389	0.0212	-0.0193	-0.0148		3.76389	0.0004	-0.0022	0.0062		3.76389	0.0523	0.1514	0.1289
		3.73361	0.7924	0.7887	0.784		3.73361	0.1473	0.1214	0.1427		3.73361	0.4322	0.438	0.424		3.7975	0.0987	0.0725	0.1048		3.7975	0.0197	-0.0189	-0.0141		3.7975	0.0009	-0.0023	0.0062		3.7975	0.0512	0.1486	0.1267
		3.7675	0.791	0.7875	0.7818		3.7675	0.1467	0.1203	0.1425		3.7675	0.4268	0.4324	0.4184		3.83111	0.097	0.071	0.1029		3.83111	0.0189	-0.0188	-0.014		3.83111	0.0001	-0.0025	0.0059		3.83111	0.0498	0.1464	0.1251
		3.80139	0.7888	0.7848	0.7796		3.80139	0.1455	0.1203	0.1419		3.80139	0.4207	0.4269	0.4122		3.86444	0.0957	0.0707	0.1012		3.86444	0.018	-0.0182	-0.0139		3.86444	-0.0003	-0.0029	0.0065		3.86444	0.0488	0.1435	0.1235
		3.83472	0.7878	0.7827	0.7774		3.83472	0.1448	0.1189	0.1416		3.83472	0.4147	0.4205	0.407		3.89778	0.0941	0.0695	0.0997		3.89778	0.0171	-0.0182	-0.014		3.89778	-0.0001	-0.0024	0.0059		3.89778	0.0478	0.1419	0.1211
		3.86833	0.785	0.781	0.776		3.86833	0.1441	0.1184	0.1412		3.86833	0.4084	0.4152	0.4007		3.93083	0.0922	0.0683	0.0983		3.93083	0.0166	-0.0182	-0.013		3.93083	-0.0007	-0.0023	0.0063		3.93083	0.0465	0.139	0.1187
		3.90167	0.7824	0.7792	0.7743		3.90167	0.1437	0.1182	0.1399		3.90167	0.4038	0.4101	0.3956		3.96417	0.0916	0.0675	0.0965		3.96417	0.0158	-0.018	-0.0132		3.96417	-0.0006	-0.0031	0.006		3.96417	0.0454	0.1371	0.1176
		3.935	0.7817	0.7779	0.772		3.935	0.1427	0.1175	0.1396		3.935	0.3982	0.404	0.3899		3.9975	0.0904	0.0665	0.095		3.9975	0.0149	-0.0176	-0.0126		3.9975	-0.0017	-0.0027	0.0055		3.9975	0.0444	0.1352	0.1152
		3.96778	0.781	0.775	0.7718		3.96778	0.1422	0.117	0.1394		3.96778	0.3927	0.398	0.3836		4.03083	0.0887	0.0649	0.093		4.03083	0.0145	-0.0174	-0.0125		4.03083	-0.0013	-0.0028	0.006		4.03083	0.0437	0.1333	0.1132
		4.00139	0.7792	0.7736	0.7689		4.00139	0.1409	0.1161	0.1391		4.00139	0.3874	0.3931	0.3792		4.06389	0.0878	0.0639	0.0909		4.06389	0.0143	-0.0169	-0.0121		4.06389	-0.0019	-0.0025	0.0062		4.06389	0.0423	0.1312	0.1125
		4.03528	0.7781	0.772	0.7675		4.03528	0.1403	0.116	0.1381		4.03528	0.382	0.3865	0.373		4.09722	0.0866	0.0638	0.0895		4.09722	0.0136	-0.0168	-0.0119		4.09722	-0.0015	-0.0028	0.0062		4.09722	0.042	0.1293	0.1101
		4.06861	0.7762	0.7699	0.7664		4.06861	0.1396	0.1158	0.1383		4.06861	0.3773	0.3814	0.3686		4.13028	0.0848	0.0626	0.0879		4.13028	0.0127	-0.0163	-0.0117		4.13028	-0.0016	-0.0034	0.0058		4.13028	0.0408	0.1275	0.1082
		4.10278	0.7751	0.7685	0.7655		4.10278	0.1391	0.1143	0.1377		4.10278	0.3708	0.3763	0.3625		4.16361	0.084	0.0619	0.086		4.16361	0.0128	-0.0166	-0.0119		4.16361	-0.0019	-0.003	0.0063		4.16361	0.0407	0.1255	0.1067
		4.13611	0.7731	0.7676	0.7632		4.13611	0.1381	0.114	0.1365		4.13611	0.3668	0.3705	0.3566		4.19695	0.0831	0.0603	0.0848		4.19695	0.0116	-0.0159	-0.0113		4.19695	-0.0021	-0.0031	0.0065		4.19695	0.0394	0.124	0.1055
		4.16944	0.7719	0.7655	0.7618		4.16944	0.1375	0.1143	0.1371		4.16944	0.3614	0.3648	0.3504		4.23056	0.0819	0.0593	0.0835		4.23056	0.0114	-0.0157	-0.0114		4.23056	-0.0023	-0.0037	0.0058		4.23056	0.0382	0.1218	0.1033
		4.20306	0.77	0.7636	0.7612		4.20306	0.1369	0.1139	0.1363		4.20306	0.3565	0.36	0.3462		4.26361	0.0807	0.0589	0.0819		4.26361	0.0106	-0.0155	-0.0111		4.26361	-0.0022	-0.0037	0.0059		4.26361	0.038	0.1202	0.102
		4.23639	0.7678	0.7634	0.7597		4.23639	0.1363	0.1133	0.1356		4.23639	0.3522	0.3548	0.3404		4.29722	0.0797	0.0575	0.0807		4.29722	0.0109	-0.0153	-0.0106		4.29722	-0.0026	-0.0033	0.006		4.29722	0.0373	0.1193	0.1001
		4.27	0.7666	0.7605	0.7586		4.27	0.136	0.113	0.1349		4.27	0.3471	0.3491	0.3349		4.33056	0.0791	0.0571	0.0798		4.33056	0.0102	-0.0145	-0.0107		4.33056	-0.0027	-0.0036	0.0059		4.33056	0.0369	0.1172	0.099
		4.30417	0.7651	0.7602	0.7574		4.30417	0.1358	0.1123	0.1352		4.30417	0.3419	0.3433	0.3286		4.36417	0.0777	0.0567	0.0788		4.36417	0.0101	-0.0149	-0.0103		4.36417	-0.0029	-0.0024	0.0063		4.36417	0.0358	0.1165	0.0979
		4.33722	0.7637	0.7574	0.7575		4.33722	0.134	0.1128	0.1346		4.33722	0.3367	0.3388	0.3237		4.3975	0.0766	0.0552	0.0771		4.3975	0.0091	-0.0147	-0.0104		4.3975	-0.0029	-0.0034	0.0061		4.3975	0.0349	0.1142	0.0961
		4.37111	0.7621	0.7565	0.7547		4.37111	0.134	0.1121	0.1331		4.37111	0.3315	0.3339	0.3204		4.43111	0.0755	0.055	0.0763		4.43111	0.0087	-0.0147	-0.0103		4.43111	-0.003	-0.0035	0.0065		4.43111	0.0347	0.1135	0.0953
		4.405	0.7606	0.7556	0.7532		4.405	0.1337	0.1114	0.133		4.405	0.3271	0.3286	0.3144		4.46445	0.0745	0.0538	0.075		4.46445	0.0089	-0.014	-0.0104		4.46445	-0.0028	-0.0033	0.006		4.46445	0.0335	0.1111	0.094
		4.4375	0.7601	0.7539	0.7521		4.4375	0.1332	0.1108	0.133		4.4375	0.3222	0.3249	0.3095		4.49778	0.0733	0.0531	0.0736		4.49778	0.0085	-0.0138	-0.01		4.49778	-0.0028	-0.0027	0.0062		4.49778	0.0339	0.1105	0.0925
		4.47139	0.7571	0.7532	0.7509		4.47139	0.133	0.1104	0.1315		4.47139	0.3178	0.3198	0.3051		4.53139	0.073	0.0523	0.0723		4.53139	0.0078	-0.014	-0.0103		4.53139	-0.0031	-0.0029	0.0064		4.53139	0.0326	0.1091	0.0915
		4.50472	0.7567	0.7514	0.7485		4.50472	0.1329	0.1104	0.1315		4.50472	0.3128	0.3142	0.2996		4.565	0.072	0.0519	0.0714		4.565	0.0077	-0.0139	-0.0099		4.565	-0.0028	-0.0032	0.0062		4.565	0.0325	0.108	0.0898
		4.53806	0.7563	0.7499	0.7483		4.53806	0.1322	0.1094	0.1306		4.53806	0.3085	0.3107	0.2941		4.59861	0.0717	0.0509	0.0702		4.59861	0.007	-0.0139	-0.0095		4.59861	-0.0026	-0.0033	0.0066		4.59861	0.0315	0.1065	0.0888
		4.57222	0.7541	0.7487	0.7471		4.57222	0.1313	0.1085	0.1305		4.57222	0.3041	0.3053	0.2906		4.63194	0.0705	0.0501	0.0689		4.63194	0.0071	-0.0133	-0.0095		4.63194	-0.0035	-0.0031	0.006		4.63194	0.0308	0.105	0.087
		4.60611	0.7527	0.7475	0.7451		4.60611	0.1305	0.1084	0.1296		4.60611	0.2998	0.3012	0.2858		4.66528	0.0701	0.0496	0.0678		4.66528	0.0072	-0.0133	-0.0093		4.66528	-0.003	-0.0031	0.0067		4.66528	0.0303	0.104	0.0856
		4.63945	0.7516	0.7467	0.7441		4.63945	0.13	0.108	0.1296		4.63945	0.2949	0.2965	0.2807		4.69889	0.0685	0.0492	0.0663		4.69889	0.0067	-0.013	-0.0099		4.69889	-0.0032	-0.0031	0.0064		4.69889	0.0295	0.1023	0.0851
		4.6725	0.7512	0.7457	0.7428		4.6725	0.1295	0.1079	0.129		4.6725	0.2911	0.2918	0.2778		4.7325	0.0687	0.0483	0.0654		4.7325	0.0068	-0.013	-0.0088		4.7325	-0.0034	-0.0028	0.0064		4.7325	0.0294	0.1017	0.0836
		4.70583	0.7496	0.7449	0.742		4.70583	0.1296	0.1069	0.1284		4.70583	0.2878	0.2877	0.273		4.76583	0.0673	0.0476	0.0647		4.76583	0.0062	-0.0127	-0.0092		4.76583	-0.0032	-0.003	0.0061		4.76583	0.0289	0.1008	0.0826
		4.73972	0.7501	0.7435	0.7404		4.73972	0.1281	0.1066	0.1277		4.73972	0.2836	0.2837	0.2689		4.79945	0.0665	0.0475	0.0639		4.79945	0.0063	-0.0127	-0.0089		4.79945	-0.0033	-0.0031	0.0067		4.79945	0.029	0.0989	0.0813
		4.77333	0.749	0.742	0.7396		4.77333	0.1279	0.1056	0.1277		4.77333	0.2795	0.2792	0.2639		4.83306	0.0652	0.0467	0.0631		4.83306	0.0059	-0.0122	-0.0085		4.83306	-0.0034	-0.0031	0.0062		4.83306	0.0282	0.0982	0.0804
		4.80722	0.7477	0.7415	0.7385		4.80722	0.1276	0.1054	0.1264		4.80722	0.2746	0.2748	0.2604		4.86639	0.0641	0.0462	0.0619		4.86639	0.0053	-0.0123	-0.009		4.86639	-0.0038	-0.0031	0.0067		4.86639	0.0275	0.0977	0.0795
		4.84056	0.7468	0.7408	0.7366		4.84056	0.1267	0.1048	0.1267		4.84056	0.2707	0.2702	0.2556		4.9	0.0635	0.0451	0.0611		4.9	0.0054	-0.0119	-0.0083		4.9	-0.0031	-0.0032	0.0066		4.9	0.0272	0.0965	0.0784
		4.87333	0.746	0.7401	0.7357		4.87333	0.1264	0.1037	0.1256		4.87333	0.2674	0.2666	0.2521		4.93333	0.0624	0.0448	0.0607		4.93333	0.0049	-0.0121	-0.0081		4.93333	-0.0036	-0.0029	0.007		4.93333	0.0263	0.095	0.0774
		4.90695	0.7454	0.739	0.7347		4.90695	0.1255	0.1024	0.1249		4.90695	0.2634	0.2622	0.2483		4.96694	0.062	0.0444	0.0591		4.96694	0.0051	-0.0119	-0.0083		4.96694	-0.0035	-0.0034	0.0067		4.96694	0.026	0.0941	0.0772
		4.94083	0.7445	0.7388	0.7336		4.94083	0.1254	0.102	0.1244		4.94083	0.2598	0.2585	0.244		5	0.061	0.0441	0.0582		5	0.0049	-0.0116	-0.0082		5	-0.0042	-0.0027	0.0069		5	0.0256	0.0931	0.0759
		4.97417	0.7431	0.7384	0.733		4.97417	0.1243	0.1013	0.1234		4.97417	0.2559	0.2545	0.2406		5.03333	0.0605	0.0432	0.0577		5.03333	0.0046	-0.0114	-0.0085		5.03333	-0.0035	-0.0033	0.0065		5.03333	0.0244	0.0928	0.075
		5.00722	0.7431	0.737	0.7316		5.00722	0.1236	0.1009	0.1229		5.00722	0.252	0.2516	0.2366		5.06667	0.0593	0.0432	0.0565		5.06667	0.0039	-0.0121	-0.0082		5.06667	-0.0036	-0.0036	0.0064		5.06667	0.0241	0.0917	0.0744
		5.04111	0.7425	0.7361	0.7315		5.04111	0.1229	0.1009	0.1217		5.04111	0.2484	0.2465	0.2329		5.1	0.0584	0.0427	0.0555		5.1	0.0043	-0.0116	-0.0078		5.1	-0.0041	-0.0038	0.007		5.1	0.0238	0.0908	0.0731
		5.07444	0.7424	0.7357	0.7305		5.07444	0.1216	0.0997	0.1214		5.07444	0.2438	0.2433	0.2276		5.13361	0.0585	0.0422	0.0551		5.13361	0.0036	-0.0114	-0.0081		5.13361	-0.0036	-0.0027	0.0072		5.13361	0.0233	0.09	0.0716
		5.10778	0.7406	0.7349	0.7306		5.10778	0.1213	0.0989	0.1202		5.10778	0.2413	0.2388	0.2253		5.16695	0.057	0.0413	0.0547		5.16695	0.0033	-0.0113	-0.0081		5.16695	-0.0042	-0.0032	0.0069		5.16695	0.023	0.0887	0.0717
		5.14167	0.74	0.7335	0.7303		5.14167	0.1208	0.0982	0.1196		5.14167	0.2373	0.236	0.2212		5.20056	0.0567	0.0406	0.054		5.20056	0.0032	-0.0119	-0.008		5.20056	-0.0035	-0.0035	0.0065		5.20056	0.023	0.0878	0.0705
		5.17528	0.7401	0.7334	0.7292		5.17528	0.1201	0.0976	0.1189		5.17528	0.2334	0.2319	0.2177		5.23417	0.056	0.04	0.0532		5.23417	0.0029	-0.0113	-0.0076		5.23417	-0.0039	-0.0038	0.0065		5.23417	0.022	0.0869	0.0691
		5.20861	0.7398	0.7322	0.7293		5.20861	0.1192	0.0972	0.1184		5.20861	0.23	0.2294	0.2141		5.2675	0.0562	0.0399	0.0518		5.2675	0.0032	-0.0119	-0.008		5.2675	-0.0043	-0.0034	0.0065		5.2675	0.0217	0.0859	0.0684
		5.24222	0.7391	0.7312	0.7282		5.24222	0.1193	0.0961	0.1177		5.24222	0.2261	0.2261	0.2116		5.30056	0.0552	0.0397	0.0516		5.30056	0.0022	-0.0115	-0.0077		5.30056	-0.0042	-0.003	0.0069		5.30056	0.0215	0.0852	0.0673
		5.27583	0.7384	0.7306	0.7287		5.27583	0.1175	0.0953	0.1175		5.27583	0.223	0.2221	0.2076		5.33389	0.0553	0.0394	0.0507		5.33389	0.0027	-0.0115	-0.0073		5.33389	-0.0043	-0.0032	0.0067		5.33389	0.0209	0.0843	0.0671
		5.31	0.7385	0.7299	0.7281		5.31	0.1166	0.0945	0.1162		5.31	0.2196	0.219	0.2056		5.36722	0.055	0.039	0.0499		5.36722	0.0027	-0.011	-0.0074		5.36722	-0.0045	-0.0038	0.0067		5.36722	0.0203	0.0835	0.0665
		5.34361	0.737	0.7291	0.7271		5.34361	0.1158	0.0936	0.1162		5.34361	0.2171	0.2157	0.202		5.40056	0.0538	0.0387	0.0489		5.40056	0.0018	-0.0111	-0.0076		5.40056	-0.005	-0.0039	0.0069		5.40056	0.0202	0.0826	0.0654
		5.3775	0.7372	0.7294	0.7262		5.3775	0.1149	0.0927	0.1146		5.3775	0.2131	0.2126	0.1981		5.43417	0.0538	0.0375	0.0482		5.43417	0.0016	-0.0113	-0.0076		5.43417	-0.0046	-0.0037	0.0075		5.43417	0.0198	0.0812	0.0644
		5.41139	0.736	0.728	0.7257		5.41139	0.1145	0.0909	0.1143		5.41139	0.2099	0.21	0.1944		5.4675	0.0526	0.0379	0.0482		5.4675	0.0021	-0.0111	-0.008		5.4675	-0.0044	-0.0035	0.0065		5.4675	0.0198	0.0806	0.0645
		5.44472	0.7361	0.7272	0.7252		5.44472	0.1138	0.0906	0.1127		5.44472	0.2065	0.2064	0.1911		5.50083	0.0528	0.0372	0.0471		5.50083	0.0016	-0.0113	-0.007		5.50083	-0.0049	-0.0035	0.0071		5.50083	0.0187	0.0801	0.0632
		5.4775	0.7356	0.7259	0.7252		5.4775	0.1124	0.0908	0.1129		5.4775	0.2034	0.2038	0.1885		5.53444	0.0515	0.0366	0.0462		5.53444	0.0014	-0.0109	-0.0068		5.53444	-0.0051	-0.0036	0.0067		5.53444	0.0186	0.0792	0.0629
		5.51139	0.7344	0.7268	0.7243		5.51139	0.1128	0.0896	0.1115		5.51139	0.2006	0.2013	0.1848		5.56778	0.0517	0.0368	0.0461		5.56778	0.001	-0.0112	-0.0072		5.56778	-0.005	-0.0039	0.007		5.56778	0.0176	0.0786	0.0616
		5.54528	0.7343	0.725	0.7244		5.54528	0.1114	0.0885	0.1108		5.54528	0.1981	0.197	0.1819		5.60111	0.0508	0.0359	0.0454		5.60111	0.0005	-0.0114	-0.0075		5.60111	-0.0056	-0.0038	0.0068		5.60111	0.0177	0.0778	0.0613
		5.57944	0.7339	0.7248	0.7238		5.57944	0.1107	0.088	0.1097		5.57944	0.1943	0.194	0.1792		5.63445	0.0502	0.0359	0.045		5.63445	0.0005	-0.0114	-0.007		5.63445	-0.0053	-0.0041	0.0068		5.63445	0.0178	0.0776	0.061
		5.61278	0.7333	0.7256	0.7235		5.61278	0.1101	0.0868	0.1094		5.61278	0.1916	0.1914	0.1768		5.6675	0.0496	0.0353	0.0442		5.6675	0.0006	-0.0115	-0.0077		5.6675	-0.0059	-0.0041	0.007		5.6675	0.0174	0.0758	0.0605
		5.64639	0.7333	0.725	0.7232		5.64639	0.1094	0.0863	0.1088		5.64639	0.1884	0.1886	0.1742		5.70083	0.049	0.0347	0.0438		5.70083	-0.0001	-0.0113	-0.0071		5.70083	-0.0057	-0.0035	0.0065		5.70083	0.017	0.0761	0.0592
		5.68028	0.7319	0.7252	0.7239		5.68028	0.1091	0.0848	0.1076		5.68028	0.1861	0.1859	0.1714		5.73445	0.0492	0.0347	0.0434		5.73445	0.0003	-0.0108	-0.0077		5.73445	-0.0056	-0.0038	0.0068		5.73445	0.017	0.075	0.0584
		5.71361	0.7323	0.725	0.7244		5.71361	0.1074	0.0839	0.1065		5.71361	0.1827	0.1831	0.1694		5.76806	0.0479	0.0345	0.0424		5.76806	0.0001	-0.0111	-0.0074		5.76806	-0.0065	-0.0042	0.007		5.76806	0.0167	0.075	0.0578
		5.7475	0.7321	0.7242	0.7232		5.7475	0.1077	0.0835	0.1057		5.7475	0.1804	0.1795	0.1672		5.80139	0.0477	0.034	0.0421		5.80139	-0.0006	-0.0112	-0.0077		5.80139	-0.006	-0.0044	0.0065		5.80139	0.0162	0.0744	0.057
		5.78056	0.7317	0.7239	0.7225		5.78056	0.1064	0.0823	0.1051		5.78056	0.1778	0.177	0.1637		5.83444	0.0469	0.0338	0.0416		5.83444	-0.0007	-0.0109	-0.0073		5.83444	-0.0063	-0.0039	0.0065		5.83444	0.0163	0.0729	0.0564
		5.81445	0.7319	0.7236	0.7229		5.81445	0.1055	0.0816	0.1047		5.81445	0.175	0.1743	0.1612		5.86778	0.0462	0.0336	0.041		5.86778	-0.0001	-0.011	-0.0074		5.86778	-0.0065	-0.0041	0.0068		5.86778	0.0161	0.0727	0.0557
		5.84778	0.7316	0.723	0.7225		5.84778	0.1053	0.0808	0.1037		5.84778	0.1728	0.1719	0.159		5.90111	0.0458	0.0333	0.0409		5.90111	-0.0002	-0.0113	-0.0073		5.90111	-0.0065	-0.0039	0.0069		5.90111	0.0157	0.0716	0.0549
		5.88083	0.7313	0.7238	0.7222		5.88083	0.1054	0.0794	0.1033		5.88083	0.1705	0.169	0.156		5.93445	0.0454	0.0325	0.04		5.93445	-0.0002	-0.0113	-0.0072		5.93445	-0.0064	-0.0042	0.007		5.93445	0.0149	0.0712	0.0548
		5.91417	0.7314	0.723	0.7215		5.91417	0.1043	0.0793	0.102		5.91417	0.1676	0.1679	0.1529		5.9675	0.0447	0.0328	0.0392		5.9675	-0.0015	-0.0112	-0.0072		5.9675	-0.0067	-0.0047	0.0074		5.9675	0.0151	0.0711	0.0541
		5.94778	0.7307	0.7234	0.7211		5.94778	0.1031	0.0785	0.101		5.94778	0.1651	0.1653	0.1509		6.00083	0.0442	0.0321	0.039		6.00083	-0.0013	-0.0113	-0.0077		6.00083	-0.0064	-0.0044	0.007		6.00083	0.0147	0.0704	0.0534
		5.98194	0.731	0.7232	0.722		5.98194	0.1019	0.0772	0.0995		5.98194	0.163	0.1619	0.1483		6.03444	0.044	0.0321	0.0386		6.03444	-0.0013	-0.0118	-0.0075		6.03444	-0.0072	-0.0049	0.0068		6.03444	0.0148	0.0701	0.0529
		6.015	0.7308	0.7229	0.7214		6.015	0.101	0.0772	0.0995		6.015	0.1611	0.159	0.1462		6.06806	0.0433	0.0313	0.0385		6.06806	-0.0013	-0.011	-0.0079		6.06806	-0.0068	-0.0044	0.0073		6.06806	0.0148	0.0697	0.0526
		6.04889	0.7298	0.7224	0.7209		6.04889	0.1002	0.0757	0.0983		6.04889	0.1587	0.1575	0.1437		6.10167	0.0432	0.0317	0.0377		6.10167	-0.0014	-0.011	-0.0072		6.10167	-0.007	-0.0048	0.0069		6.10167	0.0142	0.0682	0.0519
		6.08278	0.7298	0.7233	0.7218		6.08278	0.0997	0.0745	0.098		6.08278	0.1569	0.155	0.1416		6.13528	0.0425	0.0312	0.0373		6.13528	-0.0014	-0.0115	-0.0074		6.13528	-0.0072	-0.0054	0.007		6.13528	0.014	0.0684	0.052
		6.11611	0.7296	0.7221	0.7209		6.11611	0.0994	0.074	0.0972		6.11611	0.1553	0.153	0.1398		6.16917	0.0423	0.0312	0.0371		6.16917	-0.0022	-0.0111	-0.0076		6.16917	-0.0067	-0.0052	0.0068		6.16917	0.0132	0.068	0.0514
		6.14945	0.7298	0.7226	0.7212		6.14945	0.0982	0.0735	0.096		6.14945	0.1537	0.1509	0.1379		6.20306	0.0416	0.0305	0.0366		6.20306	-0.0019	-0.0111	-0.008		6.20306	-0.0073	-0.005	0.0065		6.20306	0.0134	0.0674	0.0505
		6.18306	0.7292	0.7227	0.7203		6.18306	0.0972	0.0725	0.095		6.18306	0.1518	0.1486	0.1357		6.23667	0.0411	0.03	0.0362		6.23667	-0.0023	-0.0112	-0.0077		6.23667	-0.0069	-0.0056	0.0065		6.23667	0.0133	0.0673	0.0491
		6.21694	0.7298	0.7218	0.7205		6.21694	0.0969	0.0719	0.0947		6.21694	0.1503	0.147	0.1328		6.27056	0.0413	0.0303	0.0356		6.27056	-0.0024	-0.0111	-0.008		6.27056	-0.0078	-0.0055	0.0063		6.27056	0.0128	0.0663	0.0497
		6.25028	0.7293	0.7221	0.7207		6.25028	0.096	0.0715	0.0939		6.25028	0.1484	0.1442	0.1314		6.30417	0.0406	0.0296	0.0353		6.30417	-0.0019	-0.0112	-0.0077		6.30417	-0.008	-0.0056	0.0062		6.30417	0.0122	0.0659	0.0483
		6.28389	0.7289	0.7222	0.7216		6.28389	0.0954	0.0699	0.093		6.28389	0.1473	0.1423	0.1286		6.33778	0.0403	0.0291	0.0348		6.33778	-0.0019	-0.0119	-0.0082		6.33778	-0.0074	-0.0054	0.0064		6.33778	0.0126	0.065	0.048
		6.31722	0.7287	0.7216	0.7212		6.31722	0.0941	0.0697	0.0924		6.31722	0.1459	0.1394	0.1272		6.37111	0.0401	0.0289	0.0345		6.37111	-0.0025	-0.0116	-0.008		6.37111	-0.0075	-0.005	0.0064		6.37111	0.0118	0.065	0.0476
		6.35056	0.7299	0.7211	0.7212		6.35056	0.0939	0.0683	0.0917		6.35056	0.1447	0.1385	0.1253		6.40472	0.0398	0.0283	0.0342		6.40472	-0.0028	-0.0116	-0.0075		6.40472	-0.0078	-0.005	0.0065		6.40472	0.0119	0.0645	0.0471
		6.38417	0.7282	0.7213	0.7214		6.38417	0.0932	0.0675	0.0902		6.38417	0.1424	0.1359	0.1239		6.43833	0.0401	0.0284	0.0344		6.43833	-0.0028	-0.012	-0.0079		6.43833	-0.0078	-0.0057	0.0064		6.43833	0.0113	0.0645	0.0463
		6.41806	0.7288	0.7217	0.7221		6.41806	0.0923	0.0669	0.0902		6.41806	0.14	0.1342	0.1212		6.47194	0.0386	0.0279	0.0332		6.47194	-0.003	-0.0117	-0.0081		6.47194	-0.0079	-0.006	0.006		6.47194	0.0115	0.0631	0.0463
		6.66917	0.7285	0.7217	0.7241		6.66917	0.0867	0.0608	0.0842		6.66917	0.1282	0.1221	0.1101		6.72583	0.0359	0.0254	0.0311		6.72583	-0.0041	-0.0121	-0.0086		6.72583	-0.0087	-0.0067	0.0049		6.72583	0.0096	0.0597	0.0425
		6.91417	0.7286	0.7234	0.7251		6.91417	0.0814	0.0564	0.0787		6.91417	0.1169	0.1113	0.0997		6.97611	0.0336	0.0249	0.0284		6.97611	-0.0059	-0.0125	-0.0097		6.97611	-0.0099	-0.0076	0.0047		6.97611	0.0077	0.0568	0.0398
		7.16	0.7286	0.7248	0.726		7.16	0.0765	0.0513	0.0721		7.16	0.1083	0.1034	0.0912		7.22611	0.0317	0.0228	0.0258		7.22611	-0.0067	-0.0131	-0.0102		7.22611	-0.0108	-0.0083	0.0038		7.22611	0.0056	0.0545	0.0381
		7.40667	0.7304	0.7275	0.7269		7.40667	0.0719	0.0464	0.0682		7.40667	0.101	0.0959	0.0841		7.47611	0.0295	0.0202	0.024		7.47611	-0.0071	-0.0141	-0.0109		7.47611	-0.0114	-0.009	0.0023		7.47611	0.0035	0.052	0.0348
		7.65389	0.7324	0.7304	0.7291		7.65389	0.0671	0.0424	0.0635		7.65389	0.0952	0.0894	0.0776		7.72556	0.0275	0.0187	0.0227		7.72556	-0.0076	-0.0147	-0.0111		7.72556	-0.0129	-0.0103	0.0022		7.72556	0.0027	0.0488	0.0323
		7.90111	0.7352	0.732	0.7321		7.90111	0.0637	0.0375	0.059		7.90111	0.0894	0.0837	0.0739		7.975	0.0254	0.0167	0.0204		7.975	-0.0091	-0.0156	-0.0121		7.975	-0.0138	-0.0111	0.0011		7.975	0.001	0.0477	0.0304
		8.14861	0.737	0.7349	0.7333		8.14861	0.0593	0.0341	0.056		8.14861	0.0852	0.0784	0.0709		8.22444	0.0238	0.015	0.018		8.22444	-0.0106	-0.0165	-0.0132		8.22444	-0.0146	-0.0124	-0.0002		8.22444	-0.0008	0.0445	0.0277
		8.39361	0.7385	0.7367	0.7359		8.39361	0.0559	0.0309	0.0525		8.39361	0.08	0.0733	0.0671		8.47417	0.0219	0.0132	0.0156		8.47417	-0.0115	-0.0177	-0.0133		8.47417	-0.0155	-0.0133	-0.001		8.47417	-0.003	0.0423	0.0255
		8.64222	0.7438	0.7376	0.7387		8.64222	0.052	0.028	0.049		8.64222	0.0769	0.0691	0.0635		8.72389	0.0198	0.0114	0.0137		8.72389	-0.0123	-0.0185	-0.0149		8.72389	-0.0169	-0.014	-0.0022		8.72389	-0.0048	0.0407	0.0235
		8.88917	0.745	0.7398	0.7426		8.88917	0.0488	0.0247	0.0459		8.88917	0.0737	0.0651	0.0599		8.97306	0.0177	0.0105	0.0115		8.97306	-0.0137	-0.0196	-0.0157		8.97306	-0.0178	-0.0153	-0.0032		8.97306	-0.0069	0.0389	0.021
[truncated: 166 more rows]

## Sheet: Fig. 5b
HIP CAR T cells								with SIRPa Fc IgG1					with SIRPa Fc IgG4					with SIRPa polyHis					with SIRPa Fc IgG1 + block					with SIRPa Fc IgG4 + block					with SIRPa polyHis + block
[truncated: 358 more rows]

## Sheet: Fig. 5e-h
Fig. 5e
[truncated: 30 more rows]

## Sheet: Fig. 6
Fig. 6a									Fig. 6b									Fig. 6c																					Fig. 6d
[truncated: 521 more rows]
[truncated: 6 more columns]

[truncated: 8 more sheets: Fig. 7, Fig. 8, Suppl Fig. 3, Suppl Fig. 5, Suppl Fig. 7, Suppl Fig. 10, Suppl Fig. 12, Suppl Fig. 15]
